# Supplementary material for: Mutation Rate Switch inside Eurasian Mitochondrial Haplogroups: Impact of Selection and Consequences for Dating Settlement in Europe
Source: PLoS One. 2011 Jun 28;6(6):e21543. doi: 10.1371/journal.pone.0021543 (PMC3125290; doi:10.1371/journal.pone.0021543)
Supplement: Dataset S1 — For the 709 individual haplotypes belonging to the R lineage in the PhyloTree dataset, we listed: (i) the set of present Haplotypes, then: (ii) calculated the phylogenetic distance between a haplotype and MRCA-R by determining the number of synonymous and HVS1 mutations separating it from MRCA-R [9], and finally: (iii) plotted the general histograms of haplotype distribution according to these distances. (XLSX) [file pone.0021543.s003.xlsx]

## Sheet: data phylotree
haplo	id	SYN	nonSYN	DLOOP	name	count
R0	H39_702	3	1	2	EU677425-et-AY339402	1
R0	H38_701	3	1	1	FJ348221-et-EU677386	1
R0	H37_700	4	1	1	EU597523-et-AY738948	1
R0	H35_699	4	1	1	EU007865-et-EF660969	1
R0	H34_698	3	2	2	EU007846-et-AY738968	1
R0	H33_697	3	2	1	EF458167-et-EU600341	1
R0	H32_696	4	1	1	DQ523619-et-EF660931	1
R0	H31_695	5	1	1	EF660914-et-EF657675	1
R0	H29_694	3	1	1	EU600335-et-EF660925	1
R0	H28_693	5	1	1	EU670874-et-EU543281	1
R0	H26_692	4	1	1	EU684000-et-EU600338	1
R0	H25_691	4	1	1	EF556189-et-EF657408	1
R0	H24_690	4	1	2	EF363133-et-EF657250	1
R0	H23_689	4	1	1	AY495091-et-EF657462	1
R0	H22_688	3	1	3		0
R0	H30_688	5	3	2	EF556162	1
R0	H21_687	5	1	2	AM263178	1
R0	NoName_686	3	1	2		0
R0	H20a_686	3	1	4	EF556187	1
R0	H20_685	3	1	2	EU600339-et-EU600331	1
R0	H19_684	5	1	1	EF657418-et-EF657730	1
R0	H18_683	3	3	1	AY495116-et-EF657723	1
R0	H27_682	4	1	4	EU007878-et-FJ348192	1
R0	H17a_681	5	1	2	AY495154-et-EF657507	1
R0	H17_680	4	1	2	AY495150	1
R0	NoName_679	3	1	2		0
R0	H16b_679	5	1	1	AY495110-et-EU715287	1
R0	H16a_678	5	1	1	EU170619-et-AY495133	1
R0	NoName_677	4	1	1		0
R0	H16_677	4	1	1		0
R0	H15b_677	4	2	1	AY738960-et-EU600353	1
R0	H15a1_676	5	2	1	AY713995-et-FJ348171	1
R0	H15a_675	4	2	1	AY495146	1
R0	H15_674	3	2	1		0
R0	H14a1_674	8	1	3	EF556163	1
R0	H14a_673	5	1	3	AM263183-et-EF556163	1
R0	H14_672	5	1	1	AM263182	1
R0	H13b_671	5	1	1	AM263188-et-EU052289	1
R0	H13a2b1_670	5	3	2	EF556156-et-EF660948	1
R0	H13a2b_669	5	2	2	AM263189	1
R0	H13a2a1_668	5	2	1	EF556150	1
R0	H13a2a_667	4	1	1	EF556150-et-AY713980	1
R0	H13a2_666	4	1	1	AM263190-et-AY339409	1
R0	H13a1a2_665	7	1	1	AY738997-et-EU600347	1
R0	H13a1a1a_664	8	1	1	AY738995-et-AY339410	1
R0	H13a1a1_663	7	1	1	EF660918	1
R0	H13a1a_662	6	1	1	AY738996-et-FJ560455	1
R0	H13a1_661	5	1	1	AM263187-et-EU597515	1
R0	H13a_660	4	1	1		0
R0	H13_660	4	1	1	EF660920	1
R0	H12_659	4	2	1	AY738993-et-AY738994	1
R0	H11a2_658	3	4	5	EF545566-et-FJ705060	1
R0	H11a1_657	4	3	3	AY738958-et-EF657502	1
R0	H11a_656	3	3	2		0
R0	H11_656	3	3	2		0
R0	NoName_656	3	1	1		0
R0	H10a1_656	3	4	2	EU073971-et-AY738970	1
R0	H10a_655	3	3	1	AY495101-et-EF491002	1
R0	H10_654	3	2	1	AY495093-et-EU156036	1
R0	H9a_653	5	1	2	AY738969-et-EF657517	1
R0	H9_652	4	1	1	AY713978	1
R0	H7c1_651	5	1	2	AY738965-et-EU600356	1
R0	H7c_650	5	1	1	GQ422375	1
R0	H7b1_649	6	1	1	EU600357-et-AY738966	1
R0	H7b_648	5	1	1	EF581833-et-AY495104	1
R0	H7a1_647	4	1	2	DQ862537-et-EF177430	1
R0	H7a_646	4	1	1	AY495105-et-AY738964	1
R0	H7_645	4	1	1	AY495108-et-EF408656	1
R0	H8_644	4	1	3	AY195758-et-EU600360	1
R0	H6b_643	4	1	3	AY738956-et-FJ348203	1
R0	H6a1b2_642	8	1	2	EU154342-et-EU919746	1
R0	H6a1b1_641	9	2	3	EF556178	1
R0	H6a1b_640	7	1	2	EF556178-et-EU600329	1
R0	H6a1a1a_639	9	3	3	EF556185-et-EF657756	1
R0	H6a1a1_638	6	3	2	AM263177	1
R0	H6a1a_637	6	2	2	GU004258-et-FJ713600	1
R0	H6a1_636	6	1	2		0
R0	H6a_636	4	1	2		0
R0	H6_636	3	1	2	FJ652065	1
R0	NoName_635	3	1	2		0
R0	H36a_635	5	2	1	FJ348166-et-FJ348151	1
R0	H36_634	4	1	1	AY339405	1
R0	H5b_633	4	1	2	EU597579-et-EU915472	1
R0	H5a2_632	3	1	3	AY738952-et-DQ112946	1
R0	H5a1_631	4	1	2	AY339432-et-AY495165	1
R0	H5a_630	3	1	2	AY495175-et-AY738952	1
R0	H5_629	3	1	2	AY495172-et-FJ384434	1
R0	H5_36_628	3	1	1		0
R0	H4b_628	6	2	1	AM263185	1
R0	H4a2_627	5	6	1	AY738950-et-EF657591	1
R0	H4a1b_626	7	6	1	EF556191	1
R0	H4a1a1a_625	6	5	1	AY495186-et-EF660991	1
R0	H4a1a1_624	6	5	1	AY495184-et-EU719211	1
R0	H4a1a_623	6	5	1	AY495095-et-AY495111	1
R0	H4a1_622	6	5	1	EF556191-et-EU664586	1
R0	H4a_621	5	5	1	AY495123-et-EF177440	1
R0	H4_620	5	2	1	EU935460	1
R0	H3g_619	5	1	1	AY495142-et-AY495125	1
R0	H3f_618	4	1	1	DQ523639-et-EU150187	1
R0	H3e_617	5	1	1	FJ348204-et-FJ348206	1
R0	H3d_616	4	1	1	AY495180-et-AY495177	1
R0	H3c_615	5	1	1	AY738991-et-AY738990	1
R0	H3b_614	4	1	1	AY738988-et-FJ348205	1
R0	H3a_613	5	1	2	AY738986-et-EF657646	1
R0	H3_612	4	1	1		0
R0	H2b_612	4	1	2	AY738961-et-EU597574	1
R0	H2a5a_611	4	2	2	AY738963-et-FJ527772	1
R0	H2a5_610	4	2	2	DQ112834	1
R0	H2a4_609	5	1	1	AM263179-et-AM263181	1
R0	H2a3_608	5	1	2	AY339429-et-AY738962	1
R0	H2a2b1_607	4	1	3	EU443605-et-EF418606	1
R0	H2a2b_606	4	1	2	AY339426	1
R0	H2a2a_605	4	3	1	NC_012920	1
R0	H2a2_604	4	1	1		0
R0	H2a1a_604	5	1	2	FJ668389-et-AY339428	1
R0	H2a1_603	4	1	2	EU597521-et-FJ161702	1
R0	H2a_602	4	1	1	EU597492	1
R0	H2_601	3	1	1		0
R0	H1u_601	4	1	1	AY495103-et-DQ112861	1
R0	H1t2_600	5	1	1	GQ888725-et-EF177427	1
R0	H1t1_599	5	2	1	GQ888723-et-GQ888724	1
R0	H1t_598	4	1	1	García	1
R0						0
R0	H1s_597	4	1	1	GQ478575-et-EU080974	1
R0	H1r_596	4	1	1	GQ888727-et-AF346981	1
R0	H1p_595	4	1	1	EF556184	1
R0	H1o_594	6	2	1	EF556177	1
R0	H1n_593	3	1	1	FJ348199-et-EU089747	1
R0	H1m_592	3	2	1	AY495152-et-AY495106	1
R0	H1j_591	4	1	1	EU372630-et-EF177436	1
R0	H1i_590	3	2	1	EU568371-et-EF657459	1
R0	H1h_589	4	1	1	AY339412-et-GQ334714	1
R0	H1e2_588	4	2	1	AY495094-et-AY738971	1
R0	H1e1a_587	5	2	1	EU597560-et-EF177428	1
R0	H1e1_586	4	2	1	EF660949	1
R0	H1e_585	3	2	1	EU555475-et-EU148452	1
R0	H1c3_584	4	1	1	EF177411-et-EF657265	1
R0	H1c2_583	4	2	1	AY495096-et-AY495113	1
R0	H1c1_582	4	1	2	AY495157-et-AY495160	1
R0	H1c_581	3	1	1	AY495102-et-EU597509	1
R0	H1q_580	4	1	2	EF660973-et-EF657590	1
R0	H1k_579	4	2	3	EU770202-et-EU768844	1
R0	H1g_578	4	2	2	EF657466-et-EF657782	1
R0	H1f_577	4	2	3	AY339413-et-AY339420	1
R0	H1b_576	3	2	4	AY738975-et-EU600348	1
R0	NoName_575	3	1	2		0
R0	H1a3_575	3	1	2	AY738972-et-FJ348176	1
R0	H1a2_574	3	1	2	EU130562-et-AY339424	1
R0	H1a1_573	4	1	3	AY495188-et-AY495189	1
R0	H1a_572	3	1	2	EU130942-et-EU200235	1
R0	H1_571	3	1	1		0
R0	H_571	3	1	1		0
R0	HV10_571	3	1	2	EF222245-et-HM008695	1
R0	HV9a_570	3	1	2	EU545422-et-EF222247	1
R0	NoName_569	3	1	2		0
R0	HV9_569	3	1	2	EF222233	1
R0	HV8_568	2	1	3	EU545457-et-EF222246	1
R0	HV7_567	3	2	2	EU545443-et-EU545441	1
R0	HV6a_566	6	1	4	EU545454-et-EU545439	1
R0	HV6_565	3	1	3	EF222232-et-EU545452	1
R0	NoName_564	2	1	2		0
R0	HV5_564	3	2	1	DQ377992-et-EU558385	1
R0	HV4a2_563	3	2	3	EU935457-et-GQ888731	1
R0	HV4a1_562	4	1	2	GQ888728-et-HM765460	1
R0	HV4a_561	3	1	2	García	1
R0						0
R0	HV4_560	3	1	1	EF417833-et-AY738941	1
R0	HV2a_559	6	3	4	EU567452-et-EU567456	1
R0	HV2_558	5	2	2	AY713986	1
R0	NoName_557	2	1	1		0
R0	HV1c_557	3	3	2	EF556190	1
R0	HV1b2_556	5	3	2	DQ856316-et-EF396958	1
R0	HV1b1_555	6	3	2	EF556182	1
R0	HV1b_554	4	2	1	AY738942-et-EF556182	1
R0	HV1a2_553	3	3	1	EU935461-et-EF660935	1
R0	HV1a1a_552	5	2	2	EF556168-et-HM575427	1
R0	HV1a1_551	3	2	2	FJ210914	1
R0	HV1a_550	3	2	1		0
R0	HV1_550	3	2	1	AY738943-et-EF660936	1
R0	HV0c_549	3	1	2	EU597539-et-EF471977	1
R0	HV0b_548	2	1	2	EF556192-et-EF660977	1
R0	NoName_547	2	1	2		0
R0	V9a_547	5	2	5	FJ866786-et-DQ658411	1
R0	V9_546	3	1	2	EF177445	1
R0	V8_545	5	1	2	AY339457-et-AY339456	1
R0	V7a_544	4	2	3	AY339446-et-EU567454	1
R0	V7_543	3	2	2	AF347006-et-DQ112936	1
R0	V6_542	3	1	3	FJ348207-et-EF506486	1
R0	V5_541	3	2	3	AY339451-et-AY339452	1
R0	V4_540	4	1	2	AY495312-et-FJ384440	1
R0	V3_539	4	1	2	AY495330-et-EU567326	1
R0	V2b1_538	4	3	2	AY495319-et-AY495310	1
R0	V2b_537	4	2	2	AY495313	1
R0	V2a1a_536	5	4	2	AY495317-et-AY495323	1
R0	V2a1_535	4	4	2	AY495322	1
R0	V2a_534	4	2	2	AY713979	1
R0	V2_533	3	2	2	AY495313	1
R0	V1a2_532	3	5	2	EF661005-et-EF177419	1
R0	V1a1_531	3	4	3	GU123003-et-AY339443	1
R0	V1a_530	3	4	2	FJ348213	1
R0	V1_529	3	3	2	AY738947	1
R0	V_528	3	1	2	DQ658411-et-EU597550	1
R0	HV0a1_527	3	1	3	GU122990-et-EF649971	1
R0	HV0a_526	2	1	2	AY738945-et-EF649971	1
R0	HV0_525	2	1	2		0
R0	HV_525	2	1	1	AY713976	1
R0	R0a3_524	5	1	3	HM185265-et-HM185223	1
R0	R0a2l_523	4	2	3	HM185250-et-HM185244	1
R0	R0a2k_522	6	3	5	HM185254-et-HM185253	1
R0	R0a2j_521	4	2	3	HM185246-et-HM185229	1
R0	NoName_520	4	1	3		0
R0	R0a2i_520	5	2	5	HM185242-et-DQ904241	1
R0	R0a2h_519	4	1	5	HM185238-et-DQ904240	1
R0	R0a2g_518	4	2	3	HM185271-et-HM185218	1
R0	R0a2f1b_517	7	3	4	HM185228-et-HM185248	1
R0	R0a2f1a_516	8	3	3	HM185227-et-HM185221	1
R0	R0a2f1_515	7	3	3	Černý	1
R0						0
R0	R0a2f_514	5	1	3	HM185225	1
R0	R0a2e_513	5	4	3	DQ904242	1
R0	R0a2d_512	6	1	3	AY738940-et-HM185241	1
R0	R0a2c_511	4	1	4	HM185215-et-EF556176	1
R0	R0a2b_510	5	1	4	HM185261-et-EF556172	1
R0	R0a2a_509	4	2	3	HM185257-et-EF556170	1
R0	R0a2_508	4	1	3	HM185266-et-AY713999	1
R0	R0a2_3_507	4	1	3	Černý	1
R0						0
R0	NoName_506	4	0	3	Černý	1
R0						0
R0	R0a1b_505	4	0	5	DQ904236-et-HM185240	1
R0	NoName_504	4	0	3	Černý	1
R0						0
R0	R0a1a4_503	8	0	4	HM185245-et-HM185233	1
R0	R0a1a3_502	9	1	5	HM185213-et-HM185212	1
R0	R0a1a2_501	9	0	4	HM185258-et-HM185260	1
R0	R0a1a1a_500	5	1	5	HM185210-et-HM185208	1
R0	R0a1a1_499	5	1	4	HM185217-et-HM185263	1
R0	R0a1a_498	5	0	4	HM185216-et-FJ460524	1
R0	R0a1_497	4	0	3		0
R0	R0a_497	4	0	3		0
R0	R0_497	2	0	1		0
UK	K2c_497	12	6	5	DQ301796	1
UK	K2b1a_496	11	4	5	EF657493-et-EU770310	1
UK	K2b1_495	11	4	4	EU669888-et-EU825946	1
UK	K2b_494	11	4	3	EF657477-et-EU294321	1
UK	K2a6_493	8	5	3	FJ492878-et-FJ644290	1
UK	K2a5_492	8	4	3	AY714017-et-EU718789	1
UK	K2a4_491	9	4	3	AY495242-et-EF657244	1
UK	K2a3_490	9	4	3	AY495252-et-AY495249	1
UK	K2a2a_489	12	4	3	DQ301804-et-DQ301812	1
UK	K2a2_488	9	4	3	AY495246	1
UK	K2a1a_487	12	4	4	DQ301815	1
UK	K2a1_486	11	4	3	EF657610	1
UK	K2a_485	8	4	3	DQ282503-et-FJ492878	1
UK	K2_484	8	3	3		0
UK	K1xx_484	9	4	4	EU810403	1
UK	K1d_483	9	4	5	DQ112750	1
UK	NoName_482	7	4	4		0
UK	K1c2_482	9	5	4	DQ830736-et-DQ301797	1
UK	K1c1b_481	9	4	3	AY195765-et-AY495243	1
UK	K1c1a_480	9	4	3	EF657449	1
UK	K1c1_479	9	4	3	AY339560-et-AY339558	1
UK	K1c_478	7	4	3		0
UK	K1b2b_478	10	5	3	EF428259-et-AF382005	1
UK	K1b2a1_477	9	6	3	AY339561-et-FJ348210	1
UK	K1b2a_476	9	5	3	EU372659-et-EU621708	1
UK	K1b2_475	8	5	3	EF657780-et-AY339561	1
UK	K1b1c_474	10	6	3	DQ301810-et-EU600370	1
UK	K1b1b_473	11	5	3	AY495260-et-DQ301800	1
UK	K1b1a1_472	10	7	4	EF177415-et-EU239477	1
UK	K1b1a_471	10	7	4	EF657513	1
UK	K1b1_470	9	5	3		0
UK	K1b_470	7	5	3		0
UK	K1a13_470	8	4	3	GU944475-et-DQ489500	1
UK	K1a12a_469	8	5	3	EU600362-et-GQ149510	1
UK	K1a12_468	7	5	3	FJ460551-et-EF660932	1
UK	K1a11_467	8	4	4	EU523125-et-EF657354	1
UK	K1a10_466	7	4	3	EF485042-et-EU232008	1
UK	K1a9_465	7	4	3	DQ301808-et-DQ301806	1
UK	NoName_464	7	4	3		0
UK	K1a8a_464	9	4	4	DQ301816-et-DQ301818	1
UK	K1a8_463	8	4	4	DQ301817	1
UK	K1a7_462	10	6	4	DQ301807	1
UK	K1a7_8_461	7	4	4	EF177412	1
UK	K1a6_460	9	4	3	DQ301799-et-EU600369	1
UK	K1a5_459	9	4	4	DQ301793-et-EU600367	1
UK	K1a4d_458	10	4	3	EU926621-et-AY495253	1
UK	K1a4c_457	13	4	5	DQ301809	1
UK	NoName_456	8	4	4		0
UK	K1a4b1_456	11	6	3	DQ112930-et-DQ301792	1
UK	K1a4b_455	8	5	3	EU675299	1
UK	K1a4a1b1_454	13	4	3	GU191795-et-EU677385	1
UK	K1a4a1b_453	12	4	3	EF464682	1
UK	K1a4a1a_452	11	5	3	AY495265-et-EU328539	1
UK	K1a4a1_451	11	4	3	FJ460525-et-EU910091	1
UK	K1a4a_450	9	4	3	EU603401	1
UK	K1a4_449	8	4	3		0
UK	K1a3a1b_449	8	6	3	AY495258-et-GU799583	1
UK	K1a3a1a_448	11	5	3	DQ301814	1
UK	K1a3a1_447	8	5	3		0
UK	K1a3a_447	7	5	3	AY495256-et-EU344156	1
UK	K1a3_446	7	5	3	EU330213-et-DQ112810	1
UK	K1a2a_445	7	5	3	EU915473-et-EU849002	1
UK	K1a2_444	7	5	3	GQ281051-et-AY495254	1
UK	K1a1b2a_443	11	4	3	AY714044-et-DQ112806	1
UK	K1a1b2_442	9	4	3	FJ865502	1
UK	K1a1b1b_441	9	4	3	EF657243-et-AY339554	1
UK	K1a1b1a_440	11	4	4	DQ301803-et-EU926147	1
UK	K1a1b1_439	9	4	3	EU284179-et-DQ200804	1
UK	K1a1b_438	8	4	3		0
UK	K1a1a1_438	9	5	4	FJ348183-et-EF449506	1
UK	K1a1a_437	9	4	4	EU677845-et-AY495257	1
UK	K1a1_436	8	4	3		0
UK	K1a_436	7	4	3	EU600361-et-EU600365	1
UK	K1_435	7	4	3	EU073969	1
UK	K_434	7	3	3		0
UK	U8b1_434	5	2	3	GQ360037-et-AY882393	1
UK	U8b_433	5	2	1		0
UK	U8a1a_433	11	2	3	HM008694-et-DQ200803	1
UK	U8a1_432	11	1	3	HM113490-et-DQ200802	1
UK	U8a_431	8	1	1	DQ200801	1
UK	U8_430	4	0	1		0
UK	U7_430	8	2	2	GQ176284-et-EF556179	1
UK	U9b1_429	12	0	1	AY882390-et-EU597540	1
UK	U9b_428	9	0	1	GU990521	1
UK	U9a1_427	8	1	4	GU170820-et-FJ770944	1
UK	U9a_426	8	0	2	AY882389	1
UK	U9_425	8	0	1		0
UK	U4d3_425	7	3	2	GU727822	1
UK	U4d2_424	10	3	2	FJ230891-et-EU545426	1
UK	U4d1b_423	8	2	2	GU122982-et-EU545438	1
UK	U4d1a_422	9	2	2	GU123021-et-AM260586	1
UK	U4d1_421	7	2	2	AY339549-et-EU545438	1
UK	U4d_420	7	2	2		0
UK	U4c1a_420	11	4	3	EU545465-et-EU545462	1
UK	U4c1_419	10	4	3	EF657423-et-EF657519	1
UK	U4c_418	7	3	2	EU545460	1
UK	U4b3_417	8	2	2	FJ147322-et-GU727823	1
UK	U4b2a1_416	9	4	4	GU365881	1
UK	U4b2a_415	9	2	4	GQ891957	1
UK	U4b2_414	8	2	3	EU140898	1
UK	U4b1b_413	9	4	2	GU123041-et-GQ859272	1
UK	U4b1a4_412	12	3	2	FJ147313-et-FJ147316	1
UK	U4b1a3a_411	13	2	2	EU571946-et-FJ858802	1
UK	U4b1a3_410	12	2	2	EU545419	1
UK	U4b1a2_409	13	3	2	EF660921-et-EF657679	1
UK	U4b1a1a_408	10	4	3	AY882388-et-FJ460530	1
UK	U4b1a1_407	10	2	2	HM044301	1
UK	U4b1a_406	10	2	2		0
UK	U4b1_406	9	2	2		0
UK	U4b_406	8	2	2	EU007874	1
UK	U4a3_405	11	2	3	EU545423-et-EF060364	1
UK	U4a2c1_404	9	4	5	EF222242-et-EF222252	1
UK	U4a2c_403	8	3	2	EU545464	1
UK	U4a2b_402	8	2	3	AY339550-et-EF222240	1
UK	U4a2a1_401	8	3	3	EF222237-et-EF222250	1
UK	U4a2a_400	8	2	3	EF222239-et-EF222238	1
UK	U4a2_399	8	2	2	EU545442-et-EU545434	1
UK	U4a1d_398	8	3	3	FJ493506-et-FJ147312	1
UK	U4a1c_397	10	4	4	EU545428-et-EU545427	1
UK	U4a1b1_396	8	3	3	EU545459-et-GU252762	1
UK	U4a1b_395	8	3	3	EU545429	1
UK	U4a1a_394	8	3	3	AY882386-et-EU545431	1
UK	U4a1_393	8	3	3	EU597564-et-GU123031	1
UK	U4a_392	8	2	2		0
UK	U4_392	7	2	2		0
UK	U4_9_392	4	0	1		0
UK	U3b2_392	9	2	2	EU935438-et-FJ348193	1
UK	U3b1a_391	9	2	2	AY882385-et-EF556158	1
UK	U3b1_390	9	1	2	EF177433-et-EU807742	1
UK	U3b_389	8	1	2	AY882384-et-AY714023	1
UK	U3a2_388	9	2	2	AY882383-et-FJ348224	1
UK	U3a1_387	8	2	2	AF381982-et-EU057183	1
UK	U3a_386	8	2	2		0
UK	U3_386	5	0	2		0
UK	U2e2a_386	14	1	5	HM000084-et-DQ489501	1
UK	U2e2_385	12	0	5	AF381995	1
UK	U2e1a1a_384	13	1	6	FJ490554-et-AY339545	1
UK	U2e1a1_383	13	0	6	AY882382-et-FJ348194	1
UK	U2e1a_382	13	0	6	FJ828532	1
UK	U2e1_381	11	0	6	AY714049-et-AY195764	1
UK	U2e1_2_380	11	0	5		0
UK	U2e_380	11	0	5	AY714026	1
UK	U2d_379	5	1	4	AF382000-et-EU440736	1
UK	U2c1_378	8	0	2	AY882381-et-EU872048	1
UK	U2c_377	5	0	2	AY714005-et-AY714010	1
UK	NoName_376	3	0	2		0
UK	NoName_376	3	0	1		0
UK	U2b2_376	9	2	5	AY714027-et-AY882380	1
UK	U2b1_375	7	2	1	EU330890-et-AY714020	1
UK	U2b_374	6	1	1		0
UK	U2a_374	3	0	4	AY713990-et-AY713992	1
UK	U2_373	3	0	1	FN600416	1
UK	U2_3_4_7_8_9_372	3	0	1		0
UK	U6c_372	6	4	4	HM775494-et-EF064344	1
UK	U6d1_371	6	1	5	EF064342-et-DQ523663	1
UK	U6d_370	5	1	4	EF064343	1
UK	U6b1_369	4	3	5	EF064340-et-AY882417	1
UK	U6b_368	4	1	4	FJ460538-et-AY275530	1
UK	NoName_367	4	0	4		0
UK	U6a7b_367	7	5	5	EF064339	1
UK	U6a7a_366	10	2	4	GU967378-et-EF064338	1
UK	U6a7_365	5	2	4	EF064339	1
UK	U6a6_364	9	3	4	EF064333-et-EF064334	1
UK	U6a5_363	7	2	4	EF064331-et-EF064332	1
UK	U6a4_362	7	2	5	EF064327-et-EF064328	1
UK	U6a3_361	5	2	5	EF064324-et-EF064326	1
UK	U6a2a_360	6	3	5	EF064323-et-AY882416	1
UK	U6a2_359	5	2	5	EF064322	1
UK	NoName_358	4	2	5		0
UK	U6a1b_358	4	3	5	EF064320-et-EF064321	1
UK	U6a1a_357	6	4	6	EU597562-et-EF064318	1
UK	U6a1_356	4	3	4		0
UK	U6a_356	4	2	4	EF064317	1
UK	U6a_b_d_355	4	0	3		0
UK	U6_355	4	0	2		0
UK	U5b3f_355	7	1	5	GQ129180-et-GQ129182	1
UK	U5b3e_354	7	3	4	GQ129175-et-GQ129177	1
UK	U5b3d_353	8	1	5	GQ129173-et-GQ129174	1
UK	U5b3c_352	9	1	4	GQ129170-et-GQ129172	1
UK	U5b3b_351	7	2	4	GQ129167-et-GQ129168	1
UK	U5b3a2_350	8	1	5	GQ129163-et-GQ129164	1
UK	U5b3a1b_349	8	1	6	GQ129157-et-GQ129158	1
UK	U5b3a1a_348	7	2	7	AF346988-et-GQ129152	1
UK	U5b3a1_347	7	1	6		0
UK	U5b3a_347	7	1	5		0
UK	U5b3_347	7	1	4	GQ129143-et-GQ129146	1
UK	U5b2c_346	7	2	3	EU490797-et-GU997135	1
UK	U5b2b2_345	8	5	4	EF419891-et-GQ132188	1
UK	U5b2b1_344	7	5	4	EU594543-et-GU296641	1
UK	U5b2b_343	7	4	4	FJ916904-et-DQ523650	1
UK	U5b2a3_342	6	3	4	EU682506-et-EF420249	1
UK	U5b2a2b1_341	7	4	4	GU296567-et-GU296586	1
UK	U5b2a2b_340	7	3	4	EF459670	1
UK	U5b2a2a_339	7	4	4	AY882415-et-GU296552	1
UK	U5b2a2_338	6	3	4	GU296541-et-DQ112824	1
UK	U5b2a1b_337	7	4	7	EU182656-et-GU296545	1
UK	U5b2a1a2_336	7	5	7	GU296621-et-AY882413	1
UK	U5b2a1a1_335	7	3	7	EU784076-et-GU296568	1
UK	U5b2a1a_334	7	3	6		0
UK	U5b2a1_334	6	3	5		0
UK	U5b2a_334	6	3	4	EU233797	1
UK	U5b2_333	6	2	3		0
UK	U5b1d1_333	7	2	4	AY882412-et-AY882411	1
UK	U5b1d_332	6	2	4	HM043711	1
UK	U5b1e_331	8	1	5	FJ499497-et-GU296630	1
UK	NoName_330	6	1	5		0
UK	U5b1c2_330	7	1	7	EU597535-et-DQ661681	1
UK	U5b1c1_329	8	2	6	AY882410-et-EF657696	1
UK	U5b1c_328	7	1	5	AY882409	1
UK	U5b1b2_327	7	1	4	AY339536-et-EU367993	1
UK	U5b1b1e_326	9	1	4	AY882408-et-DQ781338	1
UK	U5b1b1b_325	10	1	5	AY882407-et-DQ282508	1
UK	U5b1b1d_324	9	2	5	AY882402-et-AY882401	1
UK	U5b1b1a1a_323	10	1	6	HM116534-et-GU296598	1
UK	U5b1b1a1_322	10	1	6	DQ902696-et-AY882404	1
UK	U5b1b1a_321	9	1	6	AY882403-et-DQ902697	1
UK	NoName_320	9	1	5		0
UK	U5b1b1_320	9	1	4	GU296566	1
UK	U5b1b_319	7	1	4	GU296644	1
UK	U5b1a_318	8	1	4	FJ194437-et-GU296590	1
UK	NoName_317	6	1	4		0
UK	U5b1_317	6	1	3		0
UK	U5b_317	6	1	3		0
UK	U5a2e_317	6	2	7	GU296561-et-GU296648	1
UK	U5a2d_316	8	2	5	EF397754-et-AY339523	1
UK	U5a2c1_315	5	3	4	FJ460558-et-EU151864	1
UK	U5a2c_314	5	2	4	EU049814-et-DQ112890	1
UK	U5a2b2_313	8	4	5	GU296587-et-GU296646	1
UK	U5a2b1a_312	6	2	4	GU296633-et-GU296651	1
UK	U5a2b1_311	5	2	4	GU296624-et-GU296607	1
UK	U5a2b_310	5	2	4	GU296559-et-EU597544	1
UK	U5a2a4_309	7	4	6	EU124886-et-EF363686	1
UK	U5a2a3_308	6	3	6	GU296597-et-GU296650	1
UK	U5a2a2a_307	6	3	6	HM765474-et-HM229344	1
UK	U5a2a2_306	6	3	6	GU296596-et-HM246245	1
UK	U5a2a1_305	6	3	7	AY339524-et-GU391321	1
UK	U5a2a_304	5	3	6	HM142902-et-GU296580	1
UK	U5a2_303	4	2	4		0
UK	U5a1f_303	5	3	4	AY882398-et-GU296603	1
UK	U5a1e_302	6	3	4	GU296547-et-GU296625	1
UK	U5a1d2a_301	6	3	6	HM173090-et-GU296655	1
UK	U5a1d2_300	5	3	4	GU123032	1
UK	U5a1d1_299	5	4	4	GU296542-et-GU296612	1
UK	U5a1d_298	4	3	4		0
UK	U5a1c2_298	4	3	5	GU296546-et-GU296589	1
UK	U5a1c1_297	4	4	5	GU296588-et-GU296617	1
UK	U5a1c_296	4	3	5		0
UK	U5a1b3_296	4	4	5	AY339529-et-DQ862536	1
UK	NoName_295	4	4	5		0
UK	U5a1b2_295	5	4	4	GU296562-et-GU296569	1
UK	U5a1b1e_294	5	4	7	GU296550-et-DQ112837	1
UK	U5a1b1d_293	4	5	6	GU296575-et-GU296555	1
UK	NoName_292	4	4	6		0
UK	U5a1b1c1_292	4	5	5	FJ493508-et-HM775995	1
UK	U5a1b1c_291	4	5	5	EU140330-et-GU296610	1
UK	U5a1b1b_290	5	4	5	GU296619-et-GU296614	1
UK	U5a1b1a_289	5	4	5	EU915477-et-EF657653	1
UK	U5a1b1_288	4	4	5	EU140744-et-AY714003	1
UK	U5a1b_287	4	4	4	GU296604	1
UK	U5a1a2a_286	6	5	5	GU296557-et-GU296620	1
UK	U5a1a2_285	4	4	5	GU296543	1
UK	U5a1a1a_284	6	3	5	DQ904330-et-GU296558	1
UK	NoName_283	5	3	5		0
UK	U5a1a1_283	5	3	5	EU523128-et-EU597527	1
UK	U5a1a_282	4	3	5		0
UK	NoName_282	4	3	5		0
UK	U5a1_282	4	3	4	GU296570-et-FJ348174	1
UK	U5a_281	4	2	4		0
UK	U5_281	4	1	3		0
UK	U1b_281	11	0	4	AY882397-et-EF661008	1
UK	U1c_280	11	1	6	EF556194	1
UK	U1a4_279	9	1	5	HM241417-et-EF692533	1
UK	U1a3_278	11	1	3	AY714038-et-DQ523621	1
UK	U1a2_277	10	1	4	EF556157	1
UK	U1a1_276	11	1	3	EU597497-et-EF556161	1
UK	U1a_275	9	1	3		0
UK	U1a_c_275	7	1	3		0
UK	U1_275	7	0	2		0
UK	U_275	3	0	1		0
autre	P8_275	8	0	4	GQ119026	1
autre	P7_274	6	5	3	AY289054	1
autre	P6_273	3	0	3	AY289053-et-AY289055	1
autre	P5_272	7	2	3	AY289063	1
autre	P4b1_271	6	5	5	DQ404444-et-AY289057	1
autre	P4b_270	3	4	3	AY289064	1
autre	P4a1_269	10	7	2	EF495221-et-EF061156	1
autre	P4a_268	8	7	2	EF061158-et-EF061159	1
autre	P4_267	2	2	1		0
autre	P3b1_267	5	3	2	EF061153-et-EF061154	1
autre	P3b_266	5	2	1	AY289091	1
autre	P3a_265	5	2	3	AY289052-et-AY289065	1
autre	P3_264	4	1	1		0
autre	P9_264	11	4	5	DQ404446	1
autre	P10_263	16	3	6	GQ119036	1
autre	P2_262	6	0	3	DQ112897-et-AY289088	1
autre	P2_10_261	3	0	2	Tabbada	1
autre						0
autre	P1d1_260	4	1	5	EU597507-et-AY289087	1
autre	P1d_259	4	1	4	AY289092	1
autre	P1_258	4	0	4	AF347004-et-AF347002	1
autre	NoName_257	2	0	2		0
autre	P_257	2	0	1		0
autre	R31b_257	10	3	6	AY714046-et-AY714048	1
autre	R31a1_256	9	5	4	FJ004825-et-FJ004826	1
autre	R31a_255	8	4	4	AY714021	1
autre	R31_254	1	1	2		0
autre	R30b1_254	9	5	4	FJ004827-et-AY714047	1
autre	R30b_253	1	1	1	EF556148	1
autre	R30a_252	7	4	1	AY714001-et-FJ004824	1
autre	R30_251	1	1	1	AY714006	1
autre	R23_250	10	2	3	GQ301864	1
autre	R22_249	4	1	4	GQ301886-et-GQ301863	1
autre	R14_248	9	5	5	EF495216	1
autre	R21_247	5	8	4	AY963584	1
autre	R12_246	11	8	2	DQ112752	1
autre	R12_21_245	2	1	2		0
autre	R24_245	7	2	4	GQ119037-et-GQ119033	1
B	B5b3_244	8	5	4	AP008566-et-AP010761	1
B	B5b2c_243	10	6	6	AP008584-et-AP008465	1
B	B5b2b1_242	7	8	6	AP008910-et-AP008491	1
B	B5b2b_241	7	6	6	AP008846-et-AP008371	1
B	B5b2a_240	8	5	7	AY255179-et-AP008737	1
B	B5b2a_b_239	7	5	6	AY519489	1
B	B5b2_238	7	5	6		0
B	B5b1c_238	13	6	6	GQ119020	1
B	B5b1b_237	9	5	7	AP008518-et-AP010686	1
B	B5b1a_236	8	5	6	AP008827-et-AP008631	1
B	B5b1a_b_235	8	5	4		0
B	B5b1_235	6	5	4	AP010771-et-AP008284	1
B	B5b_234	5	5	4		0
B	B5a2a_234	7	3	6	EF114286-et-AP008263	1
B	B5a2_233	7	3	5	DQ372869	1
B	B5a1b_232	7	2	4	AY255145-et-GQ119031	1
B	B5a1a1_231	7	3	4	AY950286-et-AY950287	1
B	B5a1a_230	6	3	4	EU597566	1
B	B5a1_229	5	2	4	DQ834254	1
B	B5a_228	4	2	4		0
B	B5_228	2	2	3		0
B	B4f1_228	2	5	7	AP008262-et-AP008879	1
B	B4f_227	2	5	7	AP008788	1
B	B4c2a_226	4	2	6	AF347011-et-AY289100	1
B	B4c2_225	4	1	6	GU592216-et-GU592219	1
B	B4c1c1_224	4	2	4	AP008450-et-AP008563	1
B	B4c1c_223	4	2	4	AP009436-et-AP009461	1
B	B4c1b2a_222	3	2	7	GQ161177-et-AP010718	1
B	B4c1b2_221	3	2	7	AY255149	1
B	B4c1b1a_220	7	3	9	AP008393-et-AP008831	1
B	B4c1b1_219	4	3	9	AP008899	1
B	B4c1b_218	2	1	7	AP008472-et-AP008570	1
B	B4c1a2_217	5	1	4	AP008688-et-AP008470	1
B	B4c1a1a_216	5	1	5	AP008604-et-AP008516	1
B	B4c1a1_215	5	1	4	AP008298	1
B	NoName_214	4	1	4		0
B	B4c1a_214	4	1	4	AP010696-et-AP008603	1
B	B4c1a_b_213	2	1	4		0
B	B4c1_213	2	1	4		0
B	B4c_213	2	0	3		0
B	B4e_213	5	7	4	AP008436	1
B	B4d3_212	5	3	6	AP008712-et-AP010836	1
B	B4d2_211	5	4	3	AY255140	1
B	B4d1_210	3	2	3	AY255135-et-AP010835	1
B	B4d1_2_3_209	3	1	3	AY519484	1
B	B4d_208	3	1	3	AP008492	1
B	B4b1c_207	4	1	5	DQ272119-et-AP009450	1
B	B4b1b_206	5	2	7	AP008550-et-AP008682	1
B	B4b1b_c_205	4	0	5		0
B	B4b1a2a_205	7	0	4	AY255170-et-AP010671	1
B	B4b1a2_204	7	0	4	EU597553-et-AP008856	1
B	B4b1a1a_203	8	2	5	AP008665-et-AP009471	1
B	B4b1a1_202	8	1	5	AP008325-et-AP010735	1
B	NoName_201	6	0	4		0
B	B4b1a_201	6	0	4	AY519494	1
B	B4b1_200	4	0	4		0
B	B2i_200	8	2	4	EU095218-et-EU095217	1
B	NoName_199	7	2	4		0
B	B2h_199	8	2	3	EU095206-et-EU095215	1
B	B2g_198	9	2	5	HM161643-et-EF657340	1
B	B2f_197	10	3	3	EU334872-et-EF657347	1
B	B2e_196	9	2	3	EU597569-et-DQ112790	1
B	B2d_195	8	5	3	EU095550-et-AY195749	1
B	B2c1_194	8	3	3	DQ282438-et-DQ282440	1
B	B2c_193	8	2	3	DQ282436-et-EF657349	1
B	B2b_192	8	2	3	EU095532-et-EU095210	1
B	B2a2_191	7	3	4	DQ282441-et-EF657306	1
B	B2a1a_190	7	4	4	DQ282444-et-EF657537	1
B	B2a1_189	7	3	4	EU431083-et-DQ282445	1
B	B2a_188	7	2	4		0
B	B2_188	7	2	3	DQ282435-et-EF648602	1
B	B4b_187	4	0	3		0
B	B4b_d_e_187	2	0	3		0
B	B4g_187	5	0	5	AY255133	1
B	B4a3_186	4	1	5	FJ748745-et-AP008567	1
B	B4a2a_185	6	0	5	AJ842750-et-AJ842751	1
B	B4a2_184	5	0	4	AP008257	1
B	B4a1c3a_183	7	2	7	AP010705-et-AP008412	1
B	B4a1c3_182	4	0	6	AP008521	1
B	B4a1c4_181	4	1	4	EU597505-et-DQ272120	1
B	B4a1c2_180	7	1	6	AY519495-et-AY519492	1
B	NoName_179	4	0	4		0
B	B4a1c1_179	5	0	4	AP008912-et-AP008650	1
B	B4a1c_178	4	0	4		0
B	B4a1b1a_178	8	0	7	AF346993-et-AP008597	1
B	B4a1b1_177	7	0	7	AP008842	1
B	B4a1b_176	7	0	6	AP008595	1
B	NoName_175	4	0	5		0
B	B4a1a2_175	7	2	4	AJ842748-et-AJ842745	1
B	B4a1a1b_174	6	1	4	DQ372874-et-DQ372877	1
B	B4a1a1a3_173	7	1	5		0
B	B4a1a1a2_173	7	1	5	FJ767912-et-FJ767911	1
B	B4a1a1a1_172	7	1	5	AY289093-et-EU597531	1
B	B4a1a1a_171	6	1	5	EU597555-et-DQ372881	1
B	B4a1a1_170	6	1	4	AY289076-et-DQ372873	1
B	B4a1a_169	5	1	4	DQ372871-et-AJ842749	1
B	B4a1_168	4	0	4		0
B	B4a_168	3	0	4	AP008384	1
B	NoName_167	1	0	4		0
B	B4_167	1	0	3		0
B	B4_5_167	1	0	2		0
B	B6_167	3	3	3	AY255136-et-GQ119045	1
autre	R11b_166	2	4	3	AY255163-et-FJ748721	1
autre	R11a_165	2	4	4	AP010998-et-DQ112788	1
autre	R11_164	1	4	3	AY255163	1
autre	R11_B6_163	1	1	2		0
autre	NoName_163	1	0	2		0
autre	F4b_163	10	3	4	AY289095-et-AY289096	1
autre	F4a1_162	12	2	4	AP008744-et-EU597565	1
autre	F4a_161	8	2	4	AF346973	1
autre	F4_160	6	2	2		0
autre	F3b1_160	11	5	7	GQ119009-et-GQ119015	1
autre	F3b_159	7	4	6	AY972053	1
autre	F3a_158	7	4	6	AY255167-et-FJ748712	1
autre	F3_157	6	4	5		0
autre	F2a_157	7	3	3	AP008692-et-AY255168	1
autre	F2_156	7	3	2	AP010683	1
autre	F1e1_155	11	4	4	AP008508-et-AP010837	1
autre	F1e_154	6	4	3	EU597547	1
autre	F1d_153	7	4	3	AP008328-et-AP008808	1
autre	F1b1a1a2_152	11	5	8	AP010754-et-AP008490	1
autre	F1b1a1a1a_151	11	6	8	AP009474-et-AP008820	1
autre	F1b1a1a1_150	10	6	8	AP010731-et-AP008713	1
autre	F1b1a1a_149	10	5	8	AP008421-et-AP010728	1
autre	F1b1a1_148	9	5	8	AP008591	1
autre	F1b1a_147	9	5	8	AP008577-et-AP008498	1
autre	F1b1_146	9	5	6	AP008446-et-DQ272125	1
autre	F1b_145	8	4	6		0
autre	NoName_145	6	3	3		0
autre	F1c_145	6	5	3	AY255177-et-AP010738	1
autre	F1a3_144	10	7	7	AP008679-et-AP008701	1
autre	F1a2_143	7	5	5	AY255164-et-DQ272124	1
autre	NoName_142	7	5	5		0
autre	F1a4_142	11	6	6	HM804484	1
autre	F1a1c_141	9	5	5	AP008475-et-AP008774	1
autre	F1a1b_140	8	6	5	AP008347-et-AP008279	1
autre	F1a1a1_139	10	5	6	AY963572-et-AY195791	1
autre	F1a1a_138	9	5	6	AY255175	1
autre	F1a1_137	8	5	5	AP008667-et-AP008906	1
autre	F1a1_4_136	8	5	4		0
autre	F1a_136	7	5	4		0
autre	F1a_c_136	6	5	3		0
autre	F1_136	6	3	2		0
autre	F_136	4	1	2		0
autre	R9c_136	7	4	4	GQ119010-et-GQ119007	1
autre	R9b2_135	10	2	3	DQ981474-et-DQ981475	1
autre	R9b1b_134	3	1	5	DQ981470-et-EF114273	1
autre	R9b1a2_133	4	1	6	DQ981471-et-FJ147308	1
autre	R9b1a1a_132	5	1	6	DQ981466-et-DQ981465	1
autre	R9b1a1_131	5	1	5	DQ981473-et-DQ981472	1
autre	R9b1a_130	3	1	4	DQ981469	1
autre	R9b1_129	3	1	3		0
autre	R9b_129	2	1	2		0
autre	R9_129	2	1	2		0
autre	R8b2_129	9	2	2	FJ467989-et-FJ467987	1
autre	R8b1a_128	8	0	1	FJ467940-et-AY714009	1
autre	R8b1_127	8	0	1	FJ467941-et-FJ467948	1
autre	R8b_126	8	0	1		0
autre	R8a2_126	7	1	1	FJ467985-et-FJ004836	1
autre	R8a1b_125	8	3	2	FJ467968-et-FJ467970	1
autre	NoName_124	7	2	2		0
autre	R8a1a3_124	8	2	2	AY714011-et-FJ467984	1
autre	R8a1a2a_123	12	4	2	FJ467971-et-FJ467974	1
autre	R8a1a2_122	8	3	2	FJ467952	1
autre	R8a1a1d_121	10	3	1	HM345949-et-FJ467947	1
autre	R8a1a1c_120	10	2	1	FJ467942-et-FJ467955	1
autre	R8a1a1b_119	9	2	2	FJ467949-et-FJ467951	1
autre	R8a1a1a_118	10	2	1	FJ467978-et-FJ467943	1
autre	R8a1a1_117	9	2	1	FJ467965-et-FJ004808	1
autre	R8a1a_116	8	2	1	FJ467953	1
autre	R8a1_115	7	2	1		0
autre	R8a_115	6	1	1		0
autre	R8_115	5	0	1	AY714009	1
autre	R7b2_114	12	4	6	GU170816-et-GU170819	1
autre	R7b1a1_113	11	4	6	FJ004811-et-FJ004821	1
autre	R7b1a_112	10	3	6	AY714024	1
autre	R7b1_111	9	2	6	FJ004817	1
autre	R7b_110	8	2	6	Rani	1
autre						0
autre	R7a1b2_109	10	4	5	FJ004804-et-FJ004810	1
autre	R7a1b1_108	10	5	5	FJ004831-et-FJ004813	1
autre	R7a1b_107	10	4	5		0
autre	R7a1a_107	10	5	6	FJ004823-et-EU597487	1
autre	R7a1_106	10	4	5	FJ004835-et-FJ004805	1
autre	R7a_105	9	3	5	AY714030	1
autre	R7_104	6	2	5		0
autre	R6a1a_104	6	1	8	FJ004819-et-FJ004816	1
autre	R6a1_103	3	1	5	AY714019	1
autre	R6a_102	1	0	5	AY714028	1
autre	R6_101	1	0	3	AY713994	1
autre	R5a2b4_100	7	3	6	FJ004834-et-FJ004828	1
autre	R5a2b3_99	6	4	6	FJ004833-et-FJ004812	1
autre	R5a2b2_98	6	3	7	AY714002-et-FJ004829	1
autre	R5a2b1_97	7	3	6	AY713991-et-AY714000	1
autre	R5a2b_96	6	3	6	FJ004815-et-FJ004814	1
autre	R5a2a_95	6	2	6	AY713985-et-AY713996	1
autre	R5a2_94	6	2	4	AY713993	1
autre	R5a1a_93	3	4	3	FJ004822-et-AY713983	1
autre	R5a1_92	2	2	3	FJ004837	1
autre	R5a_91	2	2	3		0
autre	R5_91	2	2	2	AY713998	1
autre	R3_90	5	5	4	HM996895	1
T	T2g_89	9	5	4	EU007862-et-EF556186	1
T	T2f1_88	9	6	6	GU932663-et-GU123028	1
T	T2f_87	7	4	5	EF657281	1
T	T2e2_86	7	5	5	EF060363-et-AY714029	1
T	T2e1_85	7	4	6	EF556188-et-EU258890	1
T	NoName_84	7	4	6		0
T	T2e_84	7	4	5	EF177410-et-EU597536	1
T	T2d_83	8	5	4	AY714037-et-DQ437577	1
T	T2c1b_82	10	5	5	DQ523629-et-EF657599	1
T	T2c1a_81	9	6	5	EF556160-et-EF660941	1
T	T2c1_80	8	5	5	DQ112814	1
T	T2c_79	8	4	5	AY339566	1
T	T2b8_78	8	5	5	GU122998	1
T	T2b7_77	8	5	5	GU170817-et-EF660992	1
T	T2b6_76	9	5	5	AY495284-et-AY495282	1
T	T2b5_75	9	4	5	AY495286-et-GQ304744	1
T	T2b4_74	9	4	6	GU123018-et-EU494628	1
T	NoName_73	8	4	6		0
T	T2b3a_73	8	5	6	DQ523649-et-EF660963	1
T	T2b3_72	8	5	5	AY495275	1
T	T2b2_71	9	4	5	AY495305-et-AY714016	1
T	T2b1_70	9	4	5	EF177444-et-AY495267	1
T	T2b_69	8	4	5	AY495273-et-EU744542	1
T	T2a1b_68	9	5	4	EF657600-et-EF657401	1
T	T2a1a2_67	10	4	4	GU553285-et-EF657732	1
T	T2a1a1_66	10	4	4	FJ348180-et-EF657455	1
T	T2a1a_65	9	4	4	AY495300-et-AY714022	1
T	T2a1_64	8	4	4	GU123001-et-EF657558	1
T	T2a_63	8	4	4	FJ238094	1
T	T2_62	7	4	4	EF177442	1
T	T1b_61	7	3	6	AY339570-et-FJ878777	1
T	T1a3_60	7	5	6	AY495296-et-EF645646	1
T	T1a2_59	7	5	7	FJ348220-et-EF177441	1
T	T1a1b1_58	8	5	6	HM184912-et-AY714036	1
T	T1a1b_57	8	4	6	AY339575	1
T	T1a1_56	8	3	6	AY495294-et-EU597578	1
T	NoName_55	7	3	6		0
T	NoName_55	7	3	6		0
T	T1a_55	7	3	6	EU935435-et-EF177409	1
T	T1_54	7	3	5	EU369395	1
T	T_53	6	3	3		0
J	J2b1b_53	6	6	3	EU862198	1
J	J2b1a3_52	5	6	4	AY195778	1
J	J2b1a2_51	5	6	4	AY339577-et-GQ249257	1
J	J2b1a1_50	4	7	4	FJ380056-et-EF657691	1
J	J2b1a_49	4	6	4	EU597520-et-EU673448	1
J	J2b1_48	4	6	3	EU862198-et-EU807741	1
J	J2b_47	3	6	3	FJ213765	1
J	J2a2a_46	10	5	2	EF660967-et-EF657532	1
J	J2a2_45	9	5	2	FJ460543-et-FJ460559	1
J	J2a1a1b_44	9	5	5	FJ348157-et-EU721734	1
J	J2a1a1a_43	8	6	6	AY339579-et-AY339580	1
J	J2a1a1_42	8	5	5	GU903270	1
J	J2a1a_41	8	5	5	EU931680-et-FJ605154	1
J	J2a1_40	7	5	4	DQ341089	1
J	J2a_39	5	5	2		0
J	J2_39	3	5	2		0
J	J1d1_39	5	4	4	AF382001-et-EF184636	1
J	J1d_38	5	4	3	DQ341088-et-EU597552	1
J	J1c8_37	3	7	3	GU906781-et-EF657735	1
J	J1c7a_36	6	6	4	FJ348162-et-HM171294	1
J	J1c7_35	5	5	4	EU151466	1
J	NoName_34	3	5	3		0
J	J1c6_34	3	6	2	AY495196-et-EU073970	1
J	J1c5a_33	4	6	2	DQ112793-et-EF657290	1
J	J1c5_32	4	5	2	EF657710-et-AY495199	1
J	J1c4b_31	5	6	2	GU808335-et-AY665667	1
J	J1c4_30	4	6	2	AF346983-et-FJ538285	1
J	J1c3c_29	3	6	2	EF657260-et-EF657374	1
J	J1c3b1_28	5	7	2	FJ445407	1
J	J1c3b_27	4	6	2	EF657671	1
J	J1c3a1_26	5	6	2	EF657560-et-AY495211	1
J	J1c3a_25	4	6	2	AY495213	1
J	J1c3_24	3	6	2	AY495214-et-FJ603099	1
J	J1c2c1_23	5	6	2	FJ449571	1
J	J1c2c_22	5	6	2	FJ348202-et-EF177422	1
J	J1c2b_21	3	5	2	AY495222-et-AY339588	1
J	J1c2_20	3	5	2	AY495223-et-FJ499472	1
J	J1c1b1a_19	4	6	2	AY714034-et-FJ502349	1
J	J1c1b1_18	4	6	2	EF177420-et-EF452293	1
J	J1c1b_17	4	6	2	AY495202-et-DQ112800	1
J	J1c1a_16	6	6	2	AY495210-et-FJ447985	1
J	J1c1_15	3	6	2	AY495208-et-AY195754	1
J	J1c_14	3	5	2	AY495205-et-GU123016	1
J	J1b3_13	4	5	7	EF583177-et-HM594676	1
J	J1b2_12	4	4	5	EF556169-et-DQ282488	1
J	J1b1b1_11	4	6	6	EF556155-et-EF397558	1
J	J1b1b_10	4	6	5	AY714033	1
J	J1b1a2_9	7	7	7	FJ213450-et-HM600785	1
J	J1b1a1_8	7	6	6	AY495232-et-AY339581	1
J	J1b1a_7	6	6	6	EU915478-et-AY495238	1
J	J1b1_6	4	6	5		0
J	J1b_6	4	4	5	DQ282491-et-HM992836	1
J	J1_5	3	4	2		0
J	J_5	3	4	2		0
	JT_5	2	2	2		0
	R2_5	7	2	1	AY714007	1
	R2_JT_4	1	1	1		0
autre	R1a1a_4	12	6	2	EF222243-et-EF222244	1
autre	R1a1_3	12	5	2		0
autre	R1a_3	11	4	2	AY714045	1
autre	R1_2	8	4	2	EF177423	1
						0

## Sheet: DLOOP
Sum of count	haplo2	haplo
	global	R0	J	Grand Total
DLOOP
1	18	84		102
2	42	67	23	132
3	93	34	5	132
4	117	12	8	137
5	83	8	6	97
6	62		4	66
7	23		2	25
8	7			7
9	2			2
(blank)	0	0		0
Grand Total	447	205	48	700

## Sheet: SYN
Sum of count	haplo2	haplo
	global	R0	J	Grand Total
SYN
1	5			5
2	7	4		11
3	16	50	9	75
4	29	73	16	118
5	40	48	10	98
6	36	15	4	55
7	81	6	3	90
8	79	5	3	87
9	64	4	2	70
10	38		1	39
11	30			30
12	12			12
13	8			8
14	1			1
16	1			1
(blank)	0	0		0
Grand Total	447	205	48	700
