# Supplementary material for: Mutation Rate Switch inside Eurasian Mitochondrial Haplogroups: Impact of Selection and Consequences for Dating Settlement in Europe
Source: PLoS One. 2011 Jun 28;6(6):e21543. doi: 10.1371/journal.pone.0021543 (PMC3125290; doi:10.1371/journal.pone.0021543)
Supplement: Dataset S3 — Randomly-selected individuals, collapsed sequences, and raw trees obtained by the Bayesian analysis for each set. (TXT) [file pone.0021543.s005.txt]

================SET1
#NEXUS
begin taxa;
	dimensions ntax=34;
	taxlabels
	H1f_713
	U5b3e_444
	U6a7b_461
	B4a1c2_224
	U5a1a1a_359
	R_1
	K1b2a_596
	no_name_647
	U4b1a4_519
	B4c1b_273
	H1t2_736
	HV6a_698
	B5a2a_291
	B4d1_2_3_260
	J1c3a1_32
	HV_652
	T2b1_82
	R7b1_128
	U3a1_489
	J2a1a_50
	R2_7
	H1c3_720
	H4a2_766
	HV10_704
	H4a1a1_763
	U5a1a1_357
	R0a1a1_625
	R3_104
	F3b1_193
	U5a1b1e_370
	U5a2d_396
	V2a_662
	K1a4a1b1_570
	K1a5_576
;
end;

begin characters;
	dimensions nchar=3779;
	format datatype=dna missing=? gap=-;
	matrix
	H1f_713	ACGCCCACCTACTACAGACAGTCAAATACTAAACACCCTACCCGAAACCTCCAACCCAGCAACCATCCCCCCCCGCATCCCTTAAACCCCACCCGCCCCACCATTACCTCACTCACCAAGAAACACCCGCCAGAAACAACATACCACCTAAAAAAATCCTCCCCTCAAAACCAACGAAACGCAAATCCAAAGCCACCCCTCAGGCAACACCCCACCACCCCACCACACACTTAACCCCTACCAAAATCACCTACCAATTCCGCATACCGCAATAAACCACCCCACACCAAACCAACCAAATAATCCACTACCCTCTACTTCGCACCCCTCCTACACCAGACGCATTCAACAAACGATTTATACAAACTTCAATCCGTCCGAACACACTAATCCCCTACCAAACACTTCTACAAAACAATAAAAAAACCTCCACAGTCACCTGACCGTTCAAAAACCCACACACTCAACACTCCTCACACCAACTATAACACGACACAACCATCCAAAAAATAGCCTCACTTTATTTTCATTCACAACCACCCCGCAAATCCACGAAAAACATACCCCCAACGCGACCTGCAGCTCAACAACTCCCCCCCACCCCCTCCCCCACACCCCACAACCATCCAAAAAGTATAACCACCCACCCTCGACATCCTTAAACAGCCCTAACTACCACTAAACAACCAATACACATACCTTACGGCGACCTATCCCCCCTCCACTATAACCCAAACCACACTCCAATCAACTCCTGGTCCACCACCACATCTCACGCATTAGGCAAAATAACCTCAAGCCCCTACCACACCCCACAATCCTCAGCCTCCAATCTAACTCACACAGCCCCACCACAACATCATCACATTCCTAAAACCCCCCCCCCCCAAACCTACACACATCTCTATTTTCAACCAACCTTATCCCAAAAATACATGCATGAATCCAGTCGAACTATAAAACACAAATCCCTCACCTCCCCCAATCACCACCACTGAATTAGCACAACCTTCCATCGTCTAAACAAACCAACCGCCTATCCCTCAAAATATCCAACCTCATCACACCCACACCCACTCTCACCCATATCCAACTCCACAGCATCGCCCTACCAACCAATACACTTAAAAAAATCGTAACCTGGAACAAAAACCACGGAATACCACCCACAACACAATAGATAGAATAACTTCTCAAGTCCTTTCCCACTCTCCCACGTCTCAACAAAATTTCCACTGAAACCATCGCCCCACCCCCACACCTCAACGCCTCCTCCAATCCAGCACCGCCCCCAACCCCCATCAACAAACCGACTCTCTAAACGTACCTTAATAAACCGCAATCCAACAAATATCATACACTCCTAAGGACCTACTACTAACCTCGCCCAAATCAACTAAGCATCAGGCAATTCAGCCATCCACTAACCCCAAAAACACCCATCAAGCAAAATTCACAAAAAGACTGTTAGCAACGCACCAAGCTATCTAGCCCCATCCCCAACCCAAAACAACAAAGACACCTAAACATTAAACACTTTCATCCCACGTCATAACCAATACACGCCCAAGCAGTACTCTGTATCACCCAAACATACTCCAATTCACCCACTAAACGCACACTCTTACCACGCATACCCAGAACTCTCTATCCCATATAGTCAACTCCACACCTCATAACCCGCCCAAGCCAATCTTAAACCAACAAGCCACCAGCCCACGATCCCCAGCCAACAACCAACACAAGCTAAAACACACCCAATCAACTACGACATTCAATTCCAATCACTCCCCACTCCAAAGCGCAACCCGATCAACACACACAACAAAAACCATCTTAAACCACAATAAGTTATAGTCTTCCAACAGCCGTCCCTCCCCCCAATTACACCCATCCTTCATCCTCCCCCAAATCTACATCTCCACCCACGTTATGTAATGTCCCTAAGTACCCATAACCCCACAAAATTATAAAACCCCAAACCTCGCCCCTACCCCCTCCAACCAATTCCAATTAATCCTACAAACAAATCGAAATGACCAACCCACATGCTGAAAAAACACAGCCTCATTAAATCCATAAAAATCACCACCAACAAAAAAGGCTATTCACCCCCCCACTTGTTCAACTCCCAAGGCACAACACCCATCACCATCACACACAAACCAATAAAAGAATCAACATACCACCCCATTCCCTAATTCACCCCATCTCACTCCCCAACCCAAATCACACCACGACACCACTAAAAAAACCCTAACCAACCATAACACAAACATTCCCACATCCCGTCCCAACCGAACGCACACCACCCAACCTCACCAATCTCCCACAACTAACTCTCAAAACCACCCAAAATCAATTAAGATTCACCAACTACTCACCCTGAAATCAACAAACCTTAACCACTCCCGAACACCCCTAACAACATAACCCCAAAACAAGCTACTACCCACCAAACTCCACCACCCCACTCACCCATACAAACCAACACCACTCTCCACCTAATATACAAATTAATAACCTCCCACCTTCAGAACTGAACGCCAATCTCATAACCAACACACCCCATCAAAGCACCCCTCCAACACAAACCCGCACACCTCCACCCCCCTCGTCTACGCTTACCACGTCATCCCTCCCTCTCAACACCTTAACTCACCTTCTCCCAAACGCACAATTCGCACACACAACGCCACCAACCCCAACCTAAGCTAGCCAACAGATACACACTTGCCATACTCATCAACATCTCCACAGCCCAGCAATACCGCCTAACCAATCCAACTAACACCTCCTCTCCCCAAATCACCCAACAAAACTACTTACCCAAACCCAAAACAACAATCCCACCACAACCCACACACCACTATAAACCACCCCCCAAATCAACATAAACACTCCTGCAACCCTAATCCAACACCCTATAAACAATACCCCAACAACGCCTCCCCCACAATGCCGCCCCCTCTAATTAAAAAACACATCTACCCCTCCAAAAAATCCATCCCACCCCACACAACACCACATTTCCTCCGACCTCTAATTCCAATATCCCCTTCTCATCCCAACCTACGACACACAATCTTCCTCCACCCAAACCCCAACACCTCTCAATAACACCCCACCATAAACAACATTCCCACACCTCCACCACCTACTTGCACGCACCACACAAAGAATAATAGCACCCCCCCACAACATATCCCTCCCACCACACACAACACCAACATAATAAACTTAAATTTTACAAACACCAAAACCACCTCCTTAATTGTTAAAGTCACCCAACTCCCCCTTCCCTCCTAACCGCACTCCTCAACCAACCTAATAGACCTCTAATAATTACAATCAACAAAACGCAGAACTTACAAAAACAAACCACCTTACACCACAACCGCAACATCCAAAATCCACCCCCCACCCCAAACCCACTCCCGCCACCAAACACGCCAACCACCTAACCCCTACATTCACCCCTCCTCCAACTCCCCACCGACATCAATCCAACACCCTCCGTATAAACCACTCCGACAAACAGCAATACAACCCACTGACATAACAACCAACTCCCAACTCTCCCGCCTTACAAACCCACGCAGAACCCAACCCTCTACCCCTCCACACCCCATCCTCCAGAAAACAACCACCACTTCACCCACCTCCCGCAATCACCCATCACCTCAAACCTCAAACCCCAAACCCCTACAAACAATCAACAATTACACACCCTACACAAAAACCTTCCTAAAACAACCAACACAAATCCATACAACAGC
	U5b3e_444	ACGCCCACCTACTACAGACAGTCAAATACTAAACACCCTACCCGAAACCTCCAACCCAGCAACCATCCCCCCCCGCATCCCTTAAACCCCACCCGCCCCACCATTACCTCACTCACCAAGAAACACCCGCCAGAAACAACATACCACCTAAAAAAATCCTCCCCTCAAAACCAACGAAACGCAAATCCAAAGCCACCCCTCAGGCAACACCCCACCACCCCACCACACACTTAACCCCTACCAAAATCACCTACCAATTCCGCATACCGCAATAAACCACCCCACACCAAACCAACCAAATAATCCACTACCCTCTACTTCGCACCCCTCCTACACCAGACGCATTCAACAAACGATTTATACAAACTTCAATCCGTCCGAACACACTAATCCCCTACCAAACACTTCTACAAAACAATAAAAAAACCTCCACAGTCACCTGACCGTTCAAAAACCCACACACTCAACACTCCTCACACCAACTATAACACGACACAACCATCCAAAAAATAGCCTCACTTTATTTTCATTCACAACCACCCCGCAAATCCACGAAAAACATACCCCCAACGCGACCTGCAGCTCAACAACTCCCCCCCACCCCCTCCCCCACACCCCACAACCATCCAAAAAGTATAACCACCCACCCTCGACATCCTTAAACAGCCCTAACTACCACTAAACAACCAATACACATACCTTACGGCGACCTATCCCCCCTCCACTATAACCCAAACCACACTCCAATCAACTCCTGGTCCACCACCACATCTCACGCATTAGGCAAAATAACCTCAAGCCCCTACCACACCCCACAATCCTCAGCCTCCAATCTAACTCACACAGCCCCACCACAACATCATCACATTCCTAAAACCCCCCCCCCCCAAACCTACACACATCTCTATTTTCAACCAACCTTATCCCAAAAATACATGCATGAATCCAGTCGAACTATAAAACACAAATCCCTCACCTCCCCCAATCACCACCACTGAATTAGCACAACCTTCCATCGTCTAAACAAACCAACCGCCTACCCCTCAAAATATCCAACCTCATCACACCCACACCCACTCTCACCCATATCCAACTCCACAGCATCACCCTACCAACCAATACACTTAAAAAAATCGTAACCTGGAACAAAAACCACGGAATACCACCCACAACACAATAGATAGAATAACTTCTCAAGTCCTTTCCCACTCTCCCACGTCTCAACAAAATTTCCACTGAGACCATCGCCCCACCCCCACACCTCAACGCCTCCTCCAATCCAGCACCGCCCCCAACCCCCATCAACAAACCGACTCTCTAAACGTACCTTAATAAACCGCAATCCAACAAATATCATACACTCCTAAGGACCTACTACTAACCTCGCCCAAATCAACTAAGCATCAGGCAATTCAGCCATCCACTAACCCCAAAAACACCCATCAAGCAAAATTCACAAAAAGACTGTTAGCAACGCACCAAGCTATCTAGCCCCATCCCCAACCCAAAACAACAAAGACACCTAAACATTAAACACTTTCATCCCACGTCATAACCAATACACGCCCAAGCAGTACTCTGTATCACCCAAACATACTCCAATTCACCCACTAAACGCACACTCTTACCACGCATACCCAAAACTCTCTATCCCATATAGTCAACTCCACACCTCATAACCCGCCCAAGCCAATCTTAAACCAACAAGCCACCAGCCCACGATCCCCAGCCAACAACCAACACAAGCTAAAACACACCCAATCAACTACGACATTCAATTCCAATCACTCCCCACTCCAAAGCGCAACCCGATCAACACACACAACAAAAACCATCTTAAACCACAATAAGTTATAGTCTTCCAACAGCCGTCCCTCCCCCCAATTACACCCATCCTTCATCCTCCCCCAAATCTACATCTCCACCCACGTTATGTAATGTCCCTAAGTACCCATAACCCCACAAAATTATAAAACCCCAAACCTCGCCCCTACCCCCTCCAACCAATTCCAATTAATCCTACAAACAAATCGAAATGACCAACCCACATGCTGAAAAAACACAGCCTCATTAAATCCATAAAAATCACCACCAACAAAAAAGGCTATTCACCCCCCCACTTGTTCAACTCCCAAGGCACAACACCCATCACCATCACACACAAACCAATAAAAGAATCAACATACCACCCCATTCCCTAATTCACCCCATCTCACTCCCCAACCCAAATCACACCACGACACCACTAAAAAAACCCTAACCAACCATAACACAAACATTCCCACATCCCGTCCCAACCGAACGCACACCACCCAACCTCACCAATCTCCCACAACTAACTCTCAAAACCACCCAAAATCAATTAAGATTCACCAACTACTCACCCTGAAATCAACGAACCTTAACCACTCCCGAACACCCCTAACAACATAACCCCAAAACAAGCTACTACCCACCAAACTCCACCACCCCACTCACCCGTACAAACCAACACCACTCTCCACCTAATATACAAATTAATAACCTCCCACCTTCAGAACTGAACGCCAATCTCATAACCAACACACCCCATCAAAGCACCCCTCCAACACAAACCCGCACACCTCCACCCCCCTCGTCTACGCTTACCACATCATCCCTCCCTCTCAACACCTTAACTCACCTTCTCCCAAACGCACAATTCGCACACACAACGCCACCAACCCCAACCTAAGCTAGCCAACAGATACACACTTGCCATACTCATCAACATCTCCACAGCCCAGCAATACCGCCTAACCAATCCAACTAACACCTCCTCTCCCCAAATCACCCAACAAAACTACTTACCCAAACCCAAAACAACAATCCCACCACAACCCACACACCACTATAAACCACCCCCCAAATCAACATAAACACTCCTGCAACCCTAATCCAACACCCTATAAACAATACCCCAACAACGCCTCCCCCACAATGCCGCCCCCTCTAATTAAAAAACACATCTACCCCTCCAAAAAATCCATCCCACCCCACACAACACCACATTTCCTCCGACCTCTAACTCCAATATCCCCTTCTCATCCCAACCTACGACACACAATCTTCCTCCACCCAAACCCCAACACCTCTCAATAACACCCCACCATAAACAACATTCCCACACCTCCACCACCTACTTGCACGCACCACACAAAGAATAATAGCACCCCCCCACAACATATCCCTCCCACCACACACAACACCAACATAACAAACTTAAATTTTACAAACACCAAAACCACCTCCTTAATTGTTAAAGTCACCCAACTCCCCCTTCCCTCCTAACCGCACTCCTCAACCAACCTAATAGACCTCTAATAATTACAATCAACAAAACGCAGAACTTACAAAAACAAACCACCTTACACCACAACCGCAACATCCAAAATCCACCCCCCACCCCAAACCCACTCCCGCCACCAAACACGCCAACCACCTAACCCCTACATTCACCCCTCCTCCAACTCCCCACCGACATCAATCCAACACCCTCCGTATAAACCACTCCGACAAACAGCAATACAACCCACTGACATAACAACCAACTCCCAACTCTCCCGCCTTACAAACCCACGCAGAACCCAACCCTCTACCCCTCCACACCCCATCCTCCAGAAAACAACCACCACTTCACCCACCTCCCGCAATCACCCATCACCTCAAACCTCAAACCCCAAACCCCTACAAACAATCAACAATTACACACCCTACACAAAAACCTTCCTAAAACAACCAACACAAATCCATACAACAGC
	U6a7b_461	ACGCCCACCTACTGCAGACAGTCAAATACTAAACACCCTACCCGAAACCTCCAACCCAGCAACCATCCCCCCCCGCATCCCTTAAACCCCACCCGCCCCACCATTACCTCACTCACCAAGAAACACCCGCCAGAAACAACATACCACCTAAAAAAATCCTCCCCTCAAAACCAACGAAACGCAAATCCAAAGCCACCCCTCAGGCAACACCCCACCACCCCACCACACACTTAACCCCTACCAAAATCACCTACCAATTCCGCATACCGCAATAAACCACCCCACACCAAACCAACCAAATAATCCACTACCCTCTACTTCGCACCCCTCCTACACCAGACGCATTCAACAAACGATTTATACAAACTTCAATCCGTCCGAACACACTAATCCCCTACCAAACACTTCTACAAAACAATAAAAAAACCTCCACAGTCACCTGACCGTTCAAAAACCCACACACTCAACACTCCTCACACCAACTATAACACGACACAACCATCCAAAAAATAGCCTCACTTTATTTTCATTCACAACCACCCCGCAAATCCACGAAAAACATACCCCCAACGCGACCTGCAGCTCAACAACTCCCCCCCACCCCCTCCCCCACACCCCACAACCATCCAAAAAGTATAACCACCCACCCTCGACATCCTTAAACAGCCCTAACTACCACTAAACAACCAATACACATACCTTACGGCGACCTATCCCCCCTCCACTATAACCCAAACCACACTCCAATCAACTCCTGGTCCACCACCACATCTCACGCATTAGGCAAAATAACCTCAAGCCCCTACCACACCCCACAATCCTCAGCCTCCAATCTAACTCACACAGCCCCACCACAACATCATCACATTCCTAAAACCCCCCCCCCCCAAACCTACACACATCTCTATTTTCAACCAACCTTATCCCAAAAATACATGCATGAATCCAGTCGAACTATAAAACACAAATCCCTCACCTCCCCCAATCACCACCACTGAATTAGCACAACCTTCCATCGTCTAAACAAACCAACCGCCTACCCCTCAAAATATCCAACCTCATCACACCCACACCCACTCTCACCCATATCCAACTCCACAGCATCGCCCTACCAACCAATACACTTAAAAAAATCGTAACCTGGAACAAAAACCACGGAATACCACCCACAACACAATAGATAGAATAACTTCTCAAGTCCTTTCCCACTCTCCCACGTCTCAACAAAGTTTCCACTGAAACCATCGCCCCACCCCCACACCTCAACGCCTCCTCCAATCCAGCACCGCCCCCAACCCCCATCAACAAACCGACTCTCTAAACGTACCTTAATAAACCGCAATCCAACAAATATCATACACTCCTAAGGACCTACTACTAACCTCGCCCAAATCAACTAAGCATCAGGCAATTCAGCCATCCACTAACCCCAAAAACACCCATCAAGCAAAATTCACAAAAAGACTGTTAGCAACGCACCAAGCTATCTAGCCCCATCCCCAACCCAAAACAACAAAGACACCTAAACATTAAACACTTTCATCCCACGTCATAACCAATACACGCCCAAGCAGTACTCTGTATCACCCAAACATACTCCAATTCACCCACTAAACGCACACTCTTACCACGCATACCCAAAACTCTCTATCCCATATAGTCAACTCCACACCTCATAACCCGCCCAAGCCAATCTTAAACCAACAAGCCACCAGCCCACGATCCCCAGCCAACAACCAACACAAGCTAAAACACACCCAATCAACTACGACATTCAATTCCAATCACTCCCCACTCCAAAGCGCAACCCGATCAACACACACAACAAAAACCATCTTAAACCACAATAAGTTATAGTCTTCCAACAGCCGTCCCTCCCCCCAATTACACCCATCCTTCATCCTCCCCCAAATCTACATCTCCACCCACGTTATGTAATGTCCCTAAGTACCCATAACCCCACAAAATTATAAAACCCCAAACCTCGCCCCTACCCCCTCCAACCAATTCCAATTAATCCTACAAACAAATCGAAATGACCAACCCACATGCTGAAAAAACACAGCCTCATTAAATCCATAAAAATCACCACCAACAAAAAAGGCTATTCACCCCCCCACTTGTTCAACTCCCAAGGCACAACACCCATCACCATCACACACAAACCAATAAAAGAATCAACATACCACCCCATTCCCTAATTCACCCCATCTCACTCCCCAACCCAAATCACACCACGACACCACTAAAAAAACCCTAACCAACCATAACACAAACATTCCCACATCCCGTCCCAACCGAACGCACACCACCCAACCTCACCAATCTCCCACAACTAACTCTCAAAACCACCCAAAATCAATTAAGATTCACCAACTACTCACCCTGAAATCAACGAACCTTAACCACTCCCGAACACCCCTAACAACATAACCCCAAAACAAGCTACTACCCACCAAACTCCACCACCCCACTCACCCGTACAAACCAACACCACTCTCCACCTAATATACCAATTAATAACCTCCCACCTTCAGAACTGAACGCCAATCTCATAACCAACACACCCCATCAAAGCACCCCTCCAACACAAACCCGCACACCTCCACCCCCCTCGTCTACGCTTACCACATCATCCCTCCCTCTCAACACCTTAACTCACCTTCTCCCAAACGCACAATTCGCACACACAACGCCACCAACCCCAACCTAAGCTAGCCAACAGATACACACTTGCCATACTCATCAACATCTCCACAGCCCAGCAATACCGCCTAACCAATCCAACTAACACCTCCTCTCCCCAAATCACCCAACAAAACTACTTACCCAAACCCAAAACAACAATCCCACCACAACCCACACACCACTATAAACCACCCCCCAAATCAACATAAACACTCCTGCAACCCTAATCCAACACCCTATAAACAATACCCCAACAACGCCTCCCCCACAATGCCGCCCCCTCTAATTAAAAAACACATCTACCCCTCCAAAAAATCCATCCCACCCCACACAACACCACATTTCCTCCGACCTCTAATTCCAATATCCCCTTCTCATCCCAACCTACGACACACAATCTTCCTCCACCCAAACCCCAACACCTCTCAATAACACCCCACCATAAACAACATTCCCACACCTCCACCACCTACTTGCACGCACCACACAAAGAATAATAGCACCCCCCCACAACATATCCCTCCCACCACACACAACACCAACATAGTAAACTTAAATTTTACAAACACCAAAACCACCTCCTTAATTGTTAAAGTCACCCAACTCCCCCTTCCCTCCTAACCGCACTCCTCAACCAACCTAATAGACCTCTAATAATTACAATCAACAAAACGCAGAACTTACAAAAACAAACCACCTTACACCACAACCGCAACATCCAAAATCCACCCCCCACCCCAAACCCACTCCCGCCACCAAACACGCCAACCACCTAACCCCTACATTCACCCCTCCTCCAACTCCCCACCAACATCAATCCAACACCCTCCGTATAAACCACTCCGACAAACAGCAATACAACCCACTGACATAACAACCAACTCCCAACTCTCCCGCCTTACAAACCCACGCAGAACCCAACCCTCTACCCCTCCACACCCCATCCTCCAGAAAACAACCACCACTTCACCCACCTCCCGCAATCACCCATCACCTCAAACCTCAAACCCCAAACCCCTACAAACAATCAACAATTACACACCCTACACAAAAACCTTCCTAAAACAACCAACACAAATCCATACAACAGC
	B4a1c2_224	ACGCCCACCTACTACAGACAGTCAAATACTAAACACCCTACCCGAAACCTCCAACCCAGCAACCATCCCCCCCCGCATCCCTTAAACCCCACCCGCCCCACCATTACCTCACTCACCAAGAAACACCCGCCAGAAACAACATACCACCTAAAAAAATCCTCCCCTCAAAACCAACGAAACGCAAATCCAAAGCCACCCCTCAGGCAACACCCCACCACCCCACCACACACTTAACCCCTACCAAAATCACCTACCAATTCCGCATACCGCAATAAACCACCCCACACCAAACCAACCAAATAATCCACTACCCTCTACTTCGCACCCCTCCTACACCAGACGCATTCAACAAACGATTTATACAAACTTCAATCCGTCCGAACACACTAATCCCCTACCAAACACTTCTACAAAACAATAAAAAAACCTCCACAGTCACCTGACCGTTCAAAAACCCACACACTCAACACTCCTCACACCAACTATAACACGACACAACCATCCAAAAAATAGCCTCACTTTATTTTCATTCACAACCACCCCGCAAATCCACGAAAAACATACCCCCAACGCGACCTGCAGCTCAACAACTCCCCCCCACCCCCTCCCCCACACCCCACAACCATCCAAAAAGTATAACCACCCACCCCCGACATCCTTAAACAGCCCTAACTACCACTAAACAACCAATACACATACCTTACGGCGACCTATCCCCCCTCCACTATAACCCAAACCACACTCCAATCAACTCCTGGTCCACCACCACATCTCACGCATTAGGCAAAATAACCTCAAGCCCCTACCACACCCCACAATCCTCAGCCTCCAATCTAACTCACACAGCCCCACCACAACATCATCACATTCCTAAAACCCCCCCCCCCCAAACCTACACACATCTCTATTTTCAACCAACCTTATCCCAAAAATACATGCATGAATCCAGTCGAACTATAAAACACAAATCCCTCACCTCCCCCAATCACCACCACTGAATTAGCACAACCTTCCATCGTCTAAACAAACCAACCGCCTACCCCTCAAGATATCCAACCTCATCACACCCACACCCACTCTCACCCATATCCAACTCCACAGCATCGCCCTACCAACCAATGCACTTAAAAAAATCGTAACCTGGAACAAAAACCACGGAATACCACCCACAACACAATAGATAGAATAACTTCTCAAGTCCTTTCCCACTCTCCCACGTCTCAACAAAATTTCCACTGAAACCATCGCCCCACCCCCACACCTCAACGCCTCCTCCAATCCAGCACCGCCCCCAACCCCCATCAACAAACCGACTCTCTAAACGTACCTTAATAAACCGCAATCCAACAAATATCATACACTCCTAAGGACCTACTACTAACCTCGCCCAAATCAACTAAGCATCAGGCAATTCAGCCATCCACTAACCCCAAAAACACCCATCAAGCAAAATTCACAAAAAGACTGTTAGCAACGCACCAAGCTATCTAGCCCCATCCCCAACCCAAAACAACAAAGACACCTAAACATTAAACACTTTCATCCCACGTCATAACCAATACACGCCCAAGCAGTACTCTGTATCACCCAAACATACTCCAATTCACCCACTAAACGCACACTCTTACCACGCATACCCAAAACTCTCTATCCCATATAATCAACTCCACACCTCATAACCCGCCCAAGCCAATCTTAAACCAACAAGCCACCAGCCCACGATCCCCAGCCAACAACCAACACAAGCTAAAACACACCCAATCAACTACGACATTCAATTCCAATCACTCCCCACTCCAAAGCGCAACCCGATCAACACACACAACAAAAACCATCTTAAACCACAATAAGTTATAGTCTTCCAACAGCCGTCCCTCCCCCCAATTACACCCATCCTTCATCCTCCCCCAAATCTACATCTCCACCCACGTTATGTAATGTCCCTAAGTACCCATAACCCCACAAAATTATAAAACCCCAAACCTCGCCCCTACCCCCTCCAACCAATCCCAATTAATCCTACAAACAAATCGAAATGACCAACCCACATGCTGAAAAAACACAGCCTCATTAAATCCATAAAAATCACCACCAACAAAAAAGGCTATTCACCCCCCCACTTGTTCAACTCCCAAGGCACAACACCCATCACCATCACACACAAACCAATAAAAGAATCAACATACCACCCCATTCCCTAATTCACCCCATCTCACTCCCCAACCCAAATCACACCACGACACCACTAAAAAAACCCTAACCAACCATAACACAAACATTCCCACATCCCGTCCCAACCGAACGCACACCACCCAACCTCACCAATCTCCCACAACTAACTCTCAAAACCACCCAAAATCAATTAAGATTCACCAACTACTCACCCTGAAATCAACAAACCTTAACCACTCCCGAACACCCCTAACAACATAACCCCAAAACAAGCTACTACCCACCAAACTCCACCACCCCACTCACCCGTACAAACCAACACCACTCTCCACCTAATATACAAATTAATAACCTCCCACCTTCAGAACTGAACGCCAATCTCATAACCAACACACCCCATCAAAGCACCCCTCCAACACAAACCCGCACACCTCCACCCCCCTCGTCTACGCTTACCACGTCATCCCTCCCTCTCAACACCTTAACTCACCTTCTCCCAAACGCACAATTCGCACACACAACGCCACCAACCCCAACCTAAGCTAGCCAACAGATACACACTTGCCATACTCATCAACATCTCCACAGCCCAGCAATACCGCCTAACCAATCCAACTAACACCTCCTCTCCCCAAATCACCCAACAAAACTACTTACCCAAACCCAAAACAACAATCCCACCACAACCCACACACCACTATAAACCACCCCCCAAATCAACATAAACACTCCTGCAACCCTAATCCAACACCCTATAAACAATACCCCAACAACGCCTCCCCCACAATGCCGCCCCCTCTAATTAAAAAACACATCTACCCCTCCAAAAAATCCATCCCACCCCACACAACACCACATTTCCTCCGACCTCTAATTCCAATATCCCCTTCTCATCCCAACCTACGACACACAATCTTCCTCCACCCAAACCCCAACACCTCTCAATAACACCCCACCATAAACAACATTCCCACACCTCCACCACCTACTTGCACGCACCACACAAAGAATAATAGCACCCCCCCACAACATATCCCTCCCACCACACACAACACCAACATAATAAACTTAAATTTTACAAACACCAAAACCACCTCCTTAATTGTTAAAGTCACCCAACTCCCCCTTCCCTCCTAACCGCACTCCTCAACCAACCTAATAGACCTCTAATAATTACAATCAACAAAACGCAGAACTTACAAAAACAAACCACCTTACACCACAACCGCAACATCCAAAATCCACCCCCCACCCCAAACCCACTCCCGCCACCAAACACGCCAACCACCTAACCCCTACATTCACCCCTCCTCCAACTCCCCACCGACATCAATCCAACACCCTCCGTATAAACCACTCCGACAAACAGCAATACAACCCACTGACATAACAACCAACTCCCAACTCTCCCGCCTTACAAACCCACGCAGAACCCAACCCTCTACCCCTCCACACCCCATCCTCCAGAAAACAACCACCACTTCACCCACCTCCCGCAATCACCCATCACCTCAAACCTCAAACCCCAAACTCCTACAAACAATCAACAATTACACACCCTACACAAAAACCTTCCTAAAACAACCAACACAAATCCATACAACAGC
	U5a1a1a_359	ACGCCCACCTACTACAGACAGTCAAATACTAAACACCCTACCCGAAACCTCCAACCCAGCAACCATCCCCCCCCGCATCCCTTAAACCCCACCCGCCCCACCATTACCTCACTCACCAAGAAACACCCGCCAGAAACAACATACCACCTAAAAAAATCCTCCCCTCAAAGCCAACGAAACGCAAATCCAAAGCCACCCCTCAGGCAACACCCCACCACCCCACCACACACTTAACCCCTACCAAAATCACCTACCAATTCCGCATACCGCAATAAACCACCCCACACCAAACCAACCAAATAATCCACTACCCTCTACTTCGCACCCCTCCTACACCAGACGCATTCAACAAACGATTTATACAAACTTCAATCCGTCCGAACACACTAATCCCCTACCAAACACTTCTACAAAACAATAAAAAAACCTCCACAGTCACCTGACCGTTCAAAAACCCACACACTCAACACTCCTCACACCAACTATAACACGACACAACCATCCAAAAAATAGCCTCACTTTATTTTCATTCACAACCACCCCGCAAATCCACGAAAAACATACCCCCAACGCGACCTGCAGCTCAACAACTCCCCCCCACCCCCTCCCCCACACCCCACAACCATCCAAAAAGTATAACCACCCACCCTCGACATCCTCAAACAGCCCTAACTACCACTAAACAACCAATACACATACCTTACGGCGACCTATCCCCCCTCCACTATAACCCAAACCACACTCCAATCAACTCCTGGTCCACCACCACATCTCACGCATTAGGCAAAATAACCTCAAGCCCCTACCACACCCCACAATCCTCAGCCTCCAATCTAACTCACACAGCCCCACCACAACATCATCACATTCCTAAAACCCCCCCCCCCCAAACCTACACACATCTCTATTTTCAACCAACCTTATCCCAAAAATACATGCATGAATCCAGTCGAACTATAAAACACAAATCCCTCACCTCCCCCAATCACCACCACTGAATTAGCACAACCTTCCATCGTCTAAACAAACCAACCGCCTACCCCTCAAAATATCCAACCTCATCACACCCACACCCACTCTCACCCATATCCAACTCCACAGCATCGCCCTACCAACCAATACACTTAAAAAAATCGTAACCTGGAACAAAAACCACGGAATACCACCCACAACACAATAGATAGAATAACTTCTCAAGTCCTTTCCCACTCTCCCACGTCTCAACAAAATTTCCACTGAAACCATCGCCCCACCCCCACACCTCAACGCCTCCTCCAATCCAGCACCGCCCCCAACCCCCATCAACAAACCGACTCTCTAAACGTACCTTAATAAACCGCAATCCAACAAATATCATACACTCCTAAGGACCTACTACTAACCTCGCCCAAATCAACTAAGCATCAGGCAATTCAGCCATCCACTAACCCCAAAAACACCCATCAAGCAAAATTCACAAAAAGACTGTTAGCAACGCACCAAGCTATCTAGCCCCATCCCCAACCCAAAACAACAAAGACACCTAAACATTAAACACTTTCATCCCACGTCATAACCAATACACGCCCAAGCAGTACTCTGTATCACCCAAACATACTCCAATTCACCCACTAAACGCACACTCTTACCACGCATACCCAAAACTCTCTATCCCATATAGTCAACTCCACACCTCATAACCCGCCCAAGCCAATCTTAAACCAACAAGCCACCAGCCCACGATCCCCAGCCAACAACCAACACAAGCTAAAACACACCCAATCAACTACGACATTCAATTCCAATCACTCCCCACTCCAAAGCGCAACCCGATCAACACACACAACAAAAACCATCTTAAACCACAATAAGTTATAGTCTTCCAACAGCCGTCCCTCCCCCCAATTACACCCATCCTTCATCCTCCCCCAAATCTACATCTCCACCCACGTTATGTAATGTCCCTAAGTACCCATAACCCCACAAAATTATAAAACCCCAAACCTCGCCCCTACCCCCTCCAACCAATTCCAATTAATCCTACAAACAAATCGAAATGACCAACCCACATGCTGAAAAAACACAGCCTCATTAAATCCATAAAAATCACCACCAACAAAAAAGGCTATTCACCCCCCCACTTGTTCAACTCCCAAGGCACAACACCCATCACCATCACACACAAACCAATAAAAGAATCAACATACCACCCCATTCCCTAATTCACCCCATCTCACTCCCCAACCCAAATCACACCACGACACCACTAAAAAAACCCTAACCAACCATAACACAAACATTCCCACATCCCGTCCCAACCGAACGCACACCACCCAACCTCACCAATCTCCCACAACTAACTCTCAAAACCACCCAAAATCAATTAAGATTCACCAACTACTCACCCTGAAATCAACGAACCTTAACCACTCCCGAACACCCCTAACAACATAACCCCAAAACAAGCTACTACCCACCAAACTCCACCACCCCACTCACCCGTACAAACCAACACCACTCTCCACCTAATATACAAATTAATAACCTCCCACCTTCAGAACTGAACGCCAATCTCATAACCAACACACCCCATCAAAGCACCCCTCCAACACAAACCCGCACACCTCCACCCCCCTCGTCTACGCTTACCACATCATCCCTCCCTCTCAACACCTTAACTCACCTTCTCCCAAACGCACAATTCGCACACACAACGCCACCAACCCCAACCTAAGCTAGCCAACAGATACACACTTGCCATACTCATCAACATCTCCACAGCCCAGCAATACCGCCTAACCAATCCAACTAACACCTCCTCTCCCCAAATCACCCAACAAAACTACTTACCCAAACCCAAAACAACAATCCCACCACAACCCACACACCACTATAAACCACCCCCCAAATCAACATAAACACTCCTGCAACCCTAATCCAACACCCTATAAACAATACCCCAACAACGCCTCCCCCACAATGCCGCCCCCTCTAATTAAAAAACACATCTACCCCTCCAAAAAATCCATCCCACCCCACACAACACCACATTTCCTCCGACCTCTAACTCCAATATCCCCTTCTCATCCCAACCTACGACACACAATCTTCCTCCACCCAAACCCCAACACCTCTCAATAACACCCCACCATAAACAACATTCCCACACCTCCACCACCTACTTGCACGCACCACACAAAGAATAATAGCACCCCCCCACAACATATCCCTCCCACCACACACAACACCAACATAATAAACTTAAATTTTACAAACACCAAAACCACCTCCTTAATTGTTAAAGTCACCCAACTCCCCCTTCCCTCCTAACCGCACTCCTCAACCAACCTAATAGACCTCTAATAATTACAATCAACAAAACGCAGAACTTACAAAAACAAACCACCTTACACCACAACCGCAACATCCAAAATCCACCCCCCACCCCAAACCCACTCCCGCCACCAAACACGCCAACCACCTAACCCCTACATTCACCCCTCCTCCAACTCCCCACCGACATCAATCCAACACCCTCCGTATAAACCACTCCGACAAACAGCAATACAACCCACTGACATAACAACCAACTCCCAACTCTCCCGCCTTACAAACCCACGCAGAACCCAACCCTCTACCCCTCCACACCCCATCCTCCAGAAAACAACCACCACTTCACCCACCTCCCGCAATCACCCATCACCTCAAACCTCAAACCCCAAACCCCTACAAACAATCAACAATTACACACCCTACACAAAAACCTTCCTAAAACAACCAACACAAATCCATACAACAGC
	R_1	ACGCCCACCTACTACAGACAGTCAAATACTAAACACCCTACCCGAAACCTCCAACCCAGCAACCATCCCCCCCCGCATCCCTTAAACCCCACCCGCCCCACCATTACCTCACTCACCAAGAAACACCCGCCAGAAACAACATACCACCTAAAAAAATCCTCCCCTCAAAACCAACGAAACGCAAATCCAAAGCCACCCCTCAGGCAACACCCCACCACCCCACCACACACTTAACCCCTACCAAAATCACCTACCAATTCCGCATACCGCAATAAACCACCCCACACCAAACCAACCAAATAATCCACTACCCTCTACTTCGCACCCCTCCTACACCAGACGCATTCAACAAACGATTTATACAAACTTCAATCCGTCCGAACACACTAATCCCCTACCAAACACTTCTACAAAACAATAAAAAAACCTCCACAGTCACCTGACCGTTCAAAAACCCACACACTCAACACTCCTCACACCAACTATAACACGACACAACCATCCAAAAAATAGCCTCACTTTATTTTCATTCACAACCACCCCGCAAATCCACGAAAAACATACCCCCAACGCGACCTGCAGCTCAACAACTCCCCCCCACCCCCTCCCCCACACCCCACAACCATCCAAAAAGTATAACCACCCACCCTCGACATCCTTAAACAGCCCTAACTACCACTAAACAACCAATACACATACCTTACGGCGACCTATCCCCCCTCCACTATAACCCAAACCACACTCCAATCAACTCCTGGTCCACCACCACATCTCACGCATTAGGCAAAATAACCTCAAGCCCCTACCACACCCCACAATCCTCAGCCTCCAATCTAACTCACACAGCCCCACCACAACATCATCACATTCCTAAAACCCCCCCCCCCCAAACCTACACACATCTCTATTTTCAACCAACCTTATCCCAAAAATACATGCATGAATCCAGTCGAACTATAAAACACAAATCCCTCACCTCCCCCAATCACCACCACTGAATTAGCACAACCTTCCATCGTCTAAACAAACCAACCGCCTACCCCTCAAAATATCCAACCTCATCACACCCACACCCACTCTCACCCATATCCAACTCCACAGCATCGCCCTACCAACCAATACACTTAAAAAAATCGTAACCTGGAACAAAAACCACGGAATACCACCCACAACACAATAGATAGAATAACTTCTCAAGTCCTTTCCCACTCTCCCACGTCTCAACAAAATTTCCACTGAAACCATCGCCCCACCCCCACACCTCAACGCCTCCTCCAATCCAGCACCGCCCCCAACCCCCATCAACAAACCGACTCTCTAAACGTACCTTAATAAACCGCAATCCAACAAATATCATACACTCCTAAGGACCTACTACTAACCTCGCCCAAATCAACTAAGCATCAGGCAATTCAGCCATCCACTAACCCCAAAAACACCCATCAAGCAAAATTCACAAAAAGACTGTTAGCAACGCACCAAGCTATCTAGCCCCATCCCCAACCCAAAACAACAAAGACACCTAAACATTAAACACTTTCATCCCACGTCATAACCAATACACGCCCAAGCAGTACTCTGTATCACCCAAACATACTCCAATTCACCCACTAAACGCACACTCTTACCACGCATACCCAAAACTCTCTATCCCATATAGTCAACTCCACACCTCATAACCCGCCCAAGCCAATCTTAAACCAACAAGCCACCAGCCCACGATCCCCAGCCAACAACCAACACAAGCTAAAACACACCCAATCAACTACGACATTCAATTCCAATCACTCCCCACTCCAAAGCGCAACCCGATCAACACACACAACAAAAACCATCTTAAACCACAATAAGTTATAGTCTTCCAACAGCCGTCCCTCCCCCCAATTACACCCATCCTTCATCCTCCCCCAAATCTACATCTCCACCCACGTTATGTAATGTCCCTAAGTACCCATAACCCCACAAAATTATAAAACCCCAAACCTCGCCCCTACCCCCTCCAACCAATTCCAATTAATCCTACAAACAAATCGAAATGACCAACCCACATGCTGAAAAAACACAGCCTCATTAAATCCATAAAAATCACCACCAACAAAAAAGGCTATTCACCCCCCCACTTGTTCAACTCCCAAGGCACAACACCCATCACCATCACACACAAACCAATAAAAGAATCAACATACCACCCCATTCCCTAATTCACCCCATCTCACTCCCCAACCCAAATCACACCACGACACCACTAAAAAAACCCTAACCAACCATAACACAAACATTCCCACATCCCGTCCCAACCGAACGCACACCACCCAACCTCACCAATCTCCCACAACTAACTCTCAAAACCACCCAAAATCAATTAAGATTCACCAACTACTCACCCTGAAATCAACAAACCTTAACCACTCCCGAACACCCCTAACAACATAACCCCAAAACAAGCTACTACCCACCAAACTCCACCACCCCACTCACCCGTACAAACCAACACCACTCTCCACCTAATATACAAATTAATAACCTCCCACCTTCAGAACTGAACGCCAATCTCATAACCAACACACCCCATCAAAGCACCCCTCCAACACAAACCCGCACACCTCCACCCCCCTCGTCTACGCTTACCACGTCATCCCTCCCTCTCAACACCTTAACTCACCTTCTCCCAAACGCACAATTCGCACACACAACGCCACCAACCCCAACCTAAGCTAGCCAACAGATACACACTTGCCATACTCATCAACATCTCCACAGCCCAGCAATACCGCCTAACCAATCCAACTAACACCTCCTCTCCCCAAATCACCCAACAAAACTACTTACCCAAACCCAAAACAACAATCCCACCACAACCCACACACCACTATAAACCACCCCCCAAATCAACATAAACACTCCTGCAACCCTAATCCAACACCCTATAAACAATACCCCAACAACGCCTCCCCCACAATGCCGCCCCCTCTAATTAAAAAACACATCTACCCCTCCAAAAAATCCATCCCACCCCACACAACACCACATTTCCTCCGACCTCTAATTCCAATATCCCCTTCTCATCCCAACCTACGACACACAATCTTCCTCCACCCAAACCCCAACACCTCTCAATAACACCCCACCATAAACAACATTCCCACACCTCCACCACCTACTTGCACGCACCACACAAAGAATAATAGCACCCCCCCACAACATATCCCTCCCACCACACACAACACCAACATAATAAACTTAAATTTTACAAACACCAAAACCACCTCCTTAATTGTTAAAGTCACCCAACTCCCCCTTCCCTCCTAACCGCACTCCTCAACCAACCTAATAGACCTCTAATAATTACAATCAACAAAACGCAGAACTTACAAAAACAAACCACCTTACACCACAACCGCAACATCCAAAATCCACCCCCCACCCCAAACCCACTCCCGCCACCAAACACGCCAACCACCTAACCCCTACATTCACCCCTCCTCCAACTCCCCACCGACATCAATCCAACACCCTCCGTATAAACCACTCCGACAAACAGCAATACAACCCACTGACATAACAACCAACTCCCAACTCTCCCGCCTTACAAACCCACGCAGAACCCAACCCTCTACCCCTCCACACCCCATCCTCCAGAAAACAACCACCACTTCACCCACCTCCCGCAATCACCCATCACCTCAAACCTCAAACCCCAAACCCCTACAAACAATCAACAATTACACACCCTACACAAAAACCTTCCTAAAACAACCAACACAAATCCATACAACAGC
	K1b2a_596	ACGCCCACCTACTACAGACAGTCAAATACTAAACACCCTACCCGAAACCTCCAACCCGGCAACCATCCCCCCCCGCATCCCTTAAACCCCACCCGCCCCACCATTACCTCACTCACCAAGAAACACCCGCCAGAAACAACATACCACCTAAAAAAATCCTCCCCTCAAAACCAACGAAACGCAAATCCAAAGCCACCCCTCAGGCAACACCCCACCACCCCACCACACACTTAACCCCTACCAAAATCACCTACCAATTCCGCATACCGCAATAAACCACCCCACACCAAACCAACCAAATAATCCACTACCCTCTACTTCGCACCCCTCCTACACCAGACGCATTCAACAAACGATTTATACAAACTTCAATCCGTCCGAACACACTAATCCCCTACCAAACACTTCTACAAAACAATAAAAAAACCTCCACAGTCACCTGACCGTTCAAAAACCCACACACTCAACACTCCTCACACCAACTATAACACGACACAACCATCCAAAAAATAGCCTCACTTTATTTTCATTCACAACCACCCCGCAAATCCACGAAAAACATACCCCCAACGCGACCTGCAGCTCAACAACTCCCCCCCACCCCCTCCCCCACACCCCACAACCATCCAAAAAGTATAACCACCCACCCTCGACATCCTTAAACAGCCCTAACTACCACTAAACAACCAATACACATACCTTACGGCGACCTATCCCCCCTCCACTATAACCCAAACCACACTCCAATCAACTCCTGGTCCACCACCACATCTCACGCATTAGGCAAAATAACCTCAAGCCCCTACCACACCCCACAATCCTCAGCCTCCAATCTAACTCACACAGCCCCACCACAACATCATCACATTCCTAAAACCCCCCCCCCCCAAACCTACACACATCTCTATTTTCAACCAACCTTATCCCAAAAATACATGCATGAATCCAGTCGAACTATAAAACACAAATCCCTCACCTCCCCCAATCACCACCACTGAATTAGCACAACCTTCCATCGTCTAAACAAACCAACCGCCTACCCCTCAAAATATCCAACCTCATCACACCCACACCCACTCTCACCCATATCCAACTCCACAGCATCGCCCTACCAACCAATACACTTAAAAAAATCGTAACCTGGAACAAAAACCACGGAATACCACCCACAACACAATAGATAGAATAACTTCTCAAGTCCTTTCCCACTCTCCCACGTCTCAACAAAATTTCCACTGAAACCATCGCCCCACCCCCACACCTCAACGCCTCCTCCAATCCAGCACCGCCCCCAACCCCCATCAACAAACCGACTCTCTAAACGTACCTTAATAAACCGCAATCCAACAAATATCATACACTCCTAAGGACCTACTACTAACCTCGCCCAAATCAACTAAGCATCAGGCAATTCAGCCATCCACTAACCCCAAAAACACCCATCAAGCAAAATTCACAAAAAGACTGTTAGCAACGCACCAAGCTATCTAGCCCCATCCCCAACCCAAAACAACAAAGACACCTAAACATTAAACACTTTCATCCCACGTCATAACCAATACACGCCCAAGCAGTACTCTGTATCACCCAAACATACTCCAATTCACCCACTAAACGCACACTCTTACCACGCATACCCAAAACTCTCTATCCCATATAGTCAACTCCACACCTCATAACCCGCCCAAGCCAATCTTAAACCAACAAGCCACCAGCCCACGATCCCCAGCCAACAACCAACACAAGCTAAAACACACCCAATCAACTACGACATTCAATTCCAATCACTCCCCACTCCAAAGCGCAACCCGATCAACACACACAACAAAAACCATCTTAAACCACAATAAGCTATAGTCTTCCAACAGCCGTCCCTCCCCCCAATTACACCCATCCTTCATCCTCCCCCAAATCTACATCTCCACCCACGTTATGTAATGTCCCTAAGTACCCATAACCCCACAAAATTATAAAACCCCAAACCTCGCCCCTACCCCCTCCAACCAATTCCAATTAATCCTACAAACAAATCGAAATGACCAACCCACATGCTGAAAAAACACAGCCTCATTAAATCCATAAAAATCACCGCCAACAAAAAAGGCTATTCACCCCCCCACTTGTTCAACTCCCAAGGCACAACACCCATCACCATCACACACAAACCAATAAAAGAATCAACATACCACCCCATTCCCTAATTCACCCCATCTCACTCCCCAACCCAAATCACACCACGACACCACTAAAAAAACCCTAACCAACCATAACACAAACATTCCCACATCCCGTCCCAACCGAACGCACACCACCCAACCTCACCAATCTCCCACAACTAACCCTCAAAACCACCCAAAATCAATTAAGATTCACCAACTACTCACCCTGAAATCAACGAACCTTAACCACTCCCGAACACCCCTAACAACATAACCCCAAAACAAGCTACTACCCACCAAACTCCACCACCCCACTCACCCGTACAAACCAACACCACTCTCCACCTAATATACAAATTAATAACCTCCCACCTTCAGAACTGAACGCCAATCTCATAACCAACACACCCCATCAAAGCACCCCTCCAACACAAACCCGCACACCTCCACCCCCCTCGTCTACGCTTACCACATCATCCCTCCCTCTCAACACCTTAACTCACCTTCTCCCAAACGCACAATTCGCACACACAACGCCACCAACCCCAACCTAAGCTAGCCAACAGATACACACTTGCCATACTCATCAACATCGCCACAGCCCAACAATACCGCCTAACCAATCCAACTAACACCTCCTCTCCCCAAATCACCCAACAAAACTACTTACCCAAACCCAAAACAACAATCCCACCACAACCCACACACCACTATAAACCACCCCCCAAATCAACATAAACACTCCTGCAACCCTAATCCAACACCCTATAAACAATACCCCAACAACGCCTCCCCCACAATGCCGCCCCCTCTAATTAAAAAACACATCTACCCCTCCAAAAAATCCATCCCACCCCACACAACACCACATTTCCTCCGACCTCTAATTCCAATATCCCCTTCTCATCCCAACCTACGACACACAATCTTCCTCCACCCAAACCCCAACACCTCTCAATAACACCCCACCATAAACAACATTCCCACACCTCCACCACCTACTTGCACGCACCACACAAAGAATAATAGCACCCCCCCACAACATATCCCTCCCACCACACACAACACCAATATAATAAACTTAAATTTTACAAACACCAAAACCACCTCCTTAATTGTTAAAGTCACCCAACTCCCCCTTCCCTCCTAACCGCACTCCTCAACCAACCTAATAGACCTCTAATAATTACAATCAACAAAACGCAGAACTTACAAAAACAAACCACCTTACACCACAACCGCAACATCCAAAATCCACCCCCCACCCCAAACCCACTCCCGCCACCAAACACGCCAACCACCTAACCCCTACATTCACCCCTCCTCCAACTCCCCACCGACATCAATCCAACACCCTCCGTATAAACCACTCCGACAAACAGCAATACAACCCACTGACATAACAACCAACTCCCAACTCTCCCGCCTTACAAACCCACGCAGAACCCAACCCTCTACCCCTCCACACCCCATCCTCCAGAAAACAACCACCACTTCACCCACCTCCCGCAATCACCCATCACCTCAAACCTCAAACCCCAAACCCCTACAAACAATCAACAATTACACACCCTACACAAAAACCTTCCTAAAACAACCAACACAAATCCATACAACAGC
	no_name_647	ACGCCCACCTACTACAGACAGTCAAATACTAAACACCCTACCCGAAACCTCCAACCCAGCAACCATCCCCCCCCGCATCCCTTAAACCCCACCCGCCCCACCATTACCTCACTCACCAAGAAACACCCGCCAGAAACAACATACCACCTAAAAAAATCCTCCCCTCAAAACCAACGAAACGCAAATCCAAAGCCACCCCTCAGGCAACACCCCACCACCCCACCACACACTTAACCCCTACCAAAATCACCTACCAATTCCGCATACCGCAATAAACCACCCCACACCAAACCAACCAAATAATCCACTACCCTCTACTTCGCACCCCTCCTACACCAGACGCATTCAACAAACGATTTATACAAACTTCAATCCGTCCGAACACACTAATCCCCTACCAAACACTTCTACAAAACAATAAAAAAACCTCCACAGTCACCTGACCGTTCAAAAACCCACACACTCAACACTCCTCACACCAACTATAACACGACACAACCATCCAAAAAATAGCCTCACTTTATTTTCATTCACAACCACCCCGCAAATCCACGAAAAACATACCCCCAACGCGACCTGCAGCTCAACAACTCCCCCCCACCCCCTCCCCCACACCCCACAACCATCCAAAAAGTATAACCACCCACCCTCGACATCCTTAAACAGCCCTAACTACCACTAAACAACCAATACACATACCTTACGGCGACCTATCCCCCCTCCACTATAACCCAAACCACACTCCAATCAACTCCTGGTCCACCACCACATCTCACGCATTAGGCAAAATAACCTCAAGCCCCTACCACACCCCACAATCCTCAGCCTCCAATCTAACTCACACAGCCCCACCACAACATCATCACATTCCTAAAACCCCCCCCCCCCAAACCTACACACATCTCTATTTTCAACCAACCTTATCCCAAAAATACATGCATGAATCCAGTCGAACTATAAAACACAAATCCCTCACCTCCCCCAATCACCACCACTGAATTAGCACAACCTTCCATCGTCTAAACAAACCAACCGCCTACCCCTCAAAATATCCAACCTCATCACACCCACACCCACTCTCACCCATATCCAACTCCACAGCATCGCCCTACCAACCAATACACTTAAAAAAATCGTAACCTGGAACAAAAACCACGGAATACCACCCACAACACAATAGATAGAATAACTTCTCAAGTCCTTTCCCACTCTCCCACGTCTCAACAAAATTTCCACTGAAACCATCGCCCCACCCCCACACCTCAACGCCTCCTCCAATCCAGCACCGCCCCCAACCCCCATCAACAAACCGACTCTCTAAACGTACCTTAATAAACCGCAATCCAACAAATATCATACACTCCTAAGGACCTACTACTAACCTCGCCCAAATCAACTAAGCATCAGGCAATTCAGCCATCCACTAACCCCAAAAACACCCATCAAGCAAAATTCACAAAAAGACTGTTAGCAACGCACCAAGCTATCTAGCCCCATCCCCAACCCAAAACAACAAAGACACCTAAACATTAAACACTTTCATCCCACGTCATAACCAATACACGCCCAAGCAGTACTCTGTATCACCCAAACATACTCCAATTCACCCACTAAACGCACACTCTTACCACGCATACCCAAAACTCTCTATCCCATATAGTCAACTCCACACCTCATAACCCGCCCAAGCCAATCTTAAACCAACAAGCCACCAGCCCACGATCCCCAGCCAACAACCAACACAAGCTAAAACACACCCAATCAACTACGACATTCAATTCCAATCACTCCCCACTCCAAAGCGCAACCCGATCAACACACACAACAAAAACCATCTTAAACCACAATAAGTTATAGTCTTCCAACAGCCGTCCCTCCCCCCAATTACACCCATCCTTCATCCTCCCCCAAATCTACATCTCCACCCACGTTATGTAATGTCCCTAAGTACCCATAACCCCACAAAATTATAAAACCCCAAACCTCGCCCCTACCCCCTCCAACCAATTCCAATTAATCCTACAAACAAATCGAAATGACCAACCCACATGCTGAAAAAACACAGCCTCATTAAATCCATAAAAATCACCACCAACAAAAAAGGCTATTCACCCCCCCACTTGTTCAACTCCCAAGGCACAACACCCATCACCATCACACACAAACCAATAAAAGAATCAACATACCACCCCATTCCCTAATTCACCCCATCTCACTCCCCAACCCAAATCACACCACGACACCACTAAAAAAACCCTAACCAACCATAACACAAACATTCCCACATCCCGTCCCAACCGAACGCACACCACCCAACCTCACCAATCTCCCACAACTAACTCTCAAAACCACCCAAAATCAATTAAGATTCACCAACTACTCACCCTGAAATCAACAAACCTTAACCACTCCCGAACACCCCTAACAACATAACCCCAAAACAAGCTACTACCCACCAAACTCCACCACCCCACTCACCCATACAAACCAACACCACTCTCCACCTAATATACAAATTAATAACCTCCCACCTTCAGAACTGAACGCCAATCTCATAACCAACACACCCCATCAAAGCACCCCTCCAACACAAACCCGCACACCTCCACCCCCCTCGTCTACGCTTACCACGTCATCCCTCCCTCTCAACACCTTAACTCACCTTCTCCCAAACGCACAATTCGCACACACAACGCCACCAACCCCAACCTAAGCTAGCCAACAGATACACACTTGCCATACTCATCAACATCTCCACAGCCCAGCAATACCGCCTAACCAATCCAACTAACACCTCCTCTCCCCAAATCACCCAACAAAACTACTTACCCAAACCCAAAACAACAATCCCACCACAACCCACACACCACTATAAACCACCCCCCAAATCAACATAAACACTCTTGCAACCCTAATCCAACACCCTATAAACAATACCCCAACAACGCCTCCCCCACAATGCCGCCCCCTCTAATTAAAAAACACATCTACCCCTCCAAAAAATCCATCCCACCCCACACAACACCACATTTCCTCCGACCTCTAATTCCAATATCCCCTTCTCATCCCAACCTACGACACACAATCTTCCTCCACCCAAACCCCAACACCTCTCAATAACACCCCACCATAAACAACATTCCCACACCTCCACCACCTACTTGCACGCACCACACAAAGAATAATAGCACCCCCCCACAACATATCCCTCCCACCACACACAACACCAACATAATAAACTTAAATTTTACAAACACCAAAACCACCTCCTTAATTGTTAAAGTCACCCAACTCCCCCTTCCCTCCTAACCGCACTCCTCAACCAACCTAATAGACCTCTAATAATTACAATCAACAAAACGCAGAACTTACAAAAACAAACCACCTTACACCACAACCGCAACATCCAAAATCCACCCCCCACCCCAAACCCACTCCCGCCACCAAACACGCCAACCACCTAACCCCTACATTCACCCCTCCTCCAACTCCCCACCGACATCAATCCAACACCCTCCGTATAAACCACTCCGACAAACAGCAATACAACCCACTGACATAACAACCAACTCCCAACTCTCCCGCCTTACAAACCCACGCAGAACCCAACCCTCTACCCCTCCACACCCCATCCTCCAGAAAACAACCACCACTTCACCCACCTCCCGCAATCACCCATCACCTCAAACCTCAAACCCCAAACCCCTACAAACAATCAACAATTACACACCCTACACAAAAACCTTCCTAAAACAACCAACACAAATCCATACAACAGC
	U4b1a4_519	ACGCCCACCTACTACAGACAGTCAAATACTAAACACCCTACCCGAAACCTCCAACCCAGCAACCATCCCCCCCCGCATCCCTTAAACCCCACCCGCCCCACCATTACCTCACTCACCAAGAGACACCCGCCAGAAACAACATACCACCTAAAAAAATCCTCCCCTCAAAACCAACGAAACGCAAATCCAAAGCCACCCCTCAGGCAACACCCCACCACCCCACCACACACTTAACCCCTACCAAAATCACCTACCAATTCCGCATACCGCAATAAACCACCCCACACCAAACCAACCAAATAATCCACTACCCTCTACTTCGCACCCCTCCTACACCAGACGCATTCAACAAACGATTTATACAAACTTCAATCCGCCCGAACACACTAATCCCCTACCAAACACTTCTACAAAACAATAAAAAAACCTCCACAGTCACCTGACCGTTCAAAAACCCACACACTCAACACTCCTCACACCAACTATAACACGACACAACCATCCAAAAAATAGCCTCACTTTATTTTCATTCACAACCACCCCGCAAATCCACGAAAAACATACCCCCAACGCGACCTGCAGCTCAACAACTCCCCCCCACCCCCTCCCCCACACCCCACAACCATCCAAAAAGTATAACCACCCACCCTCGACATCCTTAAACAGCCCTAACTACCACTAAACAACCAATACACACACCTTACGGCGACCTGTCCCCCCTCCACTATAACCCAAACCACACTCCAATCAACTCCTGGTCCACCACCACATCTCACGCATTAGGCAAAATAACCTCAAGCCCCTACCACACCCCACAATCCTCAGCCTCCAATCTAACTCACACAGCCCCACCACAACATCATCACATTCCTAAAACCCCCCCCCCCCAAACCTACACACATCTCTATTTTCAACCAACCTTATCCCAAAAATACATGCATGAATCCAGTCGAACTATAAAACACAAATCCCTCACCTCCCCCAATCACCACCACTGAATTAGCACAACCTTCCATCGTCTAAACAAACCAACCGCCTACCCCTCAAAATATCCAACCTCATCACACCCACACCCACTCTCACCCATATCCAACTCCACAGCATCGCCCTACCAACCAATACACTTAAAAAAATCGTAACCTGGAACAAAAACCACGGAATACCACCCACAACACAATAGATAGAATAACTTCTCAAGTCCTTTCCCACTCTCCCACGCCTCAACAAAATTTCCACTGAAACCATCGCCCCACCCCCACACCTCAACGCCTCCTCCAATCCAGCACCGCCCCCAACCCCCATCAACAAACCGACTCTCTAAACGTACCTTAATAAACCGCAATCCAACAAATATCATACACTCCTAAGGACCTACTACTAACCTCGCCCAAATCAACTAAGCATCAGGCAATTCAGCCATCCACTAACCCCAAAAACACCCATCAAGCAAAATTCACAAAAAGACTGTTAGCAACGCACCAAGCTATCTAGCCCCATCCCCAACCCAAAACAACAAAGACACCTAAACATTAAACACTTTCATCCCACGTCATAACCAATACACGCCCAAGCAGTACTCTGTATCACCCAAACATACTCCAATTCACCCACTAAACGCACACTCTTACCACGCATACCCAAAACTCTCTATCCCATATAGTCAACTCCACACCTCATAACCCGCCCAAGCCAATCTTAAACCAACAAGCCACCAGCCCACGATCCCCAGCCAACAACCAACACAAGCTAAAACACACCCAATCAACTACGACATTCAATTCCAATCACTCCCCACTCCAAAGCGCAACCCGATCAACACACACAACAAAAACCATCTTAAACCACAATAAGTTATAGTCTTCCAACAGCCGTCCCTCCCCCCAATTACACCCATCCTTCATCCTCCCCCAAATCTACATCTCCACCCACGTTATGTAATGTCCCTAAGTACCCATAACCCCACAAAATTATAAAACCCCAAACCTCGCCCCTACCCCCTCCAACCAATTCCAATTAATCCTACAAACAAATCGAAATGACCAACCCACATGCTGAAAAAACACAGCCTCATTAAATCCATAAAAATCACCACCAACAAAAAAGGCTATTCACCCCCCCACTTGTTCAACTCCCAAGGCACAACACCCATCACCATCACACACAAACCAATAAAAGAATCAACATACCACCCCATTCCCTAATTCACCCCATCTCACTCCCCAACCCAAATCACACCACGACACCACTAAAAAAACCCTAACCAACCATAACACAAACATTCCCACATCCCGTCCCAACCGAACGCACACCACCCAACCTCACCAATCTCCCACAACTAACTCTCAAAACCATCCAAAATCAATTAAGATTCACCAACTACTCACCCTGAAATCAACGAACCTTAACCACTCCCGAACACCCCTAACAACATAACCCCAAAACAAGCTACTACCCACCAAACTCCACCACCCCACTCACCCGTACAAACCAACACCACTCTCCACCTAATATACAAATTAATAACCTCCCACCTTCAGAACTGAACGCCAATCTCATAACCAATACACCCCATCAAAGCACCCCTCCAACACAAACCCGCACACCTCCACCCCCCTCGTCTACGCTTACCACATCATCCCTCCCTCTCAACACCTTAACTCACCTTCTCCCAAACGCACAATTCGCACACACAACGCCACCAACCCCAACCTAAGCTAGCCAACAGATACACACTTGCCATACTCATCAACATCTCCACAGCCCAGCAATACCGCCTAACCAATCCAACTAACACCTCCTCTCCCCAAATCACCCAACAAAACTACTCACCCAAACCCAAAACAACAATCCCACCACAACCCACACACCACTATAAACCACCCCCCAAATCAACATAAACACTCCTGCAACCCTAATCCAACACCCTATAAACAATACCCCAACAACGCCTCCCCCACAATGCCGCCCCCTCTAATTAAAAAACACATCTACCCCTCCAAAAAATCCATCCCACCCCACACAACACCACATTTCCTCCGACCTCTAATTCCAATATCCCCTTCTCATCCCAACCTACGACACACAATCTTCCTCCACCCAAACCCCAACACCTCTCAATAACACCCCACCATAAACAACATTCCCACACCTCCACCACCTACTTGCACGCACCACACAAAGAATAATAGCACCCCCCCACAACATATCCCTCCCACCACACACAACACCAACATAATAAACTTAAATTTTACAAACACCAAAACCACCTCCTTAATTGTTAAAGTCACCCAACTCCCCCTTCCCTCCTAACCGCACTCCTCAACCAACCTAATAGACCTCTAATAATTACAATCAACAAAACGCAGAACTTACAAAAACAAATCACCTTACACCACAACCGCAACATCCAAAATCCACCCCCCACCCCAAACCCACTCCCGCCACCAAACACGCCAACCACCTAACCCCTACATTCACCCCTCCTCCAACTCCCCACCGACATCAATCCAACACCCTCCGTATAAACCACTCCGACAAACAGCAATACAACCCACTGACATAACAACCAACTCCCAACTCTCCCGCCTTACAAACCCACGCAGAACCCAACCCTCTACCCCTCCACACCCCATCCTCCAGAAAACAACCACCACTTCACCCACCTCCCGCAATCACCCATCACCTCAAACCTCAAACCCCAAACCCCTACAAACAATCAACAATTACACACCCTACACAAAAACCTTCCTAAAACAACCAACACAAATCCATACAACAGC
	B4c1b_273	ACGCCCACCTACTACAGACAGTCAAATACTAAACACCCTACCCGAAACCTCCAACCCAGCAACCATCCCCCCCCGCATCCCTTAAACCCCACCCGCCCCACCATTACCTCACTCACCAAGAAACACCCGCCAGAAACAACATACCACCTAAAAAAATCCTCCCCTCAAAACCAACGAAACGCAAATCCAAAGCCACCCCTCAGGCAACACCCCACCACCCCACCACACACTTAACCCCTACCAAAATCACCTACCAATTCCGCATACCGCAATAAACCACCCCACACCAAACCAACCAAATAATCCACTACCCTCTACTTCGCACCCCTCCTACACCAGACGCATTCAACAAACGATTTATACAAACTTCAATCCGTCCGAACACACTAATCCCCTACCAAACACTTCTACAAAACAATAAAAAAACCTCCACAGTCACCTGACCGTTCAAAAACCCACACACTCAACACTCCTCACACCAACTATAACACGACACAACCATCCAAAAAATAGCCTCACTTTATTTTCATTCACAACCACCCCGCAAATCCACGAAAAACATACCCCCAACGCGACCTGCAGCTCAACAACTCCCCCCCACCCCCTCCCCCACACCCCACAACCATCCAAAAAGTATAACCACCCACCCTCGACATCCTTAAACAGCCCTAACTACCACTAAACAACCAATACACATACCTTACGGCGACCTATCCCCCCTCCACTATAACCCAAACCACACTCCAATCAACTCCTGGTCCACCACCACATCTCACGCATTAGGCAAAATAACCTCAAGCCCCTACCACACCCCACAATCCTCAGCCTCCAATCTAACTCACACAGCCCCACCACAACATCATCACATTCCTAAAACCCCCCCCCCCCAAACCTACACACATCTCTATTTTCAACCAACCTTATCCCAAAAATACATGCATGAATCCAGTCGAACTATAAAACACAAATCCCTCACCTCCCCCAATCACCACCACTGAATTAGCACAACCTTCCATCGTCTAAACAAACCAACCGCCTACCCCTCAAAATATCCAACCTCATCACACCCACACCCACTCTCACCCATATCCAACTCCACAGCATCGCCCTACCAACCAATACACTTAAAAAAATCGTAACCTGGAACAAAAACCACGGAATACCACCCACAACACAATAGATAGAATAACTTCTCAAGTCCTTTCCCACTCTCCCACGTCTCAACAAAATTTCCACTGAAACCATCGCCCCACCCCCACACCTCAACGCCTCCTCCAATCCAGCACCGCCCCCAACCCCCATCAACAAACCGACTCTCTAAACGTACCTTAATAAACCGCAATCCAACAAATATCATACACTCCTAAGGACCTACTACTAACCTCGCCCAAATCAACTAAGCATCAGGCAATTCAGCCATCCACTAACCCCAAAAACACCCATCAAGCAAAATTCACAAAAAGACTGTTAGCAACGCACCAAGCTATCTAGCCCCATCCCCAACCCAAAACAACAAAGACACCTAAACATTAAACACTTTCATCCCACGTCATAACCAATACACGCCCAAGCAGTACTCTGTATCACCCAAACATACTCCAATTCACCCACTAAACGCACACTCTTACCACGCATACCCAAAACTCTCTATCCCATATAGTCAACTCCACACCTCATAACCCGCCCAAGCCAATCTTAAACCAACAAGCCACCAGCCCACGATCCCCAGCCAACAACCAACACAAGCTAAAACACACCCAATCAACTACGACATTCAATTCCAATCACTCCCCACTCCAAAGCGCAACCCGATCAACACACACAACAAAAACCATCTTAAACCACAATAAGTTATAGTCTTCCAACAGCCGTCCCTCCCCCCAATTACACCCATCCTTCATCCTCCCCCAAATCTACATCTCCACCCACGTTATGTAATGTCCCTAAGTACCCATAACCCCACAAAATTATAAAACCCCAAACCTCGCCCCTACCCCCTCCAACCAATTCCAATTAATCCTACAAACAAATCGAAATGACCAACCCACATGCTGAAAAAACACAGCCTCATTAAATCCATAAAAATCACCACCAACAAAAAAGGCTATTCACCCCCCCACTTGTTCAACTCCCAAGGCACAACACCCATCACCATCACACACAAACCAATAAAAGAATCAACATACCACCCCATTCCCTAATTCACCCCATCTCACTCCCCAACCCAAATCACACCACGACACCACTAAAAAAACCCTAACCAACCATAACACAAACATTCCCACATCCCGTCCCAACCGAACGCACACCACCCAACCTCACCAATCTCCCACAACTAACTCTCAAAACCACCCAAAATCAATTAAGATTCACCAACTACTCACCCTGAAATCAACAAACCTTAACCACTCCCGAACACCCCTAACAACATAACCCCAAAACAAGCTACTACCCACCAAACTCCACCACCCCACTCACCCGTACAAACCAACACCACTCTCCACCTAATATACAAATTAATAACCTCCCACCTTCAGAACTGAACGCCAATCTCATAACCAACACACCCCATCAAAGCACCCCTCCAACACAAACCCGCACACCTCCACCCCCCTCGTCTACGCTTACCACGTCATCCCTCCCTCTCAACACCTTAACTCACCTTCTCCCAAACGCACAATTCGCACACACAACGCCACCAACCCCAACCTAAGCTAGCCAACAGATACACACTTGCCATACTCATCAACATCTCCACAGCCCAGCAATACCGCCTAACCAATCCAACTAACACCTCCTCTCCCCAAATCACCCAACAAAACTACTTACCCAAACCCAAAACAACAATCCCACCACAACCCACACACCACTATAAACCACCCCCCAAATCAACATAAACACTCCTGCAACCCTAATCCAACACCCTATAAACAATACCCCAACAACGCCTCCCCCACAATGCCGCCCCCTCTAATTAAAAAACACATCTACCCCTCCAAAAAATCCATCCCACCCCACACAACACCACATTTCCTCCGACCTCTAATTCCAATATCCCCTTCTCATCCCAACCTACGACACACAATCTTCCTCCACCCAAACCCCAACACCTCTCAATAACACCCCACCATAAACAACATTCCCACACCTCCACCACCTACTTGCACGCACCACACAAAGAATAATAGCACCCCCCCACAACATATCCCTCCCACCACACACAACACCAACATAATAAACTTAAATTTTACAAACACCAAAACCACCTCCTTAATTGTTAAAGTCACCCAACTCCCCCTTCCCTCCTAACCGCACTCCTCAACCAACCTAATAGACCTCTAATAATTACAATCAACAAAACGCAGAACTTACAAAAACAAACCACCTTACACCACAACCGCAACATCCAAAATCCACCCCCCACCCCAAACCCACTCCCGCCACCAAACACGCCAACCACCTAACCCCTACATTCACCCCTCCTCCAACTCCCCACCGACATCAATCCAACACCCTCCGTATAAACCACTCCGACAAACAGCAATACAACCCACTGACATAACAACCAACTCCCAACTCTCCCGCCTTACAAACCCACACAGAACCCAACCCTCTACCCCTCCACACCCCATCCTCCAGAAAACAACCACCACTTCACCCACCTCCCGCAATCACCCATCACCTCAAACCTCAAACCCCAAACCCCTACAAACAATCAACAATTACACACCCTACACAAAAACCTTCCTAAAACAACCAACACAAATCCATACAACAGC
	H1t2_736	ACGCCCACCTACTACAGACAGTCAAATACTAAACACCCTACCCGAAACCTCCAACCCAGCAACCATCCCCCCCCGCATCCCTTAAACCCCACCCGCCCCACCATTACCTCACTCACCAAGAAACACCCGCCAGAAACAACATACCACCTAAAAAAATCCTCCCCTCAAAACCAACGAAACGCAAATCCAAAGCCACCCCTCAGGCAACACCCCACCACCCCACCACACACTTAACCCCTACCAAAATCACCTACCAATTCCGCATACCGCAATAAACCACCCCACACCAAACCAACCAAATAATCCACTACCCTCTACTTCGCACCCCTCCTACACCAGACGCATTCAACAAACGATTTATACAAACTTCAATCCGTCCGAACACACTAATCCCCTACCAAACACTTCTACAAAACAATAAAAAAACCTCCACAGTCACCTGACCGTTCAAAAACCCACACACTCAACACTCCTCACACCAACTATAACACGACACAACCATCCAAAAAATAGCCTCACTTTATTTTCATTCACAACCACCCCGCAAATCCACGAAAAACATACCCCCAACGCGACCTGCAGCTCAACAACTCCCCCCCACCCCCTCCCCCACACCCCACAACCATCCAAAAAGTATAACCACCCACCCTCGACATCCTTAAACAGCCCTAACTACCACTAAACAACCAGTACACATACCTTACGGCGACCTATCCCCCCTCCACTATAACCCAAACCACACTCCAATCAACTCCTGGTCCACCACCACATCTCACGCATTAGGCAAAATAACCTCAAGCCCCTACCACACCCCACAATCCTCAGCCTCCAATCTAACTCACACAGCCCCACCACAACATCATCACATTCCTAAAACCCCCCCCCCCCAAACCTACACACATCTCTATTTTCAACCAACCTTATCCCAAAAATACATGCATGAATCCAGTCGAACTATAAAACACAAATCCCTCACCTCCCCCAATCACCACCACTGAATTAGCACAACCTTCCATCGTCTAAACAAACCAACCGCCTATCCCTCAAAATATCCAACCTCATCACACCCACACCCACTCTCACCCATATCCAACTCCACAGCATCGCCCTACCAACCAATACACTTAAAAAAATCGTAACCTGGAACAAAAACCACGGAATACCACCCACAACACAATAGATAGAATAACTTCTCAAGTCCTTTCCCACTCTCCCACGTCTCAACAAAATTTCCACTGAAACCATCGCCCCACCCCCACACCTCAACGCCTCCTCCAATCCAGCACCGCCCCCAACCCCCATCAACAAACCGACTCTCTAAACGTACCTTAATAAACCGCAATCCAACAAATATCATACACTCCTAAGGACCTACTACTAACCTCGCCCAAATCAACTAAGCATCAGGCAATTCAGCCATCCACTAACCCCAAAAACACCCATCAAGCAAAATTCACAAAAAGACTGTTAGCAACGCACCAAGCTATCTAGCCCCATCCCCAACCCAAAACAACAAAGACACCTAAACATTAAACACTTTCATCCCACGTCATAACCAATACACGCCCAAGCAGTACTCTGTATCACCCAAACATACTCCAATTCACCCACTAAACGCACACTCTTACCACGCATACCCAAAACTCTCTATCCCATATAGTCAACTCCACACCTCATAACCCGCCCAAGCCAATCTTAAACCAACAAGCCACCAGCCCACGATCCCCAGCCAACAACCAACACAAGCTAAAACACACCCAATCAACTACGACATTCAATTCCAATCACTCCCCACTCCAAAGCGCAACCCGATCAACACACACAACAAAAACCATCTTAAACCACAATAAGTTATAGTCTTCCAACAGCCGTCCCTCCCCCCAATTACACCCATCCTTCATCCTCCCCCAAATCTACATCTCCACCCACGTTATGTAATGTCCCTAAATACCCATAACCCCACAAAATTATAAAACCCCAAACCTCGCCCCTACCCCCTCCAACCAATTCCAATTAATCCTACAAACAAATCGAAATGACCAACCCACATGCTGAAAAAACACAGCCTCATTAAATCCATAAAAATCACCACCAACAAAAAAGGCTATTCACCCCCCCACTTGTTCAACTCCCAAGGCACAACACCCATCACCATCACACACAAACCAATAAAAGAATCAACATACCACCCCATTCCCTAATTCACCCCATCTCACTCCCCAACCCAAATCACACCACGACACCACTAAAAAAACCCTAACCAACCATAACACAAACATTCCCACATCCCGTCCCAACCGAACGCACACCACCCAACCTCACCAATCTCCCACAACTAACTCTCAAAACCACCCAAAATCAATTAAGATTCACCAACTACTCACCCTGAAATCAACAAACCTTAACCACTCCCGAACACCCCTAACAACATAACCCCAAAACAAGCTACTACCCACCAAACTCCACCACCCCACTCACCCATACAAACCAACACCACTCTCCACCTAATATACAAATTAATAACCTCCCACCTTCAGAACTGAACGCCAATCTCATAACCAACACACCCCATCAAAGCACCCCTCCAACACAAACCCGCACACCTCCACCCCCCTCGTCTACGCTTACCACGTCATCCCTCCCTCTCAACACCTTAACTCACCTTCTCCCAAACGCACAATTCGCACACACAACGCCACCAACCCCAACCTAAGCTAGCCAACAGATACACACTTGCCATACTCATCAACATCTCCACAGCCCAGCAATACCGCCTAACCAATCCAACTAACACCTCCTCTCCCCAAATCACCCAACAAAACTACTTACCCAAACCCAAAACAACAATCCCACCACAACCCACACACCACTATAAACCACCCCCCAAATCAACATAAACACTCCTGCAACCCTAATCCAACACCCTATAAACAATACCCCAACAACGCCTCCCCCACAATGCCGCCCCCTCTAATTAAAAAACACATCTACCCCTCCAAAAAATCCATCCCACCCCACACAACACCACATTTCCTCCGACCTCTAATTCCAATATCCCCTTCTCATCCCAACCTACGACACACAATCTTCCTCCACCCAAACCCCAACACCTCTCAATAACACCCCACCATAAACAACATTCCCACACCTCCACCACCTACTTGCACGCACCACACAAAGAATAATAGCACCCCCCCACAACATATCCCTCCCACCACACACAACACCAACATAATAAACTTAAATTTTACAAACACCAAAACCACCTCCTTAATTGTTAAAGTCACCCAACTCCCCCTTCCCTCCTAACCGCACTCCTCAACCAACCTAATAGACCTCTAATAATTACAATCAACAAAACGCAGAACTTACAAAAACAAACCACCTTACACCACAACCGCAACATCCAAAATCCACCCCCCACCCCAAACCCACTCCCGCCACCAAACACGCCAACCACCTAACCCCTACATTCACCCCTCCTCCAACTCCCCACCGACATCAATCCAACACCCTCCGTATAAACCACTCCGACAAACAGCAATACAACCCACTGACATAACAACCAACTCCCAACTCTCCCGCCTTACAAACCCACGCAGAACCCAACCCTCTACCCCTCCACACCCCATCCTCCAGAAAACAACCACCACTTCACCCACCTCCCGCAATCACCCATCACCTCAAACCTCAAACCCCAAACCCCTACAAACAATCAACAATTACACACCCTACACAAAAACCTTCCTAAAACAACCAACACAAATCCATACAACAGC
	HV6a_698	ACGCCCACCTACTACAGACAGTCAAATACTAAACACCCTACCCGAAACCTCCAACCCAGCAACCATTCCCCCCCGCATCCCTTAAACCCCACCCGCCCCACCATTACCTCACTCACCAAGAAACACCCGCCAGAAACAACATACCACCTAAAAAAATCCTCCCCTCAAAACCAACGAAACGCAAATCCAAAGCCACCCCTCAGGCAACACCCCACCACCCCACCACACACTTAACCCCTACCAAAATCACCTACCAATTCCGCATACCGCAATAAACCACCCCACACCAAACCAACCAAATAATCCACTACCCTCTACTTCGCACCCCTCCTACACCAGACGCATTCAACAAACGATTTATACAAACTTCAATCCGTCCGAACACACTAATCCCCTACCAAACACTTCTACAAAACAATAAAAAAACCTCCACAGTCACCTGACCGTTCAAAAACCCACACACTCAACACTCCTCACACCAACTATAACACGACACAACCATCCAAAAAATAGCCTCACTTTATTTTCATTCACAACCACCCCGCAAATCCACGAAAAACATACCCCCAACGCGACCTGCAGCTCAACAACTCCCCCCCACCCCCTCCCCCACACCCCACAACCATCCAAAAAGTATAACCACCCACCCTCGACATCCTTAAACAGCCCTAACTACCACTAAACAACCAATACACATACCTTACGGCGACCTATCCCCCCTCCACTATAACCCAAACCACACTCCAATCAACTCCTGGTCCACCACCACATCTCACGCATTAGGCAAAATAACCTCAAGCCCCTACCACACCCCACAATCCTCAGCCTCCAATCTAACTCACACAGCCCCACCACAACATCATCACATTCCTAAAACCCCCCCCCCCCAAACCTACACACATCTCTATTTTCAACCAACCTTATCCCAAAAATACATGCATGAATCCAATCGAACTATAAAACACAAATCCCTCACCTCCCCCAATCACCACCACTGAATTAGCACAACCTTCCATCGTCTAAACAAACCAACCGCCTACCCCTCAAAATATCCAACCTCATCACACCCACACCCACTCTCACCCATATCCAACTCCACAGCATCGCCCTACCAACCAATACACTTAAAAAAATCGTAACCTGGAACAAAAACCACGGAATACCACCCACAACACAATAGATAGAATAACTTCTCAAGTCCTTTCCCACTCTCCCACGTCTCAACAAAATTTCCACTGAAACCATCGCCCCACCCCCACACCTCAACGCCTCCTCCAATCCAGCACCGCCCCCAACCCCCATCAACAAACCGACTCTCTAAACGTACCTTAATAAACCGCAATCCAACAAATATCATACACTCCTAAGGACCTACTACTAACCTCGCCCAAATCAACTAAGCATCAGGCAATTCAGCCATCCACTAACCCCAAAAACACCCATCAAGCAAAATTCACAAAAAGACTATTAGCAACGCACCAAGCTATCTAGCCCCATCCCCAACCCAAAACAACAAAGACACCTAAACATTAAACACTTTCATCCCACGTCATAACCAATACACGCCCAAGCAGTACTCTGTATCACCCAAACATACTCCAATTCACCCACTAAACGCACACTCTTACCACGCATACCCAAAACTCTCTATCCCATATAGTCAACTCCACACCTCATAACCCGCCCAAGCCAATCTTAAACCAACAAACCACCAGCCCACGATCCCCAGCCAACAACCAACACAAGCTAAAACACACCCAATCAACTACGACATTCAATTCCAATCACTCCCCACTCCAAAGCGCAACCCGATCAACACACACAACAAAAACCATCTTAAACCACAATAAGTTATAGTCTTCCAACAGCCGTCCCTCCCCCCAATTACACCCATCCTTCATCCTCCCCCAAATCTACATCTCCACCCACGTTATGTAATGTCCCTAAGTACCCATAACCCCACAAAATTATAAAACCCCAAACCTCGCCCCTACCCCCTCCAACCAATTCCAATTAATCCTACAAACAAATCGAAATGACCAACCCACATGCTGAAAAAACACAGCCTCATTAAATCCATAAAAATCACCACCAACAAAAAAGGCTATTCACCCCCCCACTTGTTCAACTCCCAAGGCACAACACCCATCACCATCACACACAAACCAATAAAAGAATCAACATACCACCCCATTCCCTAATTCACCCCATCTCACTCCCCAACCCAAATCACACCACGACACCACTAAAAAAACCCTAACCAACCATAACACAAACATTCCCACATCCCGTCCCAACCGAACGCACACCACCCAACCTCACCAATCTCCCACAACTAACTCTCAAAACCACCCAAAATCAATTAAGATTCACCAACTACTCACCCTGAAATCAACAAACCTTAACCACTCCCGAACACCCCTAACAACATAACCCCAAAACAAGCTACTACCCACCAAACTCCACCACCCCACTCACCCATACAAACCAACACCACTCTCCACCTAATATACAAATTAATAACCTCCCACCTTCAGAACTGAACGCCAATCTCATAACCAACACACCCCATCAAAGCACCCCTCCAACACAAACCCGCACACCTCCACCCCCCTCGTCTACGCTTACCACGTCATCCCTCCCTCTCAACACCTTAACTCACCTTCTCCCAAACGCACAATTCGCACACACAACGCCACCAACCCCAACCTAAGCTAGCCAACAGATACACACTTGCCATACTCATCAACATCTCCACAGCCCAGCAATACCGCCTAACCAATCCAACTAACACCTCCTCTCCCCAAATCACCCAACAAAACTACTTACCCAAACCCAAAACAACAATCCCACCACAACCCACACACCACTATAAACCACCCCCCAAATCAACATAAACACTCCTGCAACCCTAATCCAACACCCTATAAACAATACCCCAACAACGCCTCCCCCACAATGCCGCCCCCTCTAATTAAAAAACACATCTACCCCTCCAAAAAATCCATCCCACCCCACACAACACCACATTTCCTCCGACCTCTAATTCCAATATCCCCTTCTCATCCCAACCTACGACACACAATCTTCCTCCACCCAAACCCCAACACCTCTCAATAACACCCCACCATAAACAACATTCCCACACCTCCACCACCTACTTGCACGCACCACACAAAGAATAATAGCACCCCCCCACAACATATCCCTCCCACCACACACAACACCAACATAATAAACTTAAATTTTACAAACACCAAAACCACCTCCTTAATTGTTAAAGTCACCCAACTCCCCCTTCCCTCCTAACCGCACTCCTCAACCAACCTAATAGACCTCTAATAATTACAATCAACAAAACGCAGAACTTACAAAAACAAACCACCTTACACCACAACCGCAACATCCAAAATCCACCCCCCACCCCAAACCCACTCCCGCCACCAAACACGCCAACCACCTAACCCCTACATTCACCCCTCCTCCAACTCCCCACCGACATCAATCCAACACCCTCCGTATAAACCACTCCGACAAACAGCAATACAACCCACTGACATAACAACCAACTCCCAACTCTCCCGCCTTACAAACCCACGCAGAACCCAACCCTCTACCCCTCCACACCCCATCCTCCAGAAAACAACCACCACTTCACCCACCTCCCGCAATCACCCATCACCTCAAACCTCAAACCCCAAACCCCTACAAACAATCAACAATTACACACCCTACACAAAAACCTTCCTAAAACAACCAACACAAATCCATACAACAGC
	B5a2a_291	ACGCCCACCTACTACAGACAGTCAAATACTAAACACCCTACCCGAAACCTCCAACCCAGCAACCATCCCCCCCCGCGTCCCTTAAACCCCACCCGCCCCACCATTACCTCACTCACCAAGAAACACCCGCCAGAAACAACATACCACCTAAAAAAATCCTCCCCTCAAAACCAACGAAACGCAAATCCAAAGCCACCCCTCAGGCAACACCCCACCACCCCACCACACACTTAACCCCTACCAAAATCACCTACCAATTCCGCATACCGCAATAAACCACCCCACACCAAACCAACCAAATAATCCACTACCCTCTACTTCGCACCCCTCCTACACCAGACGCATTCAACAAACGATTTATACAAACTTCAATCCGTCCGAACACACTAATCCCCTACCAAACACTTCTACAAAACAATAAAAAAACCTCCACAGTCACCTGACCGTTCAAAAACCCACACACTCAACACTCCTCACACCAACTATAACACGACACAACCATCCAAAAAATAGCCTCACTTTATTTTCATTCACAACCACCCCGCAAATCCACGAAAAACATACCCCCAACGCGACCTGCAGCTCAACAACTCCCCCCCACCCCCTCCCCCACACCCCACAACCATCCAAAAAGTATAACCACCCACCCTCGACATCCTTAAACAGCCCTAACTACCACTAAACAACCAATACACATACCTTACGGCGACCTATCCCCCCTCCACTATAACCCAAACCACACTCCAATCAACTCCTGGTCCACCACCACATCTCACGCATTAGGCAAAATAACCTCAAGCCCCTACCACACCCCACAATCCTCAGCCTCCAATCTAACTCACACAGCCCCACCACAACATCATCACATTCCTAAAACCCCCCCCCCCCAAACCTACACACATCTCTATTTTCAACCAACCTTATCCCAAAAATACATGCATGAATCCAGTCGAACTATAAAACACAAATCCCTCACCTCCCCCAATCACCACCACTGAATTAGCACAACCTTCCATCGTCTAAACAAACCAACCGCCTACCCCTCAAAATATCCAACCTCATCACACCCACACCCACTCTCACCCATATCCAACTCCACAGCATCGCCCTACCAACCAATACACTTAAAAAAATCGTAACCTGGAACAAAAACCACGGAATACCACCCACAACACAATAGATAGAATAACTTCTCAAGTCCTTTCCCACTCTCCCACGTCTCAACAAAATTTCCACTGAAACCATCGCCCCACCCCCACACCTCAACGCCTCCTCCAATCCAGCACCGCCCCCAACCCCCATCAACAAACCGACTCTCTAAACGTACCTTAATAAACCGCAATCCAACAAATATCATACACTCCTAAGGACCTACTACTAACCTCGCCCAAATCAACTAAGCATCAGGCAATTCAGCCATCCACTAACCCCAAAAACACCCATCAAGCAAAATTCACAAAAAGACTGTTAGCAACGCACCAAGCTATCTAGCCCCATCCCCAACCCAAAACAACAAAGACACCTAAACATTAAACACTTTCATCCCACGTCATAACCAATACACGCCCAAGCAGTACTCTGTATCACCCAAACATACTCCAATTCACCCACTAAACGCACACTCTTACCACGCATACCCAAAACTCTCTATCCCATATAGTCAACTCCACACCTCATAACCCGCCCAAGCCAATCTTAAACCAACAAGCCACCAGCCCACGATCCCCAGCCAACAACCAACACAAGCTAAAACACACCCAATCAACTACGACATTCAATTCCAATCACTCCCCACTCCAAAGCGCAACCCGATCAACACACACAACAAAAACCATCTTAAACCACAATAAGTTATAGTCTTCCAACAGCCGTCCCTCCCCCCAATTACACCCATCCTTCATCCTCCCCCAAATCTACATCTCCACCCACGTTATGCAATATCCCTAAGTACCCATAACCCCACAAAATTATAAAACCCCAAACCTCGCCCCTACCCCCTCCAACCAATTCCAATTAATCCTACAAACAAATCGAAATGACCAACCCACATGCTGAAAAAACACAGCCTCATTAAATCCATAAAAATCACCACCAACAAAAAAGGCTATTCACCCCCCCACTTGTTCAACTCCCAAGGCACAACACCCATCACCATCACACACAAACCAATAAAAGAATCAACATACCACCCCATTCCCTAATTCACCCCATCTCACTCCCCAACCCAAATCACACCACGACACCACTAAAAAAACCCTAACCAACCATAACACAAACATTCCCACATCCCATCCCAACCGAACGCACACCACCCAACCTCACCAATCTCCCACAACTAACTCTCAAAACCACCCAAAATCAATTAAGATTCACCAACTACTCACCCTGAAATCAACAAACCTTAACCACTCCCGAACACCCCTAACAACATAACCCCAAAACAAGCTACTACCCACCAAACTCCACCACCCCACTCACCCGTACAAACCAACACCACTCTCCACCTAATATACAAATTAATAACCTCCCACCTTCAGAACTGAACGCCAATCTCATAACCAACACACCCCATCAAAGCACCCCTCCAACACAAACCCGCACACCTCCACCCCCCTCGTCTACGCTTACCACGTCATCCCTCCCTCTCAACACCTTAACTCACCTTCTCCCAAACGCACAATTCGCACACACAACGCCACCAACCCCAACCTAAGCTAGCCAACAGATACACACTTGCCATACTCATCAACATCTCCACAGCCCAGCAATACCGCCTAACCAATCCAACTAACACCTCCTCTCCCCAAATCACCCAACAAAACTACTTACCCAAACCCAAAACAACAATCCCACCACAACCCACACACCACTATAAACCACCCCCCAAATCAACATAAACACTCCTGCAACCCTAATCCAACACCCTATAAACAATACCCCAACAACGCCTCCCCCACAATGCCGCCCCCTCTAATTAAAAAACACATCTACCCCTCCAAAAAATCCATCCCACCCCACACAACACCACATTTCCTCCGACCTCTAATTCCAATATCCCCTTCTCATCCCAACCTACGACACACAATCTTCCTCCACCCAAACCCCAACACCTCTCAATAACACCCCACCATAAACAACATTCCCACACCTCCACCACCTACTTGCACGCACCACACAAAGAATAATAGCACCCCCCCACAACATATCCCTCCCACCACACACAATACCAACATAATAAACTTAAATTTTACAAACACCAAAACCACCTCCTTAATTGTTAAAGTCACCCAACTCCCCCTTCCCTCCTAACCGCACTCCTCAACCAACCTAATAGACCTCTAATAATTACAATCAACAAAACGCAGAACTTACAAAAACAAACCACCTTACACCACAACCGCAACATCCAAAATCCACCCCCCACCCCAAACCCACTCCCGCCACCAAACACGCCAACCACCTAACCCCTACATTCACCCCTCCTCCAACTCCCCACCGACATCAATCCAACACCCTCCGTATAAACCACTCCGACAAACAGCAATACAACCCACTGACATAGCAACCAACTCCCAACTCTCCCGCCTTACAAACCCACGCAGAACCCAACCCTCTACCCCTCCACACCCCATCCTCCAGAAAACAACCACCACTTCACCCACCTCCCGCAATCACCCATCACCTCAAACCTCAAACCCCAAACCCCTACAAACAATCAACAATTACACACCCTACACAAAAACCTTCCTAAAACAACCAACACAAATCCATACAACAGC
	B4d1_2_3_260	ACGCCCACCTACTACAGACAGTCAAATACTAAACACCCTACCCGAAACCTCCAACCCAGCAACCATCCCCCCCCGCATCCCTTAAACCCCACCCGCCCCACCATTACCTCACTCACCAAGAAACACCCGCCAGAAACAACATACCACCTAAAAAAATCCTCCCCTCAAAACCAACGAAACGCAAATCCAAAGCCACCCCTCAGGCAACACCCCACCACCCCACCACACACTTAACCCCTACCAAAATCACCTACCAATTCCGCATACCGCAATAAACCACCCCACACCAAACCAACCAAATAATCCACTACCCTCTACTTCGCACCCCTCCTACACCAGACGCATTCAACAAACGATTTATACAAACTTCAATCCGTCCGAACACACTAATCCCCTACCAAACACTTCTACAAAACAATAAAAAAACCTCCACAGTCACCTGACCGTTCAAAAACCCACACACTCAACACTCCTCACACCAACTATAACACGACACAACCATCCAAAAAATAGCCTCACTTTATTTTCATTCACAACCACCCCGCAAATCCACGAAAAACATACCCCCAACGCGACCTGCAGCTCAACAACTCCCCCCCACCCCCTCCCCCACACCCCACAACCATCCAAAAAGTATAACCACCCACCCTCGACATCCTTAAACAGCCCTAACTACCACTAAACAACCAATACACATACCTTACGGCGACCTATCCCCCCTCCACTATAACCCAAACCACACTCCAATCAACTCCTGGTCCACCACCACATCTCACGCATTAGGCAAAATAACCTCAAGCCCCTACCACACCCCACAATCCTCAGCCTCCAATCTAACTCACACAGCCCCACCACAACATCATCACATTCCTAAAACCCCCCCCCCCCAAACCTACACACATCTCTATTTTCAACCAACCTTATCCCAAAAATACATGCATGAATCCAGTCGAACTATAAAACACAAATCCCTCACCTCCCCCAATCACCACCACTGAATTAGCACAACCTTCCATCGTCTAAACAAACCAACCGCCTACCCCTCAAAATATCCAACCTCATCACACCCACACCCACTCTCACCCATATCCAACTCCACAGCATCGCCCTACCAACCAATACACTTAAAAAAATCGTAACCTGGAACAAAAACCACGGAATACCACCCACAACACAATAGATAGAATAACTTCTCAAGTCCTTTCCCACTCTCCCACGTCTCAACAAAATTTCCACTGAAACCATCGCCCCACCCCCACACCTCAACGCCTCCTCCAATCCAGCACCGCCCCCAACCCCCATCAACAAACCGACTCTCTAAACGTACCTTAATAAACCGCAATCCAACAAATATCATACACTCCTAAGGACCTACTACTAACCTCGCCCAAATCAACTAAGCATCAGGCAATTCAGCCATCCACTAACCCCAAAAACACCCATCAAGCAAAATTCACAAAAAGACTGTTAGCAACGCACCAAGCTATCTAGCCCCATCCCCAACCCAAAACAACAAAGACACCTAAACATTAAACACTTTCATCCCACGTCATAACCAATACACGCCCAAGCAGTACTCTGTATCACCCAAACATACTCCAATTCACCCACTAAACGCACACTCTTACCACGCATACCCAAAACTCTCTATCCCATATAGTCAACTCCACACCTCATAACCCGCCCAAGCCAATCTTAAACCAACAAGCCACCAGCCCACGATCCCCAGCCAACAACCAACACAAGCTAAAACACACCCAATCAACTACGACATTCAATTCCAATCACTCCCCACTCCAAAGCGCAACCCGATCAACACACACAACAAAAACCATCTTAAACCACAATAAGTTATAGTCTTCCAACAGCCGTCCCTCCCCCCAATTACACCCATCCTTCATCCTCCCCCAAATCTACATCTCCACCCACGTTATGTAATGTCCCTAAGTACCCATAACCCCACAAAATTATAAAACCCCAAACCTCGCCCCTACCCCCTCCAACCAATTCCAATTAATCCTACAAACAAATCGAAATGACCAACCCACATGCTGAAAAAACACAGCCTCATTAAATCCATAAAAATCACCACCAACAAAAAAGGCTATTCACCCCCCCACTTGTTCAACTCCCAAGGCACAACACCCATCACCATCACACACAAACCAATAAAAGAATCAACATACCACCCCATTCCCTAATTCACCCCATCTCACTCCCCAACCCAAATCACACCACGACACCACTAAAAAAACCCTAACCAACCATAACACAAACATTCCCACATCCCGTCCCAACCGAACGCACACCACCCAACCTCACCAATCTCCCACAACTAACTCTCAAAACCACCCAAAATCAATTAAGATTCACCAACTACTCACCCTGAAATCAACAAACCTTAACCACTCCCGAACACCCCTAACAACATAACCCCAAAACAAGCTACTACCCACCAAACTCCACCACCCCACTCACCCGTACAAACCAACACCACTCTCCACCTAATATACAAATTAATAACCTCCCACCTTCAGAACTGAACACCAATCTCATAACCAACACACCCCATCAAAGCACCCCTCCAACACAAACCCGCACACCTCCACCCCCCTCGTCTACGCTTACCACGTCATCCCTCCCTCTCAACACCTTAACTCACCTTCTCCCAAACGCACAATTCGCACACACAACGCCACCAACCCCAACCTAAGCTAGCCAACAGATACACACTTGCCATACTCATCAACATCTCCACAGCCCAGCAATACCGCCTAACCAATCCAACTAACACCTCCTCTCCCCAAATCACCCAACAAAACTACTTACCCAAACCCAAAACAACAATCCCACCACAACCCACACACCACTATAAACCACCCCCCAAATCAACATAAACACTCCTGCAACCCTAATCCAACACCCTATAAACAATACCCCAACAACGCCTCCCCCACAATGCCGCCCCCTCTAATTAAAAAACACATCTACCCCTCCAAAAAATCCATCCCACCCCACACAACACCACATTTCCTCCGACCTCTAATTCCAATATCCCCTTCTCATCCCAACCTACGACACACAATCTTCCTCCACCCAAACCCCAACACCTCTCAATAACACCCCACCATAAACAACATTCCCACACCTCCACCACCTACTTGCACGCACCACACAAAGAATAATAGCACCCCCCCACAACATATCCCTCCCACCACACACAACACCAACATAATAAACTTAAATTTTACAAACACCAAAACCACCTCCTTAATTGTTAAAGTCACCCAACTCCCCCTTCCCTCCTAACCGCACTCCTCAACCAACCTAATAGACCTCTAATAATTACAATCAACAAAACGCAGAACTTACAAAAACAAACCACCTTACACCACAACCGCAACATCCAAAATCCACCCCCCACCCCAAACCCACTCCCGCCACCAAACACGCCAACCACCTAACCCCTACATTCACCCCTCCTCCAACTCCCCACCGACATCAATCCAACACCCTCCGTATAAACCACTCCGACAAACAGCAATACAACCCACTGACATAACAACCAACTCCCAACTCTCCCGCCTTACAAACCCACGCAGAACCCAACCCTCTACCCCTCCACACCCCATCCTCCAGAAAACAACCACCACTTCACCCATCTCCCGCAATCACCCATCACCTCAAACCTCAAACCCCAAACCCCTACAAACAATCAACAATTACACACCCTACACAAAAACCTTCCTAAAACAACCAACACAAATCCATACAACAGC
	J1c3a1_32	ACGCCCACCTACTACAGACAGTCAAATACTAAACACCCTACCCGAAACCTCCAACCCAGCAACCATCCCCCCCCGCATCCCTTAAACCCCACCCGCCCCACCATTACCTCACTCACCAAGAAACACCCGCCAGAAACAACATACCACCTAAAAAAATCCTCCCCTCAAAACCAACGAAACGCAAATCCAAAGCCACCCCTCAGGCAACACCCCACCACCCCACCACACACTTAACCCCTACCAAAATCACCTACCAATTCCGCATACCGCAATAAACCACCCCACACCAAACCAACCAAATAATCCACTACCCTCTACTTCGCACCCCTCCTACACCAGACGCATTCAACAAACGATTTATACAAACTTCAATCCGTCCGAACACACTAATCCCCTACCAAACACTTCTACAAAACAATAAAAAAACCTCCACAGTCACCTGACCGTTCAAAAACCCACACACTCAACACTCCTCACACCAACTATAACACGACACAACCATCCAAAAAATAGCCTCACTTTATTTTCATTCACAACCACCCCGCAAATCCACGAAAAACATACCCCCAACGCGACCTGCAGCTCAACAACTCCCCCCCACCCCCTCCCCCACACCCCACAACCATCCAAAAAGTATAACCACCCACCCTCGACATCCTTAAACAGCCCTAACTACCACTAAACAACCAATACACATACCTTACGGCGACCTATCCCCCCTCCACTATAACCCAAACCACACTCCAATCAACTCCTGGTCCACCACCACATCTCACGCATTAGGCAAAATAACCTCAAGCCCCTACCACACCCCACAATCCTCAGCCTCCAATCTAACTCACACAGCCCCACCACAACATCATCACATTCCTAAAACCCCCCCCCCCCAAACCTACACACATCTCTATTTTCAACCAACCTTATCCCAAAAATACATGCATGAATCCAGTCGAACTATAAAACACAAATCCCTCACCTCCCCCAATCACCACCACTGAATTAGCACAACCTTCCATCGTCTAAACAAACCAACCGCCTACCCCTCAAAATATCCAACCTCATCACACCCACACCCACTCTCACCCATATCCAACTCCACAGCATCGCCCTACCAACCAATACACTTAAAAAAATCGTAACCTGGAACAAAAACCACGGAATACCACCCACAACACAATAGATAGAATAACTTCTCAAGTCCTTTCCCACTCTCCCACGTCCCAACAAAATTTCCACTGAAACCATCGCCCCACCCCCACACCTCAACGCCTCCTCCAATCCAGCACCGCCCCCAACCCCCATCAACAAACCGACTCTCTAAACGTACCTTAATAAACCGCAATCCAACAAATATCATACACTCCTAAGGACCTACTACTAACCTCGCCCAAATCAACTAAGCATCAGGCAATTCAGCCATCCACTAACCCCAAAAACACCCATCAAGCAAAATTCACAAAAAGACTGTTAGCAACGCACCAAGCTATCTAGCCCCATCCCCAACCCAAAACAACAAAGACACCTAAACATTAAACACTTTCATCCCACGTCATAACCAATACACGCCCAAGCAGTACTCTGTATCACCCAAACATACTCCAATTCACCCACTAAACGCACACTCTTACCACGCATACCCAAAACTCTCTATCCCATATAGTCAACTCCACACCTCATAACCCGCCCAAGCCAATCTTAAACCAACAAGCCACCAGCCCACGATCCCCAGCCAACAACCAACACAAGCTAAAACACACCCAATCAACTACGACATTCAATTCCAATCACTCCCCACTCCAAAACGCAACCCGATCAACACACACAACAAAAACCATCTTAAACCACAATAAGTTATAGTCTTCCAACAGCCGTCCCTCCCCCCAATTACACCCATCCTTCATCCTCCCCCAAATCTACATCTCCACCCACGTTATGTAATGTCCCTAAGTACCCATAACCCCACAAAATTATAAAACCCCAAACCTCGCCCCTACCCCCTCCAACCAATTCCAATTAATCCTACAAACAAATCGAAATGACCAACCCACATGCTGAAAAAACACAGCCTCATTAAATCCATAAAAATCACCACCAACAAAAAAGGCTATTCACCCCCCCACTTGTTCAACTCCCAAGGCACAACACCCATCACCATCACACACAAACCAATAAAAGAATCAACATACCACCCCATTCCCTAATTCACCCCATCTCACTCCCCAACCCAAATCACACCACGACACCACTAAAAAAACCCTAACCAACCATAACACAAACATTCCCACATCCCGTCCCAACCGAACGCACACCACCCAACCTCACCAGTCTCCCACAACTAACTCTCAAAACCACCCAAAATCAATTAAGATTCACCAACTACTCACCCTGAAATCAACAAACCTTAACCACTCCCGAACACCCCTAACAACATAACCCCAAAACAAGCTACTACCCACCAAACTCCACCACCCCACTCACCCGTACAAACCAACACCACTCTCCACCTAATATACAAATTAATAACCTCCCACCTTCAGAACTGAACGCCAATCTCATAACCAACACACCCCATCAAAGCACCCCTCCAACACAAACCCGCACACCTCCACCCCCCTCGTCTACGCTTACCACGTCATCCCTCCCTCTCAACACCTTAACTCACCTTCTCCCAAACGCACAATTCGCACACACAACGCCACCAACCCCAACCTGAGCTAGCCAACAGATACACACTTGCCATACTCATCAACATCTCCACAGCCCAGCAATACCGCCTAACCAATCCAACTAACACCTCCTCTCCCCAAATCACCCAACAAAACTACTTACCCAAACCCAAAACAACAATCCCACCACAACCCACACACCACTATAAACCACCCCCCAAATCAACATAAACACTCCTGCAACCCTAATCCAACACCCTATAAACAATACCCCAACAACGCCTCCCCCACAATGCCGCCCCCTCTAATTAAAAAACACATCTACCCCTCCAAAAAATCCATCCCACCCCACACAACACCACATTTCCTCCGACCTCTAATTCCAATATCCCCTTCTCATCCCAACCTACGACACACAATCTTCCTCCACCCAAACCCCAACACCTCTCAATAACACCCCACCATAAACAACATTCCCACACCTCCACCACCTACTTGCACGCACCACACAAAGAATAATAGCACCCCCCCACAACATATCCCTCCCACCACACACAACACCAACATAATAAACTTAAATTTTACAAACACCAAAACCACCTCCTTAATTGTTAAAGTCACCCAACTCCCCCTTCCCTCCTAACCGCACTCCTCAACCAACCTAATAGACCTCTAATAATTACAATCAACAAAACGCAGAACTTACAAAAACAAACCACCTTACACCACAACCGCAACATCCAAAATCCACCCCCCACCCCAAACCCACTCCCGCCACCAAACACGCCAACCACCTAACCCCTACATTCACCCCTCCTCCAACTCCCCACCGACATCAATCCAACACCCTCCGTATAAACCACTCCGACAAACAGCAATACAACCCACTGACATAACAACCAACTCCCAACTCTCCCGCCTTACAAACCCACGCAGAACCCAACCCTCTACCCCTCCACACCCCATCCTCCAGAAAACAACCACCACTTCACCCACCTCCCGCAATCACCCATCACCTCAAACCTCAAACCCCAAACCCCTACAAACAATCAACAATTACACACCCTACACAAAAACCTTCCTAAAACAACCAACACAAATCCATACAACAGC
	HV_652	ACGCCCACCTACTACAGACAGTCAAATACTAAACACCCTACCCGAAACCTCCAACCCAGCAACCATCCCCCCCCGCATCCCTTAAACCCCACCCGCCCCACCATTACCTCACTCACCAAGAAACACCCGCCAGAAACAACATACCACCTAAAAAAATCCTCCCCTCAAAACCAACGAAACGCAAATCCAAAGCCACCCCTCAGGCAACACCCCACCACCCCACCACACACTTAACCCCTACCAAAATCACCTACCAATTCCGCATACCGCAATAAACCACCCCACACCAAACCAACCAAATAATCCACTACCCTCTACTTCGCACCCCTCCTACACCAGACGCATTCAACAAACGATTTATACAAACTTCAATCCGTCCGAACACACTAATCCCCTACCAAACACTTCTACAAAACAATAAAAAAACCTCCACAGTCACCTGACCGTTCAAAAACCCACACACTCAACACTCCTCACACCAACTATAACACGACACAACCATCCAAAAAATAGCCTCACTTTATTTTCATTCACAACCACCCCGCAAATCCACGAAAAACATACCCCCAACGCGACCTGCAGCTCAACAACTCCCCCCCACCCCCTCCCCCACACCCCACAACCATCCAAAAAGTATAACCACCCACCCTCGACATCCTTAAACAGCCCTAACTACCACTAAACAACCAATACACATACCTTACGGCGACCTATCCCCCCTCCACTATAACCCAAACCACACTCCAATCAACTCCTGGTCCACCACCACATCTCACGCATTAGGCAAAATAACCTCAAGCCCCTACCACACCCCACAATCCTCAGCCTCCAATCTAACTCACACAGCCCCACCACAACATCATCACATTCCTAAAACCCCCCCCCCCCAAACCTACACACATCTCTATTTTCAACCAACCTTATCCCAAAAATACATGCATGAATCCAGTCGAACTATAAAACACAAATCCCTCACCTCCCCCAATCACCACCACTGAATTAGCACAACCTTCCATCGTCTAAACAAACCAACCGCCTACCCCTCAAAATATCCAACCTCATCACACCCACACCCACTCTCACCCATATCCAACTCCACAGCATCGCCCTACCAACCAATACACTTAAAAAAATCGTAACCTGGAACAAAAACCACGGAATACCACCCACAACACAATAGATAGAATAACTTCTCAAGTCCTTTCCCACTCTCCCACGTCTCAACAAAATTTCCACTGAAACCATCGCCCCACCCCCACACCTCAACGCCTCCTCCAATCCAGCACCGCCCCCAACCCCCATCAACAAACCGACTCTCTAAACGTACCTTAATAAACCGCAATCCAACAAATATCATACACTCCTAAGGACCTACTACTAACCTCGCCCAAATCAACTAAGCATCAGGCAATTCAGCCATCCACTAACCCCAAAAACACCCATCAAGCAAAATTCACAAAAAGACTGTTAGCAACGCACCAAGCTATCTAGCCCCATCCCCAACCCAAAACAACAAAGACACCTAAACATTAAACACTTTCATCCCACGTCATAACCAATACACGCCCAAGCAGTACTCTGTATCACCCAAACATACTCCAATTCACCCACTAAACGCACACTCTTACCACGCATACCCAAAACTCTCTATCCCATATAGTCAACTCCACACCTCATAACCCGCCCAAGCCAATCTTAAACCAACAAGCCACCAGCCCACGATCCCCAGCCAACAACCAACACAAGCTAAAACACACCCAATCAACTACGACATTCAATTCCAATCACTCCCCACTCCAAAGCGCAACCCGATCAACACACACAACAAAAACCATCTTAAACCACAATAAGTTATAGTCTTCCAACAGCCGTCCCTCCCCCCAATTACACCCATCCTTCATCCTCCCCCAAATCTACATCTCCACCCACGTTATGTAATGTCCCTAAGTACCCATAACCCCACAAAATTATAAAACCCCAAACCTCGCCCCTACCCCCTCCAACCAATTCCAATTAATCCTACAAACAAATCGAAATGACCAACCCACATGCTGAAAAAACACAGCCTCATTAAATCCATAAAAATCACCACCAACAAAAAAGGCTATTCACCCCCCCACTTGTTCAACTCCCAAGGCACAACACCCATCACCATCACACACAAACCAATAAAAGAATCAACATACCACCCCATTCCCTAATTCACCCCATCTCACTCCCCAACCCAAATCACACCACGACACCACTAAAAAAACCCTAACCAACCATAACACAAACATTCCCACATCCCGTCCCAACCGAACGCACACCACCCAACCTCACCAATCTCCCACAACTAACTCTCAAAACCACCCAAAATCAATTAAGATTCACCAACTACTCACCCTGAAATCAACAAACCTTAACCACTCCCGAACACCCCTAACAACATAACCCCAAAACAAGCTACTACCCACCAAACTCCACCACCCCACTCACCCATACAAACCAACACCACTCTCCACCTAATATACAAATTAATAACCTCCCACCTTCAGAACTGAACGCCAATCTCATAACCAACACACCCCATCAAAGCACCCCTCCAACACAAACCCGCACACCTCCACCCCCCTCGTCTACGCTTACCACGTCATCCCTCCCTCTCAACACCTTAACTCACCTTCTCCCAAACGCACAATTCGCACACACAACGCCACCAACCCCAACCTAAGCTAGCCAACAGATACACACTTGCCATACTCATCAACATCTCCACAGCCCAGCAATACCGCCTAACCAATCCAACTAACACCTCCTCTCCCCAAATCACCCAACAAAACTACTTACCCAAACCCAAAACAACAATCCCACCACAACCCACACACCACTATAAACCACCCCCCAAATCAACATAAACACTCCTGCAACCCTAATCCAACACCCTATAAACAATACCCCAACAACGCCTCCCCCACAATGCCGCCCCCTCTAATTAAAAAACACATCTACCCCTCCAAAAAATCCATCCCACCCCACACAACACCACATTTCCTCCGACCTCTAATTCCAATATCCCCTTCTCATCCCAACCTACGACACACAATCTTCCTCCACCCAAACCCCAACACCTCTCAATAACACCCCACCATAAACAACATTCCCACACCTCCACCACCTACTTGCACGCACCACACAAAGAATAATAGCACCCCCCCACAACATATCCCTCCCACCACACACAACACCAACATAATAAACTTAAATTTTACAAACACCAAAACCACCTCCTTAATTGTTAAAGTCACCCAACTCCCCCTTCCCTCCTAACCGCACTCCTCAACCAACCTAATAGACCTCTAATAATTACAATCAACAAAACGCAGAACTTACAAAAACAAACCACCTTACACCACAACCGCAACATCCAAAATCCACCCCCCACCCCAAACCCACTCCCGCCACCAAACACGCCAACCACCTAACCCCTACATTCACCCCTCCTCCAACTCCCCACCGACATCAATCCAACACCCTCCGTATAAACCACTCCGACAAACAGCAATACAACCCACTGACATAACAACCAACTCCCAACTCTCCCGCCTTACAAACCCACGCAGAACCCAACCCTCTACCCCTCCACACCCCATCCTCCAGAAAACAACCACCACTTCACCCACCTCCCGCAATCACCCATCACCTCAAACCTCAAACCCCAAACCCCTACAAACAATCAACAATTACACACCCTACACAAAAACCTTCCTAAAACAACCAACACAAATCCATACAACAGC
	T2b1_82	ACGCCCACCTACTACAGACAGTCAAATACTAAACACCCTACCCGAAACCTCCAACCCAGCAACCATCCCCCCCCGCATCCCTTAAACCCCACCCGCCCCACCATTACCTCACTCACCAAGAAACACCCGCCAGAAACAACATACCACCTAAAAAAATCCTCCCCTCAAAACCAACGAAACGCAAATCCAAAGCCACCCCTCAGGCAACACCCCACCACCCCACCACACACTTAACCCCTACCAAAATCACCTACCAATTCCGCATACCGCAATAAACCACCCCACACCAAACCAACCAAATAATCCACTACCCTCTACTTCGCACCCCTCCTACACCAGACGCATTCAACAAACGATTTATACAAACTTCAATCCGTCCGAACACACTAATCCCCTACCAAACACTTCTACAAAACAATAAAAAAACCTCCACAGTCACCTGACCGTTCAAAAACCCACACACTCAACACTCCTCACACCAACTATAACACGACACAACCATCCAAAAAATAGCCTCACTTTATTTTCATTCACAACCACCCCACAAATCCACGAAAAACATACCCCCAACGCGACCTGCAGCTCAACAACTCCCCCCCACCCCCTCCCCCACACCCCACAACCATCCAAAAAGTATAACCACCCACCCTCGACATCCTTAAACAGCCCTAACTACCACTAAACAACCAATACACATACCTTACGGCGACCTATCCCCCCTCCACTATAACCCAAACCACACTCCAATCAACTCCTGGTCCACCACCACATCTCACGCATTAGGCAAAATAACCTCAAGCCCCTACCACACCCCACAATCCTCAGCCTCCAATCTAACTCACACAGCCCCACCACAACATCATCACATTCCTAAAACCCCCCCCCCCCAAACCTACACACATCTCTATTTTCAACCAACCTTATCCCAAAAATACATGCATGAATCCAGTCGAACTATAAAACACAAATCCCTCACCTCCCCCAATCACCACCACTGAATTAGCACAACCTTCCATCGTCTAAACAAACCAACCGCCTACCCCTCAAAATATCCAACCTCATCACACCCACACCCACTCTCACCCATATCCAACTCCACAGCATCGCCCTACCAACCAATACACTTAAAAAAATCGTAACCTGGAACAAAAACCACGGAATACCACCCACAACACAATAGATAGAATAACTTCTCAAGTCCTTTCCCACTCTCCCACGTCTCAACAAAATTTCCACTGAAACCATCGCCCCACCCCCACACCTCAACGCCTCCTCCAATCCAGCACCGCCCCCAACCCCCATCAACAAACCGACTCTCTAAACGTACCTTAATAAACCGCAATCCAACAAATATCATACACTCCTAAGGACCTACTACTAACCTCGCCCAAATCAACTAAGCATCAGGCAATTCAGCCATCCACTAACCCCAAAAACACCCATCAAGCAAAATTCACAAAAAGACTGTTAGCAACGCACCAAGCTATCTAGCCCCATCCCCAACCCAAAACAACAAAAACACCTAAACATTAAACACTTTCATCCCACGTCATAACCAATACACGCCCAAGCAGTACTCTGTATCACCCAAACATACTCCAATTCACCCACTAAACGCACACTCTTACCACGCATACCCAAAACTCTCTATCCCATATAGTCAACTCCACACCTCATAACCCGCCCAAGCCAATCTTAAACCAACAAGCCACCAGCCCACGATCCCCAGCCAACAACCAACACAAGCTAAAACACACCCAATCAACTACGACATTCAATTCCAATCACTCCCCACTCCAAAGCGCAACCCGATCAACACACACAACAAAAACCATCTTAAACCACAATAAGTTATAGTCTTCCAACAGCCGTCCCTCCCCCCAATTACACCCATCCTTCATCCTCCCCCAAATCTACATCTCCACCCACGTTATGTAATGTCCCTAAGTACCCATAACCCCACAAAATTATAAAACCCCAAACCTCGCCCCTACCCCCTCCAACCAATTCCAATTAATCCTACAAACAAATCGAAATGACCAACCCACATGCTGAAAAAACACAGCCTCATTAAATCCATAAAAATCACCACCAACAAAAAAGGCTATTCACCCCCCCACTTGTTCAACTCCCAAGGCACAACACCCATCACCATCACACACAAACCAATAAAAGAATCAACATACCACCCCATTCCCTAATTCACCCCATCTCACTCCCCAACCCAAATCACACCACGACACCACTAAAAAAACCCTAACCAACCATAACACAAACATTCCCACATCCCGTCCCAACCGAACGCACACCACCCAACCTCACCAGTCTCCCACAACTAACTCTCAAAACCACCCAAAATCAATTAAGATTCACCAACTACTCACCCTGAAATCAACAAACCTTAACCACTCCCGAACACCCCTAACAACATAACCCCAAAACAAGCTACTACCCACCAAACTCCACCACCCCACTCACCCGTACAAACCAACACCACTCTCCACCTAATATGCAAATTAATAACCTCCCACCTTCAGAACTGAACGCCAATCTCATAACCAACACACCCCATCAAAGCACCCCTCCAACACAAACCCGCACACCTCCACCCCCCTCGTCTACGCTTACCACGTCATCCCTCCCTCTCAACACCTTAACTCACCTTCTCCCAAACGCACAATTCGCACACACAACGCCACCAACCCCAACCTAAGCTAGCCAACAGATACACACTTGCCATACTCATCAACATCTCCACAGCCCAGCAATACCGCCTAACCAATCCAACTAACACCTCCTCTCCCCAAATCACCCAACAAAACTACTTACCCAAACCCAAAACAACAATCCCACCACAACCCACACACCACTATAAACCACCCCCCAAATCAACATAAACACTCCTGCAACCCTAATCCAACACCCTATAAACAATACCCCAACAACGCCTCCCCCACAATGCCACCCCCTCTAATTAAAAAACACATCTACCCCTCCAAAAAATCCATCCCACCCCACACAACACCACATTTCCTCCGACCTCTAATTCCAATATCCCCTTCTCATCCCAACCTACGACACACAATCTTCCTCCACCCAAACCCCAACACCTCTCAATAACACCCCACCATAAACAACATTCCCACACCTCCACCACCTACTTGCACGCACCACACAAAAAATAATAGCACCCCCCCACAACATATCCCTCCCACCACACACAACACCAACATAATAAACTTAAATTTTACAGACACCAAAACCACCTCCTTAATTGTTAAAGTCACCCAACTCCCCCTTCCCTCCTAACCGCACTCCTCAACCAACCTAATAGACCTCTAATAATTACAATCAACAAAACGCAGAACTTACAAAAACAAACCACCTTACACCACAACCGCAACATCCAAAATCCACCCCCCACCCCAAACCCACTCCCGCCACCAAACACACCAACCACCTAACCCCTACATTCACCCCTCCTCCAACTCCCCACCGACATCAATCCAACACCCTCCGTATAAACCACTCCGACAAACAGCAATACAACCCACTGACATAACAACCAACTCCCAACTCTCCCGCCTTACAAACCCACGCAGAACCCAACCCTCTACCCCTCCACACCCCATCCTCCAGAAAACAACCACCACTTCACCCACCTCCCGCAATCACCCATCACCTCGAACCTCAAACCCCAAACCCCTACAAACAATCAACAATTACACACCCTACACAAAAACCTTCCTAAAACAACCAACACAAATCCATACAACAGC
	R7b1_128	ACGCCCACCTACTACAGACAGTCAAATACTAAACACCCTACCCGAAACCTCCAACCCAGCAACCATCCCCCCCCGCATCCCTTAAACCCCACCCGCCCCACCATTACCTCACTCACCAAGAAACACCCGCCAGAAACAACATACCACCTAAAAAAATCCTCCCCTCAAAACCAACGAAACGCAAATCCAAAGCCACCCCTCAGGCAACACCCCACCACCCCACCACACACTTAACCCCTACCAAAATCACCTACCAATTCCGCATACCGCAATAAACCACCCCACACCAAACCAACCAAATAATCCACTACCCTCTACTTCGCACCCCTCCTACACCAGACGCATTCAACAAACGATTTATACAAACTTCAATCCGTCCGAACACACTAATCCCCTACCAAACACTTCTACAAAACAATAAAAAAACCTCCACAGTCACCTGACCGTTCAAAAACCCACACACTCAACACTCCTCACACCAACTATAACACGACACAACCATCCAAAAAATAGCCTCACTTTATTTTCATTCACAACCACCCCGCAAATCCACGAAAAACATACCCCCAACGCGACCTGCAGCTCAACAACTCCCCCCCACCCCCTCCCCCACACCCCACAACCATCCAAAAAGTATAACCACCCACCCTCGACATCCTTAAACAGCCCTAACTACCACTAAACAACCAATACACATACCTTACGGCGACCTATCCCCCCTCCACTATAACCCAAACCACACTCCAATCAACTCCTGGTCCACCACCACATCTCACGCACTAGGCAAAATAACCTCAAGCCCCTACCACACCCCACAATCCTCAGCCTCCAATCTAACTCACACAGCCCCACCACAACATCATCACATTCCTAAAACCCCCCCCCCCCAAACCTACACACATCTCTATTTTCAACCAACCTTATCCCAAAAATACATGCATGAATCCAGTCGAACTATAAAACACAAATCCCTCACCTCCCCCAATCACCACCACTGAATTAGCACAACCTTCCATCGTCTAAACAAACCAACCGCCTACCCCTCAAAATATCCAACCTCATCACACCCACACCCACTCTCACCCATATCCAACTCCACAGCATCGCCCTACCAACCAATACACTTAAAAAAATCGTAACCTGGAACAAAAACCACGGAATACCACCCACAACACAATAGATAGAATAACTTCTCAAGTCCTTTCCCACTCTCCCACGTCTCAACAAAATTTCCACTGAAACCATCGCCCCACCCCCACACCTCAACGCCTCCCCCAATCCAGCACCGCCCCCAACCCCCATCAACAAACCGACTCTCTAAACGTACCTTAATAAACCGCAATCCAACAAATATCATACACTCCTAAGGACCTACTACTAACCTCGCCCAAATCAACTAAGCATCAGGCAATTCAGCCATCCACTAACCCCAAAAACACCCATCAAGCAAAATTCACAAAAAGACTGTTAACAACGCACCAAGCTATCTAGCCCCATCCCCAACCCAAAACAACAAAGACACCTAAACATTAAACACTTTCATCCCACGTCATAACCAATACACGCCCAAGCAGTACTCTGTATCACCCAAACATACTCCAATTCACCCACTAAACGCACACTCTTACCACGCATGCCCAAAACTCTCTATCCCATATAGTCAACTCCACACCTCATAACCCGCCCAAGCCAATCTTAAACCAACAAGCCACCAGCCCACGATCCCCAGCCAACAACCAACACAAGCTAAAACACACCCAATCAACTACGACATTCAATTCCAATCACTCCCCACTCCAAAGCGCAACCCGATCAACACACACAACAAAAACCATCTTAAACCACAATAAGTTATAGTCTTCCAACAGCCGTCCCTCCCCCCAATTACACCCATCCTTCATCCTCCCCCAAATCTACATCTCCACCCACGTTATGTAATGTCCCTAAGTACCCATAACCCCACAAAATTATAAAACCCCAAACCTCGCCCCTACCCCCTCCAACCAATTCCAATTAATCCTACAAGCAAATCGAAATGACCAACCCACATGCTGAAAAAACACAGCCTCATTAAATCCATAAAAATCACCACCAACAAAAAAGGCTATTCACCCCCCCACTTGTTCAACTCCCAAGGCACAACACCCATCACCATCACACACAAACCAATAAAAGAATCAACATACCACCCCATTCCCTAATTCACCCCATCTCACTCCCCAACCCAAATCACACCACGACACCACTAAAAAAACCCTAACCAACCATAACACAAACATTCCCACATCCCGTCCCAACCGAACGCACACCACCCAACCTCACCAATCTCCCACAACTAACTCTCAAAACCACCCAAAATCAATTAAGATTCACCAACTACTCACCCTGAAATCAACAAACCTTAACCACTCCCGAACACCCCTAACAACATAACCCCAAAACAAGCTACTACCCACCAAACTCCACCACCCCACTCACCCGTACAAACCAACACCACTCTCCACCTAATATACAAATTAATAACCTCCCACCTTCAGAACTGAACGCCAATCTCATAACCAACACACCCCATCAAAGCACCCCTCCAACACAAACCCGCACACCTCCACCCCCCTCGTCTACGCTTACCACGTCATCCCTCCCTCTCAACATCTTAACTCACCTTCTCCCAAACGCACAATTCGCACACACAACGCCACCAACCCCAACCTAAGCTAGCCAACAGATACACACTTGCCATACTCATCAACATCTCCACAGCCCAGCAATACCGCCTAACCAATCCAACTAACACCTCCTCTCCCCAAATCACCCAACAAAACTACTTACCCAAACCCAAAACAACAATCCCACCACAACCCACACACCACTATAAACCACCCCCCAAATCAACATAAACACTCCTGCAACCCTAATCCAACACCCTATAAACAATACCCCAACAACGCCTCCCCCACAATGCCGCCCCCTCTAATTAAAAAACACATCTACCCCTCCAAAAAATCCATCCCACCCCACACAACACCACATTTCCTCCGACCTCTAATTCCAATATCCCCTTCTCATCCCAACCTACGACACACAATCTTCCTCCACCCAAACCCCAACACCTCTCAACAACACCCCACCATAAACAACATTCCCACACCTCCACCACCTACTTGCACGCACCACACAAAGAATAATAGCACCCCCTCACAACATATCCCTCCCACCACACACAACACCAACATAATAAACTTAAATTTTACAAACACCAAAACCACCTCCTTAATTGTTAAAGTCACCCAACTCCCCCTTCCCTCCTAACCGCACTCCTCAACCAACCTAATAGACCTCTAATAATTACAATCAACAAAACGCAGAACTTACAAAAACAAACCACCTTACACCACAACCGCAACATCCAAAATCCACCCCCCACCCCAAACCCACTCCCGCCACCAAACACGCCAACCACCTAACCCCTACATTCACCCCTCCTCCAACTCCCCACCGACATCAATCCAACACCCTCCGTATAAACCACTCCGACAAACAGCAATACAACCCACTGACATAACAACCAACTCCCAACTCTCCCGCCTTACAAACCCACGCAGAACCCAACCCTCTACCCCTCCACACCCCATCCTCCAGAAAACAACCACCACTTCACCCACCTCCCGCAATCACCCATCACCTCAAACCTCAAACCCCAAACCCCTACAAACAATCAACAATTACACACCCTACACAAAAACCTTCCTAAAACAACCAACACAAATCCATACAACAGC
	U3a1_489	ACGCCCACCTACTACAGACAGTCAAATACTAAACACCCTACCCGAAACCTCCAACCCAGCAACCATCCCCCCCCGCATCCCTTAAACCCCACCCGCCCCACCATTACCTCACTCACCAAGAAACACCCGCCAGAAACAACATACCACCTAAAAAAATCCTCCCCTCAAAACCAACGAAACGCAAATCCAAAGCCACCCCTCAGGCAACACCCCACCACCCCACCACACACTTAACCCCTACCAAAATCACCTACCAATTCCGCATACCGCAATAAACCACCCCACACCAAACCAACCAAATAATCCACTACCCTCTACTTCGCACCCCTCCTACACCAGACGCATTCAACAAACGATTTATACAAACTTCAATCCGTCCGAACACACTAATCCCCCACCAAACACTTCTACAAAACAATAAAAAAACCTCCACAGTCACCTGACCGTTCAAAAACCCACACACTCAACACTCCTCACACCAACTATAACACGACACAACCATCCAAAAAATAGCCTCACTTTATTTTCATTCACAACCACCCCGCAAATCCACGAAAAACATACCCCCAACGCGACCTGCAGCTCAACAACTCCCCCCCACCCCCTCCCCCACACCCCACAACCATCCAAAAAGTATAACCACCCACCCTCGACATCCTTAAACAGCCCTAACTACCACTAAACAACCAATACACATACCTTACGGCGACCTATCCCCCCTCCACTATAACCCAAACCACACTCCAATCAACTCCTGGTCCACCACCACATCTCACGCATTAGGCAAAATAACCTCAAGCCCCTACCACACCCCACAATCCTCAGCCTCCAATCTAACTCACACAGCCCCACCACAACATCATCACATTTCTAAAACCCCCCCCCCCCAAACCTACACACATCTCTATTTTCAACCAACCTTATCCCAAAAATACATGCATGAATCCAGTCGAACTATAAAACACAAATCCCTCACCTCCCCCAATCACCACCACTGAATTAGCACAACCTTCCATCGTCTAAACAAACCAACCGCCTACCCCTCAAAATATCCAACCTCATCACACCCACACCCACTCTCACCCATATCCAACTCCACAGCATCGCCCTACCAACCAATACACTTAAAAAAATCGTAACCTGGAACAAAAACCACGGAATACCACCCACAACACAATAGATAGAATAACTTCTCAAGTCCTTTCCCACTCTCCCACGTCTCAACAAAATTTCCACTGAAACCATCGCCCCACCCCCACACCTCAACGCCTCCTCCAATCCAGCACCGCCCCCAACCCCCATCAACAAACCGACTCTCTAAACGTACCTTAATAAACCGCAATCCAACAAATATCATACACTCCTAAGGACCTACTACTAACCTCGCCCAAATCAACTAAGCATCAGGCAATTCAGCCATCCACTAACCCCAAAAACACCCATCAAGCAAAATTCACAAAAAGACTGTTAGCAACGCACCAAGCTATCTAGCCCCATCCCCAACCCAAAACAACAAAGACACCTAAACATTAAACACTTTCATCCCACGTCATAACCAATACACGCCCAAGCAGTACTCTGTATCACCCAAACATACTCCAATTCACCCACTAAACGCACACTCTTACCACGCATACCCAAAACTCTCTATCCCATATAGTCAACTCCACACCTCATAACCCGCCCAAGCCAATCTTAAACCAACAAACCACCAGCCCACGATCCCCAGCCAACAACCAACACAAGCTAAAACACACCCAATCAACTACGACATTCAATTCCAATCACTCCCCACTCCAAAGCGCAACCCGATCAACACACACAACAAAAACCATCTTAAACCACAATAAGTTATAGTCTTCCAACAGCCGTCCCTCCCCCCAATTACACCCATCCTTCATCCTCCCCCAAATCTACATCTCCACCCACGTTATGTAATGTCCCTAAGTACCCATAACCCCACAAAATTATAAAACCCCAAACCTCGCCCCTACCCCCTCCAACCAATTCCAATTAATCCTACAAACAAATCGAAATGACCAACCCACATGCTGAAAAAACACAGCCTCATTAAATCCATAAAAATCACCACCAACAAAAAAGGCTATTCACCCCCCCACTTGTTCAACTCCCAAGGCACAACACCCATCACCATCACACACAAACCAATAAAAGAATCAACATACCACCCCATTCCCTAATTCACCCCATCTCACTCCCCAACCCAAATCACACCACGACACCACTAAAAAAACCCTAACCAACCATAACACAAACATTCCCACATCCCGTCCCAACCGAACGCACACCACCCAACCTCACCAATCTCCCACAACTAACTCTCAAAACCACCCAAAATCAATTAAGATTCACCAACTACTCACCCTGAAATCAACGAACCTTAACCACTCCCGAACACCCCTAACAACATAACCCCAAAACAAGCTACTACCCACCAAACTCCACCACCCCACTCACCCGTACAAACCAACACCACTCTCCACCTAATATACAAATTAATAACCTCCCACCTTCAGAACTGAACGCCAATCTCATAACCAACACACCCCATCAAAGCACCCCTCCAACACAAACCCGCACACCTCCACCCCCCTCGTCTACGCTTACCACATCATCCCTCCCTCTCAACACCTTAACTCACCTTCTCCCAAACGCACAATTCGCACACACAACGCCACCAACCCCAACCTAAGCTAGCCAACAGATACACACTTGCCATACTCATCAACATCTCCACAGCCCAGCAATACCGCCTAACCAATCCAACTAACACCTCCTCTCCCCAAATCACCCAACAAAACTACTTACCCAAACCCAAAACAACAATCCCACCACAACCCACACACCACTATAAACCACCCCCCAAATCAACATAAACACTCCTGCAACCCTAATCCAACACCCTATAAACAATACCCCAACAACGCCTCCCCCACAATGCCGCCCCCTCTAATTAAAAAACACATCTACCCCTCCAAAAAATCCATCCCACCCCACACAACACCACATTTCCTCCGACCTCTAATTCCAATATCCCCTTCTCATCCCAACCTACGACACACAATCTTCCTCCACCCAAACCCCAACACCTCTCAATAACACCCCACCATAAACAACATTCCCACACCTCCACCACCTACTTGCACGCACCACACAAAGAATAATAGCACCCCCCCACAACATATCCCTCCCACCACACGCAACACCAACATAATAAACTTAAATTTTACAAACACCAAAACCACCTCCTTAATTGTTAAAGTCACCCAACTCCCCCTTCCCTCCTAACCGCACTCCTCAACCAACCTAATAGACCTCTAATAATTACAATCAACAAAACGCAGAACTTACAAAAACAAACCACCTTACACCACAACCGCAACATCCAAAATCCACCCCCCACCCCAAACCCACTCCCGCCACCAAACACGCCAACCACCTAACCCCTACATTCACCCCTCCTCCAACTCCCCACCGACATCAATCCAACACCCTCCGTATAAACCACTCCGACAAACAGCAATACAACCCACTGACATAACAACCAACTCCCAACTCTCCCGCCTTACAAACCCACGCAGAACCCAACCCTCTACCCCTCCACACCCCATCCCCCAGAAAACAACCACCACTTCACCCACCTCCCGCAATCACCCATCACCTCAAACCTCAAACCCCAAACCCCTACAAACAATCAACAATTACACACCCTACACAAAAACCTTCCTAAAACAACCAACACAAATCCATACAACAGC
	J2a1a_50	ACGCCCACCTACTACAGACAGTCAAATACTAAACACCCTACCCGAAACCTCCAACCCAGCAACCATCCCCCCCCGCATCCCTTAAACCCCACCCGCCCCACCATTACCTCACTCACCAAGAAACACCCGCCAGAAACAACATACCACCTAAAAAAATCCTCCCCTCAAAACCAACGAAACGCAAATCCAAAGCCACCCCTCAGGCAACACCCCACCACCCCACCACACACTTAACCCCTACCAAAATCACCTACCAATTCCGCATACCGCAATAAACCACCCCACACCAAACCAACCAAATAATCCACTACCCTCTACTTCGCACCCCTCCTACACCAGACGCATTCAACAAACGATTTATACAAACTTCAATCCGTCCGAACACACTAATCCCCTACCAAACACTTCTACAAAACAATAAAAAAACCTCCACAGTCACCTGACCGTTCAAAAACCCACACACTCAACACTCCTCACACCAACTATAACACGACACAACCATCCAAAAAATAGCCTCACTTTATTTTCATTCACAACCACCCCGCAAATCCACGAAAAACATACCCCCAACGCGACCTGCAGCTCAACAACTCCCCCCCACCCCCTCCCCCACACCCCACAACCATCCAAAAAGTATAACCACCCACCCTCGACATCCTTAAACAGCCCTAACTACCACTAAACAACCAATACACATACCTTACGGCGACCTATCCCCCCTCCACTATAACCCAAACCACACTCCAATCAACTCCTGGTCCACCACCACATCTCACGCATTAGGCAAAATAACCTCAAGCCCCTACCACACCCCACAATCCTCAGCCTCCAATCTAACTCACACAGCCCCACCACAACATCATCACATTCCTAAAACCCCCCCCCCCCAAACCTACACACATCTCTATTTTCAACCAACCTTATCCCAAAAATACATGCATGAATCCAGTCGAACTATAAAACACAAATCCCTCACCTCCCCCAATCACCACCACTGAATTAGCACAACCTTCCATCGTCTAAACAAACCAACCGCCTACCCCTCAAAATATCCAACCTCATCACACCCACACCCACTCTCACCCATATCCAACTCCACAGCATCGCCCTACCAACCAATACACTTAAAAAAATCGTAACCTGGAACAAAAACCACGGAATACCACCCACAACACAATAGATAGAATAACTTCTCAAGTCCTTTCCCACTCTCCCACGTCTCAACAAAATTTCCACTGAAACCATCACCCCACCCCCACACCTCAACGCCTCCTCCAATCCAGCACCGCCCCCAACCCCCATCAACAAACCGACTCTCTAAACGTACCTTAATAAACCGCAATCCAACAAATATCATACACTCCTAAGGACCTACTACTAACCTCGCCCAAATCAACTAAGCATCAGGCAATTCAGCCATCCACTAACCCCAAAAACACCCATCAAGCAAAATTCACAAAAAGACTGTTAGCAACGCACCAAGCTATCTAGCCCCATCCCCAACCCAAAACAACAAAGACACCTAAACATTAAACACTTTCATCCCACGTCATAACCAATACACGCCCAAGCAGTACTCTGTATCACCCAAACATACTCCAATTCACCCACTAAACGCACACTCTTACCACGCATACCCAAAACTCTCTATCCCATATAGTCAACTCCACACCTCATAACCCGCCCAAGCCAATCTTAAACCAACAAGCCACCAGCCCACGATCCCCAGCCAACAACCAACACAAGCTAAAACACACCCAATCAACTACGACATTCAATTCCAATCACTCCCCACTCCAAAGCGCAACCCGATCAACACACACAACAAAAACCATCTTAAACCACAATAAGTTATAGTCTTCCAACAGCCGTCCCTCCCCCCAATTACACCCATCCTTCATCCTCCCCCAAATCTACATCTCCACCCACGTTATGTAATGTCCCTAAGTACCCATAACCCCACAAAATTATAAAACCCCAAACCTCGCCCCTACCCCCTCCAACCAATTCCAATTAATCCTACAAACAAATCGAAATGACCAACCCACATGCTGAAAAAACACAGCCTCATTAGATCCATAAAAATCACCACCAACAAAAAAGGCTATTCACCCCCCCACTTGTTCAACTCCCAAGGCACAACACCCATCACCATCACACACAAACCAATAAAAGAATCAACATACCACCCCATTCCCTAATTCACCCCATCTCACTCCCCAACCCAAATCACACCACGACACCACTAAAAAAACCCTAACCAACCATAACACAAACATTCCCACATCCCGTCCCAACCGAACGCACACCACCCAACCTCACCAGTCTCCCACAACTAACTCTCAAAACCACCCAAAATCAATTAAAATTCACCAACTACTCACCCTGAAATCAACAAACCTTAACCACTCCCGAACACCCCTAACAACATAACCCCAAAACAAGCTACTACCCACCAAACTCCACCACCCCACTCACCCGTACAAACCAACACCACTCTCCACCTAATATACAAATTAATAACCTCCCACCTTCAGAACTGAACGCCAATCTCATAACCAACACACCCCATCAAAGCACCCCTCCAACACAAACCCGCACACCTCCACCCCCCTCGTCTACGCTTACCACGTCATCCCTCCCTCTCAACACCTTAACTCACCTTCTCCCAAACGCACAATTCGCACACACAACGCCACCAACCCCAACCTGAGCTAGCCAACAGATACACACTTGCCATACTCATCAACATCTCCACAGCCCAGCAATACCGCCTAACCAATCCAACTAACACCTCCTCTCCCCAAATCACCCAACAAAACTACTTACCCAAACCCAAAACAACAATCCCACCACAACCCACACACCACTATAAACCACCCCCCAAATCAACATAAACACTCCTGCAACCCTAATCCAACACCCTATAAACAATACCCCAACAACGCCTCCCCCACAATGCCGCCCCCTCTAATTAAAAAACACATCTACCCCTCCAAAAAATCCATCCCACCCCACACAACACCACATTTCCTCCGACCTCTAATTCCAATATCCCCTTCTCATCCCAACCTACGACACGCAATCTTCCTCCACCCAAACCCCAACACCTCTCAATAACACCCCACCATAAACAACATTCCCACACCTCCACCACCTACTTGCACGCACCACACAAAGAATAATAGCACCCCCCCACAACATATCCCTCCCACCACGCACAACACCAACATAATAAACTTAAATTTTACAAACACCAAAACCACCTCCTTAATTGTTAAAGTCACCCAACTCCCCCTTCCCTCCTAACCGCACTCCTCAACCAACCTAATAGACCTCTAATAATTACAATCAACAAAACGCAGAACTTACAAAAACAAACCACCTTACACCACAACCGCAACATCCAAAATCCACCCCCCACCCCAAACCCACTCCCGCCACCAAACACGCCAACCACCTAACCCCTACATTCACCCCTCCTCCAACTCCCCACCGACATCAATCCAACACCCTCCGTATAAACCACTCCGACAAACAGCAATACAACCCACTGACATAACAACCAACTCCCAACTCTCCCGCCTTACAAACCCACGCAGAACCCAACCCTCTACCCCTCCACACCCCATCCTCCAGAAAACAACCACCACTTCACCCACCTCCCGCAATCACCCATCACCTCAAACCTCAAACCCCAAACCCCTACAAACAATCAACAATTACACACCCTACACAAAAACCTTCCTAAAACAACCAACACAAATCCATACAACAGC
	R2_7	ACGCCCACCTACTACAGACAGTCAAATACTAAACACCCTACCCGAAACCTCCAACCCAGCAACCATCCCCCCCCGCATCCCTTAAACCCCACCCGCCCCACCATTACCTCACTCACCAAGAAACACCCGCCAGAAACAACATACCACCTAAAAAAATCCTCCCCTCAAAACCAACGAAACGCAAATCCAAAGCCACCCCTCAGGCAACACCCCACCACCCCACCACACACTTAACCCCTACCAAAATCACCTACCAATTCCGCATACCGCAATAAACCACCCCACACCAAACCAACCAAATAATCCACTACCCTCTACTTCGCACCCCTCCTACACCAGACGCATTCAACAAACGATTTATACAAACTTCAATCCGTCCGAACACACTAATCCCCTACCAAACACTTCTACAAAACAATAAAAAAACCTCCACAGTCACCTGACCGTTCAAAAACCCACACACTCAACACTCCTCACACCAACTATAACACGACACAACCATCCAAAAAATAGCCTCACTTTATTTTCATTCACAACCACCCCGCAAATCCACGAAAAACATACCCCCAACGCGACCTGCAGCTCAACAACTCCCCCCCACCCCCTCCCCCACACCCCACAACCATCCAAAAAGTATAACCACCCACCCTCGACATCCTTAAACAGCCCTAACTACCACTAAACAACCAATACACATACCTTACGGCGACCTATCCCCCCTCCACTATAACCCAAACCACACTCCAATCAACTCCTGGTCCACCACCACATCTCACGCATTAGGCAAAATAACCTCAAGCCCCTACCACACCCCACAATCCTCAGCCTCCAATCTAACTCACACAGCCCCACCACAACATCATCACATTCCTAAAACCCCCCCCCCCCAAACCTACACACATCTCTATTTTCAACCAACCTTATCCCAAAAATACATGCATGAATCCAGTCGAACTATAAAACACAAATCCCTCACCTCCCCCAATCACCACCACTGAATTAGCACAACCTTCCATCGTCTAAACAAACCAACCGCCTACCCCTCAAAATATCCAACCTCATCACACCCACACCCACTCTCACCCATATCCAACTCCACAGCATCGCCCTACCAACCAATACACTTAAAAAAATCGTAACCTGGAACAAAAACCACGGAATACCACCCACAACACAATAGATAGAATAACTTCTCAAGTCCTCTCCCACTCTCCCACGTCTCAACAAAATTTCCACTGAAACCATCGCCCCACCCCCACACCTCAACGCCTCCTCCAATCCAGCACCGCCCCCAACCCCCATCAACAAACCGACTCTCTAAACGTACCTTAATAAACCGCAATCCAACAAATATCATACACTCCTAAGGACCTACTACTAACCTCGCCCAAATCAACTAAGCATCAGGCAATTCAGCCATCCACTAACCCCAAAAACACCCACCAAGCAAAATTCACAAAAAGACTGTTAGCAACGCACCAAGCTATCTAGCCCCATCCCCAACCCAAAACAACAAAGACACCTAAACATTAAACACTTTCATCCCACGTCATAACCAATACACGCCCAAGCAGTACTCTGTATCACCCAAACATACTCCAATTCACCCACTAAACGCACACTCTTACCACGCATACCCAAAACTCTCTATCCCATATAGTCAACTCCACACCTCATAACCCGCCCAAGCCAATCTTAAACCAACAAGCCACCAGCCCACGATCCCCAGCCAACAACCAACACAAGCTAAAACACACCCAATCAACTACGACATTCAATTCCAATCACTCCCCACTCCAAAGCGCAACCCGATCAACACACACAACAAAAACCATCTTAAACCACAATAAGTTATAGTCTTCCAACAGCCGTCCCTCCCCCCAATTACACCCATCCTTCATCCTCCCCCAAATCTACATCTCCACCCACATTATGTAATGTCCCTAAGTACCCATAACCCCACAAAATTATAAAACCCCAAACCTCGCCCCTACCCCCTCCAACCAATTCCAATTAATCCTACAAACAAATCGAAATGACCAACCCACATGCTGAAAAAACACAGCCTCATTAAATCCATAAAAATCACCACCAACAAAAAAGGCTATTCACCCCCCCACTTGTTCAACTCCCAAAGCACAACACCCATCACCATCACACACAAACCAATAAAAGAATCAACATACCACCCCATTCCCTAATTCACCCCATCTCACTCCCCAACCCAAATCACACCACGACACCACTAAAAAAACCCTAACCAACCATAACACAAACATTCCCACATCCCGTCCCAACCGAACGCACACCACCCAACCTCACCAATCTCCCACAACTAACTCTCAAAACCACCCAAAATCAATTAAGATTCACCAACTACTCACCCTGAAATCAACAAACCTTAACCACTCCCGAACACCCCTAACAACATAACCCCAAAACAAGCTACTACCCACCAAACTCCACCACCCCACTCACCCGTACAAACCAACACCACTCTCCACCTAATATACAAATTAATAACCTCCCACCTTCAGAACTGAACGCCAATCTCATAACCAACACACCCCATCAAAGCACCCCTCCAACACAAACCCGCACACCTCCACCCCCCTCGTCTACGCTTACCACGTCATCCCTCCCTCTCAACACCTTAACTCACCTTCTCCCAAACGCACAATTCGCACACACAACGCCACCAACCCCAACCTAAGCTAGCCAACAGGTACACACTTGCCATACTCATCAACATCTCCACAGCCCAGCAATACCGCCTAACCAATCCAACTAACACCTCCTCTCCCCAAATCACCCAACAAAACTACTTACCCAAACCCAAAACAACAATCCCACCACAACCCACACACCACTATAAACCACCCCCCAAATCAACATAAACACTCCTGCAACCCTAATCCAACACCCTATAAACAATACCCCAACAACGCCTCCCCCACAATGCCGCCCCCTCTAATTAAAAAACACATCTACCCCTCCAAAAAATCCACCCCACCCCACACAACACCACATTTCCTCCGACCTCTAATTCCAATATCCCCTTCTCATCCCAACCTACGACACACAATCTTCCTCCACCCAAACCCCAACACCTCTCAATAACACCCCACCATAAACAACATTCCCACACCTCCACCACCTACTTGCACGCACCACACAAAGAATAATAGCACCCCCCCACAACATATCCCTCCCACCACACACAACACCAACATAATAAACTTAAATTTTACAAACACCAAAACCACCTCCTTAATTATTAAAGTCACCCAACTCCCCCTTCCCTCCTAACCGCACTCCTCAACCAACCTAATAGACCTCTAATAATTACAATCAACAAAACGCAGAACTTACAAAAACAAACCACCTTACACCACAACCGCAACATCCAAAATCCACCCCCCACCCCAAACCCACTCCCGCCACCAAACACGCCAACCACCTAACCCCTACATTCACCCCTCCTCCAACTCCCCACCGACATCAATCCAACACCCTCCGTATAAACCACTCCGACAAACAGCAATACAACCCACTGACATAACAACCAACTCCCAACTCTCCCGCCTTACAAACCCACGCAGAACCCAACCCTCTACCCCTCCACACCCCATCCTCCAGAAAACAACCACCACTTCACCCACCTCCCGCAATCACCCATCACCTCAAACCTCAAACCCCAAACCCCTACAAACAATCAACAATTACACACCCTACACAAAAACCTTCCTAAAACAACCAACACAAATCCATACAACAGC
	H1c3_720	ACGCCCACCTACTACAGACAGTCAAATACTAAACACCCTACCCGAAACCTCCAACCCAGCAACCATCCCCCCCCGCATCCCTTAAACCCCACCCGCCCCACCATTACCTCACTCACCAAGAAACACCCGCCAGAAACAACATACCACCTAAAAAAATCCTCCCCTCAAAACCAACGAAACGCAAATCCAAAGCCACCCCTCAGGCAACACCCCACCACCCCACCACACACTTAACCCCTACCAAAATCACCTACCAATTCCGCATACCGCAATAAACCACCCCACACCAAACCAACCAAATAATCCACTACCCTCTACTTCGCACCCCTCCTACACCAGACGCATTCAACAAACGATTTATACAAACTTCAATCCGTCCGAACACACTAATCCCCTACCAAACACTTCTACAAAACAATAAAAAAACCTCCACAGTCACCTGACCGTTCAAAAACCCACACACTCAACACTCCTCACACCAACTATAACACGACACAACCATCCAAAAAATAGCCTCACTTTATTTTCATTCACAACCACCCCGCAAATCCACGAAAAACATACCCCCAACGCGACCTGCAGCTCAACAACTCCCCCCCACCCCCTCCCCCACACCCCACAACCATCCAAAAAGTATAACCACCCACCCTCGACATCCTTAAACAGCCCTAACTACCACTAAACAACCAATACACATACCTTACGGCGACCTATCCCCCCTCCACTATAACCCAAACCACACTCCAATCAACTCCTGGTCCACCACCACATCTCACGCATTAGGCAAAATAACCTCAAGCCCCTACCACACCCCACAATCCTCAGCCTCCAATCTAACTCACACAGCCCCACCACAACATCATCACATTCCTAAAACCCCCCCCCCCCAAACCTACACACATCTCTATTTTCAACCAACCTTATCCCAAAAATACATGCATGAATCCAGTCGAACTATAAAACACAAATCCCTCACCTCCCCCAATCACCACCACTGAATTAGCACAACCTTCCATCGTCTAAACAAACCAACCGCCTATCCCTCAAAATATCCAACCTCATCACACCCACACCCACTCTCACCCATATCCAACTCCACAGCATCGCCCTACCAACCAATACACTTAAAAAAATCGTAACCTGGAACAAAAACCACGGAATACCACCCACAACACAATAGATAGAATAACTTCTCAAGTCCTTTCCCACTCTCCCACGTCTCAACAAAATTTCCACTGAAACCATCGCCCCACCCCCACACCTCAACGCCTCCTCCAATCCAGCACCGCCCCCAACCCCCATCAACAAACCGACTCTCTAAACGTACCTTAATAAACCGCAATCCAACAAATATCATACACTCCTAAGGACCTACTACTAACCTCGCCCAAATCAACTAAGCATCAGGCAATTCAGCCATCCACTAACCCCAAAAACACCCACCAAGCAAAATTCACAAAAAGACTGTTAGCAACGCACCAAGCTATCTAGCCCCATCCCCAACCCAAAACAACAAAGACACCTAAACATTAAACACTTTCATCCCACGTCATAACCAATACACGCCCAAGCAGTACTCTGTATCACCCAAACATACTCCAATTCACCCACTAAACGCACACTCTTACCACGCATACCCAAAACTCTCTATCCCATATAGTCAACTCCACACCTCATAACCCGCCCAAGCCAATCTTAAACCAACAAGCCACCAGCCCACGATCCCCAGCCAACAACCAACACAAGCTAAAACACACCCAATCAACTACGACATTCAATTCCAATCACTCCCCACTCCAAAGCGCAACCCGATCAACACACACAACAAAAACCATCTTAAACCACAATAAGTTATAGTCTTCCAACAGCCGTCCCTCCCCCCAATTACACCCATCCTTCATCCTCCCCCAAATCTACATCTCCACCCACGTTATGTAATGTCCCTAAGTACCCATAACCCCACAAAATTATAAAACCCCAAACCTCGCCCCTACCCCCTCCAACCAATTCCAATTAATCCTACAAACAAATCGAAATGACCAACCCACATGCTGAAAAAACACAGCCTCATTAAATCCATAAAAATCACCACCAACAAAAAAGGCTATTCACCCCCCCACTTGTTCAACTCCCAAGGCACAACACCCATCACCATCACACACAAACCAATAAAAGAATCAACATACCACCCCATTCCCTAATTCACCCCATCTCACTCCCCAACCCAAATCACACCACGACACCACTAAAAAAACCCTAACCAACCATAACACAAACATTCCCACATCCCGTCCCAACCGAACGCACACCACCCAACCTCACCAATCTCCCACAACTAACTCTCAAAACCACCCAAAATCAATTAAGATTCACCAACTACTCACCCTGAAATCAACAAACCTTAACCACTCCCGAACACCCCTAACAACATAACCCCAAAACAAGCTACTACCCACCAAACTCCACCACCCCACTCACCCATACAAACCAACACCACTCTCCACCTAATATACAAATTAATAACCTCCCACCTTCAGAACTGAACGCCAATCTCATAACCAACACACCCCATCAAAGCACCCCTCCAACACAAACCCGCACACCTCCACCCCCCTCGTCTACGCTTACCACGTCATCCCTCCCTCTCAACACCTTAACTCACCTTCTCCCAAACGCACAATTCGCACACACAACGCCACCAACCCCAACCTAAGCTAGCCAACAGATACACACTTGCCATACTCATCAACATCTCCACAGCCCAGCAATACCGCCTAACCAATCCAACTAACACCTCCTCTCCCCAAATCACCCAACAAAACTACTTACCCAAACCCAAAACAACAATCCCACCACAACCCACACACCACTATAAACCACCCCCCAAATCAACATAAACACTCCTGCAACCCTAATCCAACACCCTATAAACAATACCCCAACAACGCCTCCCCCACAATGCCGCCCCCTCTAATTAAAAAACACATCTACCCCTCCAAAAAATCCATCCCACCCCACACAACACCACATTTCCTCCGACCTCTAATTCCAATATCCCCTTCTCATCCCAACCTACGACACACAATCTTCCTCCACCCAAACCCCAACACCTCTCAATAACACCCCACCATAAACAACATTCCCACACCTCCACCACCTACTTGCACGCACCACACAAAGAATAATAGCACCCCCCCACAACATATCCCTCCCACCACACACAACACCAACATAATAAACTTAAATTTTACAAACACCAAAACCACCTCCTTAATTGTTAAAGTCACCCAACTCCCCCTTCCCTCCTAACCGCACTCCTCAACCAACCTAATAGACCTCTAATAATTACAATCAACAAAACGCAGAACTTACAAAAACAAACCACCTTACACCACAACCGCAACATCCAAAATCCACCCCCCACCCCAAACCCACTCCCGCCACCAAACACGCCAACCACCTAACCCCTACATTCACCCCTCCTCCAACTCCCCACCGACATCAATCCAACACCCTCCGTATAAACCACTCCGACAAACAGCAATACAACCCACTGACATAACAACCAACTCCCAACTCTCCCGCCTTACAAACCCACGCAGAACCCAACCCTCTACCCCTCCACACCCCATCCTCCAGAAAACAACCACCACTTCACCCACCTCCCGCAATCACCCATCACCTCAAACCTCAAACCCCAAACCCCTACAAACAATCAACAATTACACACCCTACACAAAAACCTTCCTAAAACAACCAACACAAATCCATACAACAGC
	H4a2_766	ACGCCCACCTACTACAGACAGTCAAATACTAAACACCCTACCCGAAACCTCCAACCCAGCAACCATCCCCCCCCGCATCCCTTAAACCCCACCCGCCCCACCATTACCTCACTCACCAAGAAACACCCGCCAGAAACAACATACCACCTAAAAAAATCCTCCCCTCAAAACCAACGAAACGCAAATCCAAAGCCACCCCTCAGGCAACACCCCACCACCCCACCACACACTTAACCCCTACCAAAATCACCTACCAATTCCGCATACCGCAATAAACCACCCCACACCAAACCAACCAAATAATCCACTACCCTCTACTTCGCACCCCTCCTACACCAGACGCATTCAACAAACGATTTATACAAACTTCAATCCGTCCGAACACACTAATCCCCTACCAAACACTTCTACAAAACAATAAAAAAACCTCCACAGTCACCTGACCGTTCAAAAACCCACACACTCAACACTCCTCACACCAACTATAACACGACACAACCATCCAAAAAATAGCCTCACTTTATTTTCATTCACAACCACCCCGCAAATCCACGAAAAACATACCCCCAACGCGACCTGCAGCTCAACAACTCCCCCCCACCCCCTCCCCCACACCCCACAACCATCCAAAAAGTATAACCACCCACCCTCGACATCCTTAAACAGCCCTAACTACCACTAAACAACCAATACACATACCTTACGGCGACCTATCCCCCCTCCACTATAACCCAAACCACACTCCAATCAACTCCTGGTCCACCACCACATCTCACGCATTAGGCAAAATAACCTCAAGCCCCTACCACACCCCACAATCCTCAGCCTCCAATCTAACTCACACAGCCCCACCACAACATCATCACATTCCTAAAACCCCCCCCCCCCAAACCTACACACATCTCTATTTTCAACCAACCTTATCCCAAAAATACATGCATGAATCCAGTCGAACTATAAAACACAAATCCCTCACCTCCCCCAATCACCACCACTGAATTAGCACAACCTTCCATCGTCTAAACAAACCAACCGCCTATCCCTCAAAATATCCAACCTCATCACACCCACACCCACTCTCACCCATATCCAACTCCACAGCATCGCCCTACCAACCAATACACTTAAAAAAATCGTAACCTGGAACAAAAACCACGGAATACCACCCACAACACAATAGATAGAATAACTTCTCAAGTCCTTTCCCACTCTCCCACGTCTCAACAAAATTTCCACTGAAACCATCGCCCCACCCCCACACCTCAACGCCTCCTCCAATCCAGCACCGCCCCCAACCCCCATCAACAAACCGACTCTCTAAACGTACCTTAATAAACCGCAATCCAACAAATATCATACACTCCTAAGGACCTACTACTAACCTCGCCCAAATCAACTAAGCATCAGGCAATTCAGCCATCCACTAACCCCAAAAACACCCATCAAGCAAAATTCACAAAAAGACTGTTAGCAACGCACCAAGCTATCTAGCCCCATCCCCAACCCAAAACAACAAAGACACCTAAACATTAAACACTTTCATCCCACGTCATAACCAATACACGCCCAAGCAGTACTCTGTATCACCCAAACATACTCCAATTCACCCACTAAACGCACACTCTTACCACGCATACCCAAAACTCTCTATCCCATATAATCAACTCCACACCTCATAACCCGCCCAAGCCAATCTTAAACCAACAAGCCACCAGCCCACGATCCCCAGCCAACAACCAACACAAGCTAAAACACACCCAATCAACTACGACATTCAATTCCAATCACTCCCCACTCCAAAGCGCAACCCGATCAACACACACAACAAAAACCATCTTAAACCACAATAAGTTATAGTCTTCCAACAGCCGTCCCTCCCCCCAATTACACCCATCCTTCATCCTCCCCCAAATCTACATCTCCACCCACGTTATGTAATGTCCCTAAGTACCCATAACCCCACAAAATTATAAAACCCCAAACCTCGCCCCTACCCCCTCCAACCAATTCCAATTAATCCTACAAACAAATCGAAATGACCAACCCACATGCTGAAAAAACACAGCCTCATTAAATCCATAAAAATCACCACCAACAAAAAAGGCTATTCACCCCCCCACTTGTTCAACTCCCAAGGCACAACACCCATCACCATCACACACAAACCAATAAAAGAATCAACATACCACCCCATTCCCTAATTCACCCCATCTCACTCCCCAACCCAAATCACACCACGACACCACTAAAAAAACCCTAACCAACCATAACACAAACATTCCCACATCCCGTCCCAACCGAACGCACACCACCCAACCTCACCAATCTCCCACAACTAACTCTCAAAACCACCCAAAATCAATTAAGATTCACCAACTACTCACCCTGAAATCAACAAACCTTAACCACTCCCGAACACCCCTAACAACATAACCCCAAAACAAGCTACTACCCACCAAACTCCACCACCCCACTCACCCATACAAACCAACACCACTCTCCACCTAATATACAAATTAATAACCTCCCACCTTCAGAACTGAACGCCAATCTCATAACCAACACACCCCATCAAAGCACCCCTCCAACACAAACCCGCACACCTCCACCCCCCTCGTCTACGCTTACCACGTCATCCCTCCCTCTCAACACCTTAACTCACCTTCTCCCAAACGCACAATTCGCACACACAACGCCACCAACCCCAACCTAAGCTAGCCAACAGATACACACTTGCCATACTCATCAACATCTCCACAGCCCAGCAATACCGCCTAACCAATCCAACTAACACCTCCTCTCCCCAAATCACCCAACAAAACTACTTACCCAAACCCAAAACAACAATCCCACCACAACCCACACACCACTATAAACCACCCCCCAAATCAACATAAACACTCCTGCAACCCTAATCCAACACCCTATAAACAATACCCCAACAACGCCTCCCCCACAATGCCGCCCCCTCTAATTAAAAAACACATCTACCCCTCCAAAAAATCCATCCCACCCCACACAACACCACATTTCCTCCGACCTCTAATTCCAATATCCCCTTCTCATCCCAACCTACGACACACAATCTTCCTCCACCCAAACCCCAACACCTCTCAATAACACCCCACCATAAACAACATTCCCACACCTCCACCACCTACTTGCACGCACCACACAAAGAATAATAGCACCCCCCCACAACATATCCCTCCCACCACACACAACACCAACATAATAAACTTAAATTTTACAAACACCAAAACCACCTCCTTAATTGTTAAAGTCACCCAACTCCCTCTTCCCTCCTAACCGCACTCCTCAACCAACCTAATAGACCTCTAATAATTACAATCAACAAAACGCAGAACTTACAAAAACAAACCACCTTACACCACAACCGCAACATCCAAAATCCACCCCCCACCCCAAACCCACTCCCGCCACCAAACACGCCAACCACCTAACCCCTACATTCACCCCTCCTCCAACTCCCCACCGACATCAATCCAACACCCTCCGTATAAACCACTCCGACAAACAGCAATACAACCCACTGACATAACAACCAACTCCCAACTCTCCCGCCTTACAAACCCACGCAGAACCCAACCCTCTACCCCTCCACACCCCATCCTCCAGAAAACAACCACCACTTCACCCACCTCCCGCAATCACCCATCACCTCAAACCTCAAACCCCAAACCCCTACAAACAATCAACAATTACACACCCTACACAAAAACCTTCCTAAAACAACCAACACAAATCCATACAACAGC
	HV10_704	ACGCCCACCTACTACAGACAGTCAAATACTAAACACCCTACCCGAAACCTCCAACCCAGCAACCATCCCCCCCCGCATCCCTTAAACCCCACCCGCCCCACCATTACCTCACTCACCAAGAAACACCCGCCAGAAACAACATACCACCTAAAAAAATCCTCCCCTCAAAACCAACGAAACGCAAATCCAAAGCCACCCCTCAGGCAACACCCCACCACCCCACCACACACTTAACCCCTACCAAAATCACCTACCAATTCCGCATACCGCAATAAACCACCCCACACCAAACCAACCAAATAATCCACTACCCTCTACTTCGCACCCCTCCTACACCAGACGCATTCAACAAACGATTTATACAAACTTCAATCCGTCCGAACACACTAATCCCCTACCAAACACTTCTACAAAACAATAAAAAAACCTCCACAGTCACCTGACCGTTCAAAAACCCACACACTCAACACTCCTCACACCAACTATAACACGACACAACCATCCAAAAAATAGCCTCACTTTATTTTCATTCACAACCACCCCGCAAATCCACGAAAAACATACCCCCAACGCGACCTGCAGCTCAACAACTCCCCCCCACCCCCTCCCCCACACCCCACAACCATCCAAAAAGTATAACCACCCACCCTCGACATCCTTAAACAGCCCTAACTACCACTAAACAACCAATACACATACCTTACGGCGACCTATCCCCCCTCCACTATAACCCAAACCACACTCCAATCAACTCCTGGTCCACCACCACATCTCACGCATTAGGCAAAATAACCTCAAGCCCCTACCACACCCCACAATCCTCAGCCTCCAATCTAACTCACACAGCCCCACCACAACATCATCACATTCCTAAAACCCCCCCCCCCCAAACCTACACACATCTCTATTTTCAACCAACCTTATCCCAAAAATACATGCATGAATCCAGTCGAACTATAAAACACAAATCCCTCACCTCCCCCAATCACCACCACTGAATTAGCACAACCTTCCATCGTCTAAACAAACCAACCGCCTACCCCTCAAAATATCCAACCTCATCACACCCACACCCACTCTCACCCATATCCAACTCCACAGCATCGCCCTACCAACCAATACACTTAAAAAAATCGTAACCTGGAACAAAAACCACGGAATACCACCCACAACACAATAGATAGAATAACTTCTCAAGTCCTTTCCCACTCTCCCACGTCTCAACAAAATTTCCACTGAAACCATCGCCCCACCCCCACACCTCAACGCCTCCTCCAATCCAGCACCGCCCCCAACCCCCATCAACAAACCGACTCTCTAAACGTACCTTAATAAACCGCAATCCAACAAATATCATACACTCCTAAGGACCTACTACTAACCTCGCCCAAATCAACTAAGCATCAGGCAATTCAGCCATCCACTAACCCCAAAAACACCCATCAAGCAAAATTCACAAAAAGACTGTTAGCAACGCACCAAGCTATCTAGCCCCATCCCCAACCCAAAACAACAAAGACACCTAAACATTAAACACTTTCATCCCACGTCATAACCAATACACGCCCAAGCAGTACTCTGTATCACCCAAACATACTCCAATTCACCCACTAAACGCACACTCTTACCACGCATACCCAAAACTCTCTATCCCATATAGTCAACTCCACACCTCATAACCCGCCCAAGCCAATCTTAAACCAACAAGCCACCAGCCCACGATCCCCAGCCAACAACCAACACAAGCTAAAACACACCCAATCAACTACGACATTCAATTCCAATCACTCCCCACTCCAAAGCGCAACCCGATCAACACACACAACAAAAACCATCTTAAACCACAATAAGTTATAGTCTTCCAACAGCCGTCCCTCCCCCCAATTACACCCATCCTTCATCCTCCCCCAAATCTACATCTCCACCCACGTTATGTAATGTCCCTAAGTACCCATAACCCCACAAAATTATAAAACCCCAAACCTCGCCCCTACCCCCTCCAACCAATTCCAATTAATCCTACAAACAAATCGAAATGACCAACCCACATGCTGAAAAAACACAGCCTCATTAAATCCATAAAAATCACCACCAACAAAAAAGGCTATTCACCCCCCCACTTGTTCAACTCCCAAGGCACAACACCCATCACCATCACACACAAACCAATAAAAGAATCAACATACCACCCCATTCCCTAATTCACCCCATCTCACTCCCCAACCCAAATCACACCACGACACCACTAAAAAAACCCTAACCAACCATAACACAAACATTCCCACATCCCGTCCCAACCGAACGCACACCACCCAACCTCACCAATCTCCCACAACTAACTCTCAAAACCACCCAAAATCAATTAAGATTCACCAACTACTCACCCTGAAATCAACAAACCTTAACCACTCCCGAACACCCCTAACAACATAACCCCAAAACAAGCTACTACCCACCAAACTCCACCACCCCACTCACCCATACAAACCAACACCACTCTCCACCTAATATACAAATTAATAACCTCCCACCTTCAGAACTGAACGCCAATCTCATAACCAACACACCCCATCAAAGCACCCCTCCAACACAAACCCGCACACCTCCACCCCCCTCGTCTACGCTTACCACGTCATCCCTCCCTCTCAACACCTTAACTCACCTTCTCCCAAACGCACAATTCGCACACACAACGCCACCAACCCCAACCTAAGCTAGCCAACAGATACACACTTGCCATACTCATCAACATCTCCACAGCCCAGCAATACCGCCTAACCAATCCAACTAACACCTCCTCTCCCCAAATCACCCAACAAAACTACTTACCCAAACCCAAAACAACAATCCCACCACAACCCACACACCACTATAAACCACCCCCCAAATCAACATAAACACTCCTGCAACCCTAATCCAACACCCTATAAACAATACCCCAACAACGCCTCCCCCACAATGCCGCCCCCTCTAATTAAAAAACACATCTATCCCTCCAAAAAATCCATCCCACCCCACACAACACCACATTTCCTCCGACCTCTAATTCCAATATCCCCTTCTCATCCCAACCTACGACACACAATCTTCCTCCACCCAAACCCCAACACCTCTCAATAACACCCCACCATAAACAACATTCCCACACCTCCACCACCTACTTGCACGCACCACACAAAGAATAATAGCACCCCCCCACAACATATCCCTCCCACCACACACAACACCAACATAATAAACTTAAATTTTACAAACACCAAAACCACCTCCTTAATTGTTAAAGTCACCCAACTCCCCCTTCCCTCCTAACCGCACTCCTCAACCAACCTAATAGACCTCTAATAATTACAATCAACAAAACGCAGAACTTACAAAAACAAACCACCTTACACCACAACCGCAACATCCAAAATCCACCCCCCACCCCAAACCCACTCCCGCCACCAAACACGCCAACCACCTAACCCCTACATTCACCCCTCCTCCAACTCCCCACCGACATCAATCCAACACCCTCCGTATAAACCACTCCGACAAACAGCAATACAACCCACTGACATAACAACCAACTCCCAACTCTCCCGCCTTACAAACCCACGCAGAACCCAACCCTCTACCCCTCCACACCCCATCCTCCAGAAAACAACCACCACTTCACCCACCTCCCGCAATCACCCATCACCTCAAACCTCAAACCCCAAACCCCTACAAACAATCAACAATTACACACCCTACACAAAAACCTTCCTAAAACAACCAACACAAATCCATACAACAGC
	H4a1a1_763	ACGCCCACCTACTACAGACAGTCAAATACTAAACACCCTACCCGAAACCTCCAACCCAGCAACCATCCCCCCCCGCATCCCTTAAACCCCACCCGCCCCACCATTACCTCACTCACCAAGAAACACCCGCCAGAAACAACATACCACCTAAAAAAATCCTCCCCTCAAAACCAACGAAACGCAAATCCAAAGCCACCCCTCAGGCAACACCCCACCACCCCACCACACACTTAACCCCTACCAAAATCACCTACCAATTCCGCATACCGCAATAAACCACCCCACACCAAACCAACCAAATAATCCACTACCCTCTACTTCGCACCCCTCCTACACCAGACGCATTCAACAAACGATTTATACAAACTTCAATCCGTCCGAACACACTAATCCCCTACCAAACACTTCTACAAAACAATAAAAAAACCTCCACAGTCACCTGACCGTTCAAAAACCCACACACTCAACACTCCTCACACCAACTATAACACGACACAACCATCCAAAAAATAGCCTCACTTTATTTTCATTCACAACCACCCCGCAAATCCACGAAAAACATACCCCCAACGCGACCTGCAGCTCAACAACTCCCCCCCACCCCCTCCCCCACACCCCACAACCATCCAAAAAGTATAACCACCCACCCTCGACATCCTTAAACAGCCCTAACTACCACTAAACAACCAATACACATACCTTACGGCGACCTATCCCCCCTCCACTATAACCCAAACCACACTCCAATCAACTCCTGGTCCACCACCACATCTCACGCATTAGGCAAAATAACCTCAAGCCCCTACCACACCCCACAATCCTCAGCCTCCAATCTAACTCACACAGCCCCACCACAACATCATCACATTCCTAAAACCCCCCCCCCCCAAACCTACACACATCTCTATTTTCAACCAACCTTATCCCAAAAATACATGCATGAATCCAGTCGAACTATAAAACACAAATCCCTCACCTCCCCCAATCACCACCACTGAATTAGCACAACCTTCCATCGTCTAAACAAACCAACCGCCTATCCCTCAAAATATCCAACCTCATCACACCCACACCCACTCTCACCCATATCCAACTCCACAGCATCGCCCTACCAACCAATACACTTAAAAAAATCGTAACCTGGAACAAAAACCACGGAATACCACCCACAACACAATAGATAGAATAACTTCTCAAGTCCTTTCCCACTCTCCCACGTCTCAACAAAATTTCCACTGAAACCATCGCCCCACCCCCACACCTCAACGCCTCCTCCAATCCAGCACCGCCCCCAACCCCCATCAACAAACCGACTCTCTAAACGTACCTTAATAAACCGCAATCCAACAAATATCATACACTCCTAAGGACCTACTACTAACCTCGCCCAAATCAACTAAGCATCAAGCAATTCAGCCATCCACTAACCCCAAAAACACCCATCAAGCAAAATTCACAAAAAGACTGTTAGCAACGCACCAAGCTATCTAGCCCCATCCCCAACCCAAAACAACAAAGACACCTAAACATTAAACACTTTCATCCCACGTCATAACCAATACACGCCCAAGCAGTACTCTGTATCACCCAAACATACTCCAATTCACCCACTAAACGCACACTCTTACCACGCATACCCAAAACTCTCTATCCCATATAATCAACTCCACACCTCATAACCCGCCCAAGCCAATCTTAAACCAACAAGCCACCAGCCCACGATCCCCAGCCAACAACCAACACAAGCTAAAACACACCCAATCAACTACGACATTCAATTCCAATCACTCCCCACTCCAAAGCGCAACCCGATCAACACACACAACAAAAACCATCTTAAACCACAATAAGTTATAGTCTTCCAACAGCCGTCCCTCCCCCCAATTACACCCATCCTTCATCCTCCCCCAAATCTACATCTCCACCCACGTTATGTAATGTCCCTAAGTACCCATAACCCCACAAAATTATAAAACCCCAAACCTCGCCCCTACCCCCTCCAACCAATTCCAATTAATCCTACAAACAAATCGAAATGACCAACCCACATGCTGAAAAAACACAGCCTCATTAAATCCATAAAAATCACCACCAACAAAAAAGGCTATTCACCCCCCCACTTGTTCAACTCCCAAGGCACAACACCCATCACCATCACACACAAACCAATAAAAGAATCAACATACCACCCCATTCCCTAATTCACCCCATCTCACTCCCCAACCCAAATCACACCACGACACCACTAAAAAAACCCTAACCAACCATAACACAAACATTCCCACATCCCGTCCCAACCGAACGCACACCACCCAACCTCACCAATCTCCCACAACTAACTCTCAAAACCACCCAAAATCAATTAAGATTCACCAACTACTCACCCTGAAATCAACAAACCTTAACCACTCCCGAACACCCCTAACAACATAACCCCAAAACAAGCTACTACCCACCAAACTCCACCACCCCACTCACCCATACAAACCAACACCACTCTCCACCTAATATACAAATTAATAACCTCCCACCTTCAGAACTGAACGCCAATCTCATAACCAACACACCCCATCAAAGCACCCCTCCAACACAAACCCGCACACCTCCACCCCCCTCGTCTACGCTTACCACGTCATCCCTCCCTCTCAACACCTTAACTCACCTTCTCCCAAACGCACAATTCGCACACACAACGCCACCAACCCCAACCTAAGCTAGCCAACAGATACACACTTGCCATACTCATCAACATCTCCACAGCCCAGCAATACCGCCTAACCAATCCAACTAACACCTCCTCTCCCCAAATCACCCAACAAAACTACTTACCCAAACCCAAAACAACAATCCCACCACAACCCACACACCACTATAAACCACCCCCCAAATCAACATAAACACTCCTGCAACCCTAATCCAACACCCTATAAACAATACCCCAACAACGCCTCCCCCACAATGCCGCCCCCTCTAATTAAAAAACACATCTACCCCTCCAAAAAATCCATCCCACCCCACACAACACCACATTTCCTCCGACCTCTAATTCCAATATCCCCTTCTCATCCCAACCTACGACACACAATCTTCCTCCACCCAAACCCCAACACCTCTCAATAACACCCCACCATAAACAACATTCCCACACCTCCACCACCTACTTGCACGCACCACACAAAGAATAATAGCACCCCCCCACAACATATCCCTCCCACCACACACAACACCAACATAATAAACTTAAATTTTACAAACACCAAAACCACCTCCTTAATTGTTAAAGTCACCCAACTCCCTCTTCCCTCCTAACCGCACTCCTCAACCAACCTAATAGACCTCTAATAATTACAATCAACAAAACGCAGAACTTACAAAAACAAACCACCTTACACCACAACCGCAACATCCAAAATCCACCCCCCACCCCAAACCCACTCCCGCCACCAAACACGCCAACCACCTAACCCCTACATTCACCCCTCCTCCAACTCCCCACCGACATCAATCCAACACCCTCCGTATAAACCACTCCGACAAACAGCAATACAACCCACTGACATAACAACCAACTCCCAACTCTCCCGCCTTACAAACCCACGCAGAACCCAACCCTCTACCCCTCCACACCCCATCCTCCAGAAAACAACCACCACTTCACCCACCTCCCGCAATCACCCATCACCTCAAACCTCAAACCCCAAACCCCTACAAACAATCAACAATTACACACCCTACACAAAAACCTTCCTAAAACAACCAACACAAATCCATACAACAGC
	U5a1a1_357	ACGCCCACCTACTACAGACAGTCAAATACTAAACACCCTACCCGAAACCTCCAACCCAGCAACCATCCCCCCCCGCATCCCTTAAACCCCACCCGCCCCACCATTACCTCACTCACCAAGAAACACCCGCCAGAAACAACATACCACCTAAAAAAATCCTCCCCTCAAAACCAACGAAACGCAAATCCAAAGCCACCCCTCAGGCAACACCCCACCACCCCACCACACACTTAACCCCTACCAAAATCACCTACCAATTCCGCATACCGCAATAAACCACCCCACACCAAACCAACCAAATAATCCACTACCCTCTACTTCGCACCCCTCCTACACCAGACGCATTCAACAAACGATTTATACAAACTTCAATCCGTCCGAACACACTAATCCCCTACCAAACACTTCTACAAAACAATAAAAAAACCTCCACAGTCACCTGACCGTTCAAAAACCCACACACTCAACACTCCTCACACCAACTATAACACGACACAACCATCCAAAAAATAGCCTCACTTTATTTTCATTCACAACCACCCCGCAAATCCACGAAAAACATACCCCCAACGCGACCTGCAGCTCAACAACTCCCCCCCACCCCCTCCCCCACACCCCACAACCATCCAAAAAGTATAACCACCCACCCTCGACATCCTCAAACAGCCCTAACTACCACTAAACAACCAATACACATACCTTACGGCGACCTATCCCCCCTCCACTATAACCCAAACCACACTCCAATCAACTCCTGGTCCACCACCACATCTCACGCATTAGGCAAAATAACCTCAAGCCCCTACCACACCCCACAATCCTCAGCCTCCAATCTAACTCACACAGCCCCACCACAACATCATCACATTCCTAAAACCCCCCCCCCCCAAACCTACACACATCTCTATTTTCAACCAACCTTATCCCAAAAATACATGCATGAATCCAGTCGAACTATAAAACACAAATCCCTCACCTCCCCCAATCACCACCACTGAATTAGCACAACCTTCCATCGTCTAAACAAACCAACCGCCTACCCCTCAAAATATCCAACCTCATCACACCCACACCCACTCTCACCCATATCCAACTCCACAGCATCGCCCTACCAACCAATACACTTAAAAAAATCGTAACCTGGAACAAAAACCACGGAATACCACCCACAACACAATAGATAGAATAACTTCTCAAGTCCTTTCCCACTCTCCCACGTCTCAACAAAATTTCCACTGAAACCATCGCCCCACCCCCACACCTCAACGCCTCCTCCAATCCAGCACCGCCCCCAACCCCCATCAACAAACCGACTCTCTAAACGTACCTTAATAAACCGCAATCCAACAAATATCATACACTCCTAAGGACCTACTACTAACCTCGCCCAAATCAACTAAGCATCAGGCAATTCAGCCATCCACTAACCCCAAAAACACCCATCAAGCAAAATTCACAAAAAGACTGTTAGCAACGCACCAAGCTATCTAGCCCCATCCCCAACCCAAAACAACAAAGACACCTAAACATTAAACACTTTCATCCCACGTCATAACCAATACACGCCCAAGCAGTACTCTGTATCACCCAAACATACTCCAATTCACCCACTAAACGCACACTCTTACCACGCATACCCAAAACTCTCTATCCCATATAGTCAACTCCACACCTCATAACCCGCCCAAGCCAATCTTAAACCAACAAGCCACCAGCCCACGATCCCCAGCCAACAACCAACACAAGCTAAAACACACCCAATCAACTACGACATTCAATTCCAATCACTCCCCACTCCAAAGCGCAACCCGATCAACACACACAACAAAAACCATCTTAAACCACAATAAGTTATAGTCTTCCAACAGCCGTCCCTCCCCCCAATTACACCCATCCTTCATCCTCCCCCAAATCTACATCTCCACCCACGTTATGTAATGTCCCTAAGTACCCATAACCCCACAAAATTATAAAACCCCAAACCTCGCCCCTACCCCCTCCAACCAATTCCAATTAATCCTACAAACAAATCGAAATGACCAACCCACATGCTGAAAAAACACAGCCTCATTAAATCCATAAAAATCACCACCAACAAAAAAGGCTATTCACCCCCCCACTTGTTCAACTCCCAAGGCACAACACCCATCACCATCACACACAAACCAATAAAAGAATCAACATACCACCCCATTCCCTAATTCACCCCATCTCACTCCCCAACCCAAATCACACCACGACACCACTAAAAAAACCCTAACCAACCATAACACAAACATTCCCACATCCCGTCCCAACCGAACGCACACCACCCAACCTCACCAATCTCCCACAACTAACTCTCAAAACCACCCAAAATCAATTAAGATTCACCAACTACTCACCCTGAAATCAACGAACCTTAACCACTCCCGAACACCCCTAACAACATAACCCCAAAACAAGCTACTACCCACCAAACTCCACCACCCCACTCACCCGTACAAACCAACACCACTCTCCACCTAATATACAAATTAATAACCTCCCACCTTCAGAACTGAACGCCAATCTCATAACCAACACACCCCATCAAAGCACCCCTCCAACACAAACCCGCACACCTCCACCCCCCTCGTCTACGCTTACCACATCATCCCTCCCTCTCAACACCTTAACTCACCTTCTCCCAAACGCACAATTCGCACACACAACGCCACCAACCCCAACCTAAGCTAGCCAACAGATACACACTTGCCATACTCATCAACATCTCCACAGCCCAGCAATACCGCCTAACCAATCCAACTAACACCTCCTCTCCCCAAATCACCCAACAAAACTACTTACCCAAACCCAAAACAACAATCCCACCACAACCCACACACCACTATAAACCACCCCCCAAATCAACATAAACACTCCTGCAACCCTAATCCAACACCCTATAAACAATACCCCAACAACGCCTCCCCCACAATGCCGCCCCCTCTAATTAAAAAACACATCTACCCCTCCAAAAAATCCATCCCACCCCACACAACACCACATTTCCTCCGACCTCTAACTCCAATATCCCCTTCTCATCCCAACCTACGACACACAATCTTCCTCCACCCAAACCCCAACACCTCTCAATAACACCCCACCATAAACAACATTCCCACACCTCCACCACCTACTTGCACGCACCACACAAAGAATAATAGCACCCCCCCACAACATATCCCTCCCACCACACACAACACCAACATAATAAACTTAAATTTTACAAACACCAAAACCACCTCCTTAATTGTTAAAGTCACCCAACTCCCCCTTCCCTCCTAACCGCACTCCTCAACCAACCTAATAGACCTCTAATAATTACAATCAACAAAACGCAGAACTTACAAAAACAAACCACCTTACACCACAACCGCAACATCCAAAATCCACCCCCCACCCCAAACCCACTCCCGCCACCAAACACGCCAACCACCTAACCCCTACATTCACCCCTCCTCCAACTCCCCACCGACATCAATCCAACACCCTCCGTATAAACCACTCCGACAAACAGCAATACAACCCACTGACATAACAACCAACTCCCAACTCTCCCGCCTTACAAACCCACGCAGAACCCAACCCTCTACCCCTCCACACCCCATCCTCCAGAAAACAACCACCACTTCACCCACCTCCCGCAATCACCCATCACCTCAAACCTCAAACCCCAAACCCCTACAAACAATCAACAATTACACACCCTACACAAAAACCTTCCTAAAACAACCAACACAAATCCATACAACAGC
	R0a1a1_625	ACGCCCACCTACTACAGACAGTCAAATACTAAACACCCTACCCGAAACCTCCAACCCAGCAACCATCCCCCCCCGCATCCCTTAAACCCCACCCGCCCCACCATTACCTCACTCACCAAGAAACACCCGCCAGAAACAACATACCACCTAAAAAAATCCTCCCCTCAAAACCAACGAAACGCAAATCCAAAGCCACCCCTCAGGCAACACCCCACCACCCCACCACACACTTAACCCCTACCAAAATCACCTACCAATTCCGCATACCGCAATAAACCACCCCACACCAAACCAACCAAATAATCCACTACCCTCTACTTCGCACCCCTCCTACACCAGACGCATTCAACAAACGATTTATACAAACTTCAATCCGTCCGAACACACTAATCCCCTACCAAACACTTCTACAAAACAATAAAAAAACCTCCACAGTCACCTGACCGTTCAAAAACCCACACACTCAACACTCCTCACACCAACTATAACACGACACAACCATCCAAAAAATAGCCTCACTTTATTTTCATTCACAACCACCCCGCAAATCCACGAAAAACATACCCCCAACGCGACCTGCAGCTCAACAACTCCCCCCCACCCCCTCCCCCACACCCCACAACCATCCAAAAAGTATAACCACCCACCCTCGACATCCTTAAACAGCCCTAACTACCACTAAACAACCAATACACATACCTTACGGCGACCTATCCCCCCTCCACTATAACCCAAACCACACTCCAATCAACTCCTGGTCCACCACCACATCTCACGCATTAGGCAAAATAACCTCAAGCCCCTACCACACCCCACAATCCTCAGCCTCCAATCTAACTCACACAGCCCCACCACAACATCATCACATTCCTAAAACCCCCCCCCCCCAAACCTACACACATCTCTATTTTCAACCAACCTTATCCCAAAAATACATGCATGAATCCAGTCGAACTATAAAACACAAATCCCTCACCTCCCCCAATCACCACCACTGAATTAGCACAACCTTCCATCGTCTAAACAAACCAACCGCCTACCCCTCAAAATATCCAACCTCATCACACCCACACCCACTCTCACCCATATCCAACTCCACAGCATCGCCCTACCAACCAATACACTTAAAAAAATCGTAACCTGGAACAAAAACCACGGAATACCACCCACAACACAATAGATAGAATAACTTCTCAAGTCCTTTCCCACTCTCCCACGTCTCAACAAAATTTCCACTGAAACCATCGCCCCACCCCCACACCTCAACGCCTCCTCCAATCCAGCACCGCCCCCAACCCCCATCAACAAACCGACTCTCTAAACGTACCTTAATAAACCGCAATCCAACAAATATCATACACTCCTAAGGACCTACTACTAACCTCGCCCAAATCAACTAAGCATCAGGCAATTCAGCCATCCACTAACCCCAAAAACACCCATCAAGCAAAATTCACAAAAAGACTGTTAGCAACGCACCAAGCTATCTAGCCCCATCCCCAACCCAAAACAACAAAGACACCTAAACATTAAACACTTTCATCCCACGTCATAACCAATACACGCCCAAGCAGTACTCTGTATCACCCAAACATACTCCAATTCACCCACTAAACGCACACTCTTACCACGCATACCCAAAACTCTCTATCCCATATAGTCAACTCCACACCTCATAACCCGCCCAAGCCAATCTTAAACCAACAAGCCACCAGCCCACGATCCCCAGCCAACAACCAACACAAGCTAAAACACACCCAATCAACTACGACATTCAATTCCAATCACTCCCCACTCCAAAGCGCAACCCGATCAACACACACAACAAAAACCATCTTAAACCACAATAAGTTATAGTCTTCCAACAGCCGTCCCTCCCCCCAATTACACCCATCCTTCATCCTCCCCCAAATCTACATCTCCACCCACGTTATGTAATGTCCCTAAGTACCCATAACCCCACAAAATTATAAAACCCCAAACCTCGCCCCTACCCCCTCCAACCAATTCCAATTAATCCTACAAACAAATCGAAATGACCAACCCACATGCTGAAAAAACACAGCCTCATTAAATCCATAAAAATCACCACCAACAAAAAAGGCTATTCACCCCCCCACTTGTTCAACTCCCAAGGCACAACACCCATCACCATCACACACAAACCAATAAAAGAATCAACATACCACCCCATTCCCTAATTCACCCCATCTCACTCCCCAACCCAAATCACACCACGACACCACTAAAAAAACCCTAACCAACCATAACACAAACATTCCCACATCCCGTCCCAACCGAACGCACACCACCCAACCTCACCAATCTCCCACAACTAACTCTCAAAACCACCCAAAATCAATTAAGATTCACCAACTACTCACCCTGAAATCAACAAACCTTAACCACTCCCGAACACCCCTAACAACATAACCCCAAAACAAGCTACTACCCACCAAACTCCACCACCCCACTCACCCATACAAACCAACACTACTCTCCACCTAATATACAAATTAATAACCTCCCACCTTCAGAACTGAACGCCAATCTCATAACCAACACACCCCATCAAAGCACCCCTCCAACACAAACCCGCACACCTCCACCCCCCTCGTCTACGCTTACCACGTCATCCCTCCCTCTCAACACCTTAACTCACCTTCTCCCAAACGCACAATTCGCACACACAACGCCACCAACCCCAACCTAAGCTAGCCAACAGATACACACTTGCCATACTCATCAACATCTCCACAGCCCAGCAATACCGCCTAACCAATCCAACTAACACCTCCTCTCCCCAAATCACCCAACAAAACTACTTACCCAAACCCAAAACAACAATCCCACCACAACCCACACACCACTATAAACCACCCCCCAAATCAACATAAACACTCTTGCAACCCTAATCCAACACCCTATAAACAATACCCCAACAACGCCTCCCCCACAATGCCGCCCCCTCTAATTAAAAAACACATCTACCCCTCCAAAAAATCCATCCCACCCCACACAACACCACATTTCCTCCGACCTCTAATTCCAATATCCCCTTCTCATCCCAACCTACGACACACAATCTTCCTCCACCCAAACCCCAACACCTCTCAATAACACCCCACCATAAACAACATTCCCACACCTCCACCACCTACTTGCACGCACCACACAAAGAATAATAGCACCCCCCCACAACATATCCCTCCCACCACACACAACACCAACATAATAAACTTAAATTTTACAAACACCAAAACCACCTCCTTAATTGTTAAAGTCACCCAACTCCCCCTTCCCTCCTAACCGCACTCCTCAACCAACCTAATAGACCTCTAATAATTACAATCAACAAAACGCAGAACTTACAAAAACAAACCACCTTACACCACAACCGCAACATCCAAAATCCACCCCCCACCCCAAACCCACTCCCGCCACCAAACACGCCAACCACCTAACCCCTACATTCACCCCTCCTCCAACTCCCCACCGACATCAATCCAACACCCTCCGTATAAACCACTCCGACAAACAGCAATACAACCCACTGACATAACAACCAACTCCCAACTCTCCCGCCTTACAAACCCACGCAGAACCCAACCCTCTACCCCTCCACACCCCATCCTCCAGAAAACAACCACCACTTCACCCACCTCCCGCAATCACCCATCACCTCAAACCTCAAACCCCAAACCCCTACAAACAATCAACAATTACACACCCTACACAAAAACCTTCCTAAAACAACCAACACAAATCCATACAACAGC
	R3_104	ACGCCCACCTACTACAGACAGTCAAATACTAAACACCCTACCCGAAACCTCCAACCCAGCAACCATCCCCCCCCGCATCCCTTAAACCCCACCCGCCCCACCATTACCTCACTCACCAAGAAACACCCGCCAGAAACAACATACCACCTAAAAAAATCCTCCCCTCAAAACCAACGAAACGCAAATCCAAAGCCACCCCTCAGGCAACACCCCACCACCCCACCACACACTTAACCCCTACCAAAATCACCTACCAATTCCGCATACCGCAATAAACCACCCCACACCAAACCAACCAAATAATCCACTACCCTCTACTTCGCACCCCTCCTACACCAGACGCATTCAACAAACGATTTATACAAACTTCAATCCGTCCGAACACACTAATCCCCTACCAAACACTTCTACAAAACAATAAAAAAACCTCCACAGTCACCTGACCGTTCAAAAACCCACACACTCAACACTCCTCACACCAACTATAACACGACACAACCATCCAAAAAATAGCCTCACTTTATTTTCATTCACAACCACCCCGCAAATCCACGAAAAACATACCCCCAACGCGACCTGCAGCTCAACAACTCCCCCCCACCCCCTCCCCCACACCCCACAACCATCCAAAAAGTATAACCACCCACCCTCGACATCCTTAAACAGCCCTAACTACCACTAAACAACCAATACACATACCTTACGGCGACCTATCCCCCCTCCACTATAACCCAAACCACACTCCAATCAACTCCTGGTCCACCACCACATCTCACGCATTAGGCAAAATAACCTCAAGCCCCTACCACACCCCACAATCCTCAGCCTCCAATCTAACTCACACAGCCCCACCACAACATCATCACATTCCTAAAACCCCCCCCCCCCAAACCTACACACATCTCTATTTTCAACCAACCTTATTCCAAAAATACATGCATGAATCCAGTCGAACTATAAAACACAAATCCCTCACCTCCCCCAATCACCACCACTGAATTAGCACAACCTTCCATCGTCTAAACAAACCAACCGCCTACCCCTCAAAATATCCAACCTCATCACACCCACACCCACTCTCACCCATATCCAACTCCACAGCATCGCCCTACCAACCAATACACTTAAAAAAATCGTAACCTGGAACAAAAACCACGGAATACCACCCACAACACAATAGATAGAATAACTTCTCAAGTCCTTTCCCACTCTCCCACGTCTCAACAAAATTTCCACTGAAACCATCGCCCCACCCCCACACCTCAACGCCTCCTCCAATCCAGCACCGCCCCCAACCCCCATCAACAAACCGACTCTCTAAACGTACCTTAATAAACCGCAATCCAACAAATATCATACACTCCTAAGGACCTACTACTAACCTCGCCCAAATCAACTAAGCATCAGGCAATTCAGCCATCCACTAACCCCAAAAACACCCATCAAGCAAAATTCACAAAAAGACTGTTAGCAACGCACCAAGCTATCTAGCCCCATCCCCAACCCAAAACAACAAAGACACCTAAACATTAAACACTTTCATCCCACGTCATAACCAATACACGCCCAAGCAGTACTCTGTATCACCCAAACATACTCCAATTCACCCACTAAACGCACACTCTTACCACGCATACCCAAAACTCTCTATCCCATATAGTCAACTCCACACCTCATAACCCGCCCAAGCCAATCTTAAACCAACAAGCCACCAGCCCACGATCCCCAGCCAACAACCAACACAAGCTAAAACACACCCAATCAACTACGACATTCAATTCCAATCACTCCCCACTCCAAAGCGCAACCCGATCAACACACACAACAAAAACCATCTTAAACCACAATAAGTTATAGTCTTCCAACAGCCGTCCCTCCCCCCAATTACACCCATCCTTCATCCTCCCCCAAATCTACATCTCCACCCACGTTATGTAATGTCCCTAAGTACCCATAACCCCACAAAATTATAAAACCCCAAACCTCGCCCCTACCCCCTCCAACCAATTCCAATTAATCCTACAAACAAATCGAAATGACCAACCCACATGCTGAAAAAACACAGCCTCATTAAATCCATAAAAATCACCACCAACAAAAAAGGCTATTCACCCCCCCACTTGTTCAACTCCCAAGGCACAACACCCATCACCATCACACACAAACCAATAAAAGAATCAACATACCACCCCATTCCCTAATTCACCCCATCTCACTCCCCAACCCAAATCACACCACGACACCACTAAAAAAACCCTAACCAACCATAACACAAACATTCACACATCCCGTCCCAACCGAACGCACACCACCCAACCTCACCAATCTCCCACAACTAACTCTCAAAACCACCCAAAATCAATTAAGATTCACCAACTACTCACCCTGAAATCAACAAACCTTAACCACTCCCGAACACCCCTAACAACATAACCCCAAAACAAGCTACTACCCACCAAACTCCACCACCCCACTCACCCGTACAAACCAACACCACTCTCCACCTAATATACAAATTAATAACCTCCCACCTTCAGAACTGAACGCCAATCTCATAACCAACACACCCCATCAAAGCACCCCTCCAACACAAACCCGCACACCTCCACCCCCCTCGTCTACGCTTACCACGTCATCCCTCCCTCTCAACACCTTAACTCACCTTCTCCCAAACGCACAATTCGCACACACAACGCCACCAACCCCAACCTAAGCTAGCCAACAGATACACACTTGCCATACTCATCAACATCTCCACAGCCCAGCAATACCGCCTAACCAATCCAACTAACACCTCCTCTCCCCAAATCACCCAACAAAACTACTTACCCAAACCCAAAACAACAATCCCACCACAACCCACACACCACTATAAACCACCCCCCAAATCAACATAGACACTCCTGCAACCCTAATCCAACACCCTATAAACAATACCCCAACAACGCCTCCCCCACAATACCGCCCCCTCTAATTAAAAAACACATCTACCCCTCCAAAAAATCCATCCCACCCCACACAACACCACATTTCCTCCGACCTCTAATTCCAATATCCCCTTCTCATCCCAACCTACGACACACAATCTTCCTCCACCCAAACCCCAACACCTCTCAATAACACCCCACCATAAACAACATTCCCACACCTCCACCACCTACTTGCACGCACCACACAAAGAATAATAGCACCCCCCCACAACATATCCCTCCCACCACACACAACACCAACATAATAAACTTAAATTTTACAAATACCAAAACCACCTCCTTAATTGTTAAAGTCACCCAACTCCCCCTTCCCTCCTAACCGCACTCCTCAACCAACCTAATAGACCTCTAATAATTACAATCAACAAAACGCAGAACTTACAAAAACAAACCACCTTACACCACAACCGCAACATCCAAAATCCACCCCCCACCCCAAACCCACTCCCGCCACCAAACACGCCAACCACCTAACCCCTACATTCACCCCTCCTCCAACTCCCCACCGACATCAATCCAACACCCTCCGTATAAACCACTCCGACAAACAGCAATACAACCCACTGACATAACAACCAACTCCCAACTCTCCCGCCTTACAAACCCACGCAGAACCCAACCCTCTACCCCTCCACACCCCATCCTCCAGAAAACAACCACCACTTCACCCACCTCCCGCAATCACCCATCACCTCAAACCTCAAACCCCAAACCCCTACAAACAATCAACAATTACACACCCTACACAAAAACCTTCCTAAAACAACCAACACAAATCCATACAACAGC
	F3b1_193	ACGCCCACCTACTACAGACAGTCAAATACTAAACACCCTACCCGAAACCTCCAACCCAGCAACCATCCCCCCCCGCATCCCTTAAACCCCACCCGCCCCACCATTACCTCACTCACCAAGAAACACCCGCCAGAAACAACATACCACCTAAAAAAATCCTCCCCTCAAAACCAACGAAACGCAAATCCAAAGCCACCCCTCAGGCAACACCCCACCACCCCACCACACACTTAACCCCTACCAAAATCACCTACCAATTCCGCATACCGCAATAAACCACCCCACACCAAACCAACCAAATAATCCACTACCCTCTACTTCGCACCCCTCCTACACCAGACGCATTCAACAAACGATTTATACAAACTTCAATCCGTCCGAACACACTAATCCCCTACCAAACACTTCTACAAAACAATAAAAAAACCTCCACAGTCACCTGACCGTTCAAAAACCCACACACTCAACACTCCTCACACCAACTATAACACGACACAACCATCCAAAAAATAGCCTCACTTTATTTTCATTCACAACCACCCCGCAAATCCACGAAAAACATACCCCCAACGCGACCTGCAGCTCAACAACTCCCCCCCACCCCCTCCCCCACACCCCACAACCATCCAAAAAGTATAACCACCCACCCTCGACATCCTTAAACAGCCCTAACTACCACTAAACAACCAGTACACATACCTTACGGCGACCTATCCCCCCTCCACTATAACCCAAACCACACTCCAATCAACTCCTGGTCCACCACCACATCTCACGCATTAGGCAAAATAACCTCAAGCCCCTACCACACCCCACAATCCTCAGCCCCCAATCTAACTCACACAGCCCCACCACAACATCATCACATTCCTAAAACCCCCCCCCCCCAAACCTACACACATCTCTATTTTCAACCAACCTTATCCCAAAAATACATGCATGAATCCAGTCGAACTATAAGACACAAATCCCTCACCTCCCCCAATCACCACCACTGAATTAGCACAACCTTCCATCGTCTAAACAAACCAACCGCCTACCCCTCAAAATATCCAACCTCATCACACCCACACCCACTCTCACCCATATCCAACTCCACAGCATCGCCCTACCAACCAATACACTTAAAAAAATCGTAACCTGGAACAAAAACCACGGAATACCACCCACAACACAATAGATAGAATAACTTCTCAAGTCCTTTCCCACTCTCCCACGTCTCAACAAAATTTCCACTGAAACCATCGCCCCACCCCCACACCTCAACGCCTCCTCCAATCCAGCACCGCCCCCAACCCCCATCAACAAACCGACTCTCTAAACGTACCTTAATAAACCGCAATCCAACAAATATCATACACTCCTAAGGACCTACTACTAACCTCGCCCAAATCAACTAAGCATCAGGCAATTCAGCCATCCACTAACCCCAAAAACACCCATCAAGCAAAATTCACAAAAAGACTGTTAGCAACGCACCAAGCTATCTAGCCCCATCCCCAACCCAAAACAACAAAGACACCTAAACATTAAACACTTTCATCCCACGTCATAACCAATACACACCCAAGCAGTACTCTGTATCACCCAAACATACTCCAATTCACCCACTAAACGCACACTCTTACCACGCATACCCAAAACTCTCTATCCCATATAGTCAACTCCACACCTCATAACCCGCCCAAGCCAATCTTAAACCAACAAGCCACCAGCCCACGATCCCCAGCCAACAACCAACACAAGCTAAAACACACCCAATCAACTACGACATTCAATTCCAATCACTCCCCACTCCAAAGCGCAACCCGATCAACACACACAACAAAAACCATCTTAAACCACAATAAGTTATAGTCTTCCAACAGCCGTCCCTCCCCCCAATTACACCCATCCTTCATCCTCCCCCAAATCTACATCTCCACCCACGTTATATAATGTCCCTAAGTACCCATAACCCCACAAAATTATAAAACCCCAAACCTCGCCCCTACCCCCTCCAACCAATTCCAATTAATCCTACAAACAAATCAAAATGACCAACCCACATGCTGAAAAAACACAGCCTCATTAAATCCATAAAAATCACCACCAACAAAAAAGGCTATTCACCCCCCCACTTGTTCAACTCCCAAGGCACAACACCCATCACCATCACACACAAACCAATAAAAGAATCAACATACCACCCCATTCCCTAATTCACCCCATCTCACTCCCCAACCCAAATCACACCACGACACCACTAAAAAAACCCTAACCGACCATAACACAAACATTCCCACATCCCGTCCCAACCGAACGCACACCACCCAACCTCACCAATCTCCCACAACTAACTCTCAAAACCACCCAAAATCAATTAAGATTCACCAACTACTCACCCTGAAATCAACAAACCTTAACCACTCCCGAACACCCCTAACAACATAACCCCAAAACAAGCTACTACCCACCAAACTCCACCACCCCACTCACCCGTACAAACCAACACCACTCTCCACCTAATATACAAATTAATAACCTCCCACCTTCAGAACTGAACGCCAATCTCATAACCAACACACCCCATCAAAGCACCCCTCCAACACAAACCCGCACACCTCCACCCCCCTCGTCTACGCTTACCACGTCATCCCTCCCTCTCAACACCTTAACTCACCTTCTCCCAAACGCACAATTCGCACACACAACGCCACCAACCCCAACCTAAGCTAGCCAACAGATACACACTTGCCATACTCATCAACATCTCCACAGCCCAGCAATACCGCCTAACCAATCCAACTAACACCTCCTCTCCCCAAATCACCCAACAAAACTACTTACCCAAACCCAAAACAACAATCCCACCACAACCCACACACCACTATAAACCACCCCCCAAATCAACATAAACACTCCTGCAACCCTAATCCAACACCCTATAAACAATACCCCAACAACGCCTCCCCCACAATGCCGCCCCCTCTAATTAAAAAACACATCTACCCCTCCAAAAAATCCATCCCACCCCACACAACACCACATTTCCTCCGACCTCTAATTCCAATATCCCCTTCTCATCCCAACCTACGACACACAATCTTCCTCCACCCAAACCCCAACACCTCTCAATAACACCCCACCATAAACAACATTCCCACACCTCCACCACCTACTTGCACGCACCACACAAAGAATAATAGCACCCCCCCACAACATATCCCTCCCACCACACACAACACCAACATAATAAACTTAAATTTTACAAACACCAAAACCACCTCCTTAATTGTTAAAGTCACCCAACTCCCCCTTCCCTCCTAACCGCACTCCTCAACCAACCTAATAGACCTCTAATAATTACAATCAACAAAACGCAGAACTTACAAAAACAAACCACCTTACACCACAACCGCAACATCCAAAATCCACCCCCCACCCCAAACCCACTCCCGCCACCAAACACGCCAACCACCTAACCCCTACATTCACCCCTCCTCCAACTCCCCACCGACATCAATCCAACACCCTCCGTATAAACCACTCCGACAAACAGCAATACAACCCACTGACATAACAACCAACTCCCAACTCTCCCGCCTTACAAACCCACGCAGAACCCAACCCTCTACCCCTCCACACCCCATCCTCCAGAAAACAACCACCACTTCACCCACCTCCCGCAATCACCCATCACCTCAAACCTCAAACCCCAAACCCCTACAAACAATCAACAATTACACACCCTACACAAAAACCCTCCTAAAACAACCAACACAAATCCATACAACAGC
	U5a1b1e_370	ACGCCCACCTACTACAGACAGTCAAATACTAAACACCCTACCCGAAACCTCCAACCCAGCAACCATCCCCCCCCGCATCCCTTAAACCCCACCCGCCCCACCATTACCTCACTCACCAAGAAACACCCGCCAGAAACAACATACCACCTAAAAAAATCCTCCCCTCAAAACCAACGAAACGCAAATCCAAAGCCACCCCTCAGGCAACACCCCACCACCCCACCACACACTTAACCCCTACCAAAATCACCTACCAATTCCGCATACCGCAATAAACCACCCCACACCAAACCAACCAAATAATCCACTACCCTCTACTTCGCACCCCTCCTACACCAGACGCATTCAACAAACGATTTATACAAACTTCAATCCGTCCGAACACACTAATCCCCTACCAAACACTTCTACAAAACAATAAAAAAACCTCCACAGTCACCTGACCGTTCAAAAACCCACACACTCAACACTCCTCACACCAACTATAACACGACACAACCATCCAAAAAATAGCCTCACTTTATTTTCATTCACAACCACCCCGCAAATCCACGAAAAACATACCCCCAACGCGACCTGCAGCTCAACAACTCCCCCCCACCCCCTCCCCCACACCCCACAACCATCCAAAAAGTATAACCACCCACCCTCGACATCCTTAAACAGCCCTAACTACCACTAAACAACCAATACACATACCTTACGGCGACCTATCCCCCCTCCACTATAACCCAAACCACACTCCAATCAACTCCTGGTCCACCACCACATCTCACGCATTAGGCAAAATAACCTCAAGCCCCTACCACACCCCACAATCCTCAGCCTCCAATCTAACTCACACAGCCCCACCACAACATCATCACATTCCTAAAACCCCCCCCCCCCAAACCTACACACATCTCTATTTTCAACCAACCTTATCCCAAAAATACATGCATGAATCCAGTCGAACTATAAAACACAAATCCCTCACCTCCCCCAATCACCACCACTGAATTAGCACAACCTTCCATCGTCTAAACAAACCAACCGCCTACCCCTCAAAATATCCAACCTCATCACACCCACACCCACTCTCACCCATATCCAACTCCACAGCATCGCCCTACCAACCAATACACTTAAAAAAATCGTAACCTGGAACAAAAACCACGGAATACCACCCACAACACAATAGATAGAATAACTTCTCAAGTCCTTTCCCACTCTCCCACGTCTCAACAAAATTTCCACTGAAACCATCGCCCCACCCCCACACCTCAACGCCTCCTCCAATCCAGCACCGCCCCCAACCCCCATCAACAAACCGACTCTCTAAACGTACCTTAATAAACCGCAATCCAACAAATATCATACACTCCTAAGGACCTACTACTAACCTCGCCCAAATCAACTAAGCATCAGGCAATTCAGCCATCCACTAACCCCAAAAACACCCATCAAGCAAAATTCACAAAAAGACTGTTAGCAACGCACCAAGCTATCTAGCCCCATCCCCAACCCAAAACAACAAAGACACCTAAACATTAAACACTTTCATCCCACGTCATAACCAATACACGCCCAAGCAGTACTCTGTATCACCCAAACATACTCCAATTCACCCACTAAACGCACACTCTTACCACGCATACCCAAAACTCTCTATCCCATATAGTCAACTCCACACCTCATAACCCGCCCAAGCCAATCTTAAACCAACAAGCCACCAGCCCACGATCCCCAGCCAACAACCAACACAAGCTAAAACACACCCAATCAACTACGACATTCAATTCCAATCACTCCCCACTCCAAAGCGCAACCCGATCAACACACACAACAAAAACCATCTTAAACCACAATAAGTTATAGTCTTCCAACAGCCGTCCCTCCCCCCAATTACACCCATCCTTCATCCTCCCCCAAATCTACATCTCCACCCACGTTATGTAATGTCCCTAAGTACCCATAACCCCACAAAATTATAAAACCCCAAACCTCGCCCCTACCCCCTCCAACCAATTCCAATTAATCCTACAAACAAATCGAAATGACCAACCCACATGCTGAAAAAACACAGCCTCATTAAATCCATAAAAATCACCACCAACAAAAAAGGCTATTCACCCCCCCACTTGTTCAACTCCCAAGGCACAACACCCATCACCATCACACACAAACCAATAAAAGAATCAACATACCACCCCATTCCCTAATTCACCCCATCTCACTCCCCAACCCAAATCACACCACGACACCACTAAAAAAACCCTAACCAACCATAACACAAACATTCCCACATCCCGTCCCAACCGAACGCACACCACCCAACCTCACCAATCTCCCACAACTAACTCTCAAAACCACCCAAAATCAATTAAGATTCACCAACTACTCACCCTGAAATCAACGAACCTTAACCACTCCCGAACACCCCTAACAACATAACCCCAAAACAAGCTACTACCCACCAAACTCCACCACCCCACTCACCCGTACAAACCAACACCACTCTCCACCTAATATACAAATTAATAACCTCCCACCTTCAGAACTGAACGCCAATCTCATAACCAACACACCCCATCAAAGCACCCCTCCAACACAAACCCGCACACCTCCACCCCCCTCGTCTACGCTTACCACATCATCCCTCCCTCTCAACACCTTAACTCACCTTCTCCCAAACGCACAATTCGCACACACAACGCCACCAGCCCCAACCTAAGCTAGCCAACAGATACACACTTGCCATACTCATCAACATCTCCACAGCCCAGCAATACCGCCTAACCAATCCAACTAACACCTCCTCTCCCCAAATCACCCAACAAAACTACTTACCCAAACCCAAAACAACAATCCCACCACAACCCACACACCACTATAAACCACCCCCCAAATCAACATAAACACTCCTGCAACCCTAATCCAACACCCTATAAACAATACCCCAACAACGCCTCCCCCACAATGCCGCCCCCTCTAATTAAAAAACACATCTACCCCTCCAAAAAATCCATCCCACCCCACACAACACCACATTTCCTCCGACCTCTAACTCCAATATCCCCTTCTCATCCCAACCTACGACACACAATCTTCCTCCACCCAAACCCCAACACCTCTCAATAACACCCCACCATAAACAACATTCCCACACCTCCACCACCTACTTGCACGCACCACACAAAGAATAATAGCACCCCCCCACAACATATCCCTCCCACCACACACAACACCAACATAATAAACTTAAATTTTACAAACACCAAAACCACCTCCTTAATTGTTAAAGTCACCCAACTCCCCCTTCCCTCCTAACCGCACTCCTCAACCAACCTAATAGACCTCTAATAATTACAATCAACAAAACGCAGAACTTACAAAAACAAACCACCTTACACCACAACCGCAACATCCAAAATCCACCCCCCACCCCAAACCCACTCCCGCCACCAAACACGCCAACCACCTAACCCCTACATTCACCCCTCCTCCAACTCCCCACCGACATCAATCCAACACCCTCCGTATAAACCACTCCGACAAACAGCAATACAACCCACTGACATAACAACCAACTCCCAACTCTCCCGCCTTACAAACCCACGCAGAACCCAACCCTCTACCCCTCCACACCCCATCCTCCAGAAAACAACCACCACTTCACCCACCTCCCGCAATCACCCATCACCTCAAACCTCAAACCCCAAACCCCTACAAACAATCAACAATTACACACCCTACACAAAAACCTTCCTAAAACAACCAACACAAATCCATACAACAGC
	U5a2d_396	ACGCCCACCTACTACAGACAGTCAAATACTAAACACCCTACCCGAAACCTCCAACCCAGCAACCATCCCCCCCCGCATCCCTTAAACCCCACCCGCCCCACCATTACCTCACTCACCAAGAAACACCCGCCAGAAACAACATACCACCTAAAAAAATCCTCCCCTCAAAACCAACGAAACGCAAATCCAAAGCCACCCCTCAGGCAACACCCCACCACCCCACCACACACTTAACCCCTACCAAAATCACCTACCAATTCCGCATACCGCAATAAACCACCCCACACCAAACCAACCAAATAATCCACTACCCTCTACTTCGCACCCCTCCTACACCAGACGCATTCAACAAACGATTTATACAAACTTCAATCCGTCCGAACACACTAATCCCCTACCAAACACTTCTACAAAACAATAAAAAAACCTCCACAGTCACCTGACCGTTCAAAAACCCACACACTCAACACTCCTCACACCAACTATAACACGACACAACCATCCAAAAAATAGCCTCACTTTATTTTCATTCACAACCACCCCGCAAATCCACGAAAAACATACCCCCAACGCGACCTGCAGCTCAACAACTCCCCCCCACCCCCTCCCCCACACCCCACAACCATCCAAAAAGTATAACCACCCACCCTCGACATCCTTAAACAGCCCTAACTACCACTAAACAACCAATACACATACCTTACGGCGACCTATCCCCCCTCCACTATAACCCAAACCACACTCCAATCAACTCCTGGTCCACCACCACATCTCACGCATTAGGCAAAATAACCTCAAGCCCCTACCACACCCCACAATCCTCAGCCTCCAATCTAACTCACACAGCCCCACCACAACATCATCACATTCCTAAAACCCCCCCCCCCCAAACCTACACACATCTCTATTTTCAACCAACCTTATCCCAAAAATACATGCATGAATCCAGTCGAACTATAAAACACAAATCCCTCACCTCCCCCAATCACCACCACTGAATTAGCACAACCTTCCATCGTCTAAACAAACCAACCGCCTACCCCTCAAAATATCCAACCTCATCACACCCACACCCACTCTCACCCATATCCAACTCCACAGCATCGCCCTACCAACCAATACACTTAAAAAAATCGTAACCTGGAACAAAAACCACGGAATACCACCCACAACACAATAGATAGAATAACTTCTCAAGTCCTTTCCCACTCTCCCACGTCTCAACAAAATTTCCACTGAAACCATCGCCCCACCCCCACACCTCGACGCCTCCTCCAATCCAGCACCGCCCCCAACCCCCATCAACAAATCGACTCTCTAAACGTACCTTAATAAACCGCAATCCAACAAACATCATACACTCCTAAGGACCTACTACTAACCTCGCCCAAATCAACTAAGCATCAGGCAATTCAGCCATCCACTAACCCCAAAAACACCCATCAAGCAAAATTCACAAAAAGACTGTTAGCAACGCACCAAGCTATCTAGCCCCATCCCCAACCCAAAACAACAAAGACACCTAAACATTAAACACTTTCATCCCACGTCATAACCAATACACGCCCAAGCAGTACTCTGTATCACCCAAACATACTCCAATTCACCCACTAAACGCACACTCTTACCACGCATACCCAAAACTCTCTATCCCATATAGTCAACTCCACACCTCATAACCCGCCCAAGCCAATCTTAAACCAACAAGCCACCAGCCCACGATCCCCAGCCAACAACCAACACAAGCTAAAACACACCCAATCAACTACGACATTCAATTCCAATCACTCCCCACTCCAAAGCGCAACCCGATCAACACACACAACAAAAACCATCTTAAACCACAATAAGTTATAGTCTTCCAACAGCCGTCCCTCCCCCCAATTACACCCATCCTTCATCCTCCCCCAAATCTACATCTCCACCCACGTTATGTAATGTCCCTAAGTACCCATAACCCCACAAAATTATAAAACCCCAAACCTCGCCCCTACCCCCTCCAACCAATTCCAATTAATCCTACAAACAAATCGAAATGACCAACCCACATGCTGAAAAAACACAGCCTCATTAAATCCATAAAAATCACCACCAACAAAAAAGGCTATTCACCCCCCCACTTGTTCAACTCCCAAGGCACAACACCCATCACCATCACACACAAACCAATAAAAGAATCAACATACCACCCCATTCCCTAATTCACCCCATCTCACTCCCCAACCCAAATCACACCACGACACCACTAAAAAAACCCTAACCAACCATAACACAAATATTCCCACATCCCGTCCCAACCGAACGCACACCACCCAACCTCACCAATCTCCCACAACTAACTCTCAAAACCACCCAAAATCAATTAAGATTCACCAACTACTCACCCTGAAATCAACGAACCTTAACCACTCCCGAACACCCCTAACAACATAACCCCAAAACAAGCTACTACCCACCAAACTCCACCACCCCACTCACCCGTACAAACCAACACCACTCTCCACCTAATATACAAATTAATAACCTCCCACCTTCAGAACTGAACGCCAATCTCATAACCAACACACCCCATCAAAGCACCCCTCCAACACAAACCCGCACACCTCCACCCCCCTCGTCTACGCTTACCACATCATCCCTCCCTCTCAACACCTTAACTCACCTTCTCCCAAACGCACAATTCGCACACACAACGCCACCAACCCCAACCTAAGCTAGCCAACAGATACACACTTGCCATACTCATCAACATCTCCACAGCCCAGCAATACCGCCTAACCAATCCAACTAACACCTCCTCTCCCCAAATCACCCAACAAAACTACTTACCCAAACCCAAAACAACAATCCCACCACAACCCACACACCACTATAAACCACCCCCCAAATCAACATAAACACTCCTGCAACCCTAATCCAACACCCTATAAACAATACCCCAACAACGCCTCCCCCACAATGCCGCCCCCTCTAATTAAAAAACACATCTACCCCTCCAAAAAATCCATCCCACCCCACACAACACCACATTTCCTCCGACCTCTAACTCCAATATCCCCTTCTCATCCCAACCTACGACACACAATCTTCCTCCACCCAAACCCCAACACCTCTCAATAACACCCCACCATAAACAACATTCCCACACCTCCACCACCTACTTGCACGCACCACACAAAGAATAATAGCACCCCCCCACAACATATCCCTCCCACCACACACAACACCAACATAATAAACTTAAATTTTACAAACACCAAAACCACCTCCTTAATTGTTAAAGTCACCCAACTCCCCCTTCCCTCCTAACCGCACTCCTCAACCAACCTAATAGACCTCTAATAATTACAATCAACAAAACGCAGAACTTACAAAAACAAACCACCTTACACCACAACCGCAACATCCAAAATCCACCCCCCACCCCAAACCCACTCCCGCCACCAAACACGCCAACCACCTAACCCCTACATTCACCCCTCCTCCAACTCCCCACCGACATCAATCCAACACCCTCCGTATAAACCACTCCGACAAACAGCAATACAACCCACTGACATAACAACCAACTCCCAACTCTCCCGCCTTACAAACCCACGCAGAACCCAACCCTCTACCCCTCCACACCCCATCCTCCAGAAAACAACCACCACTTCACCCACCTCCCGCAATCACCCATCACCTCAAACCTCAAACCCCAAACCCCTACAAACAATCAACAATTACACACCCTACACAAAAACCTTCCTAAAACAACCAACACAAATCCATACAACAGC
	V2a_662	ACGCCCACCTACTACAGACAGTCAAATACTAAACACCCTACCCGAAACCTCCAACCCAGCAACCATCCCCCCCCGCATCCCTTAAACCCCACCCGCCCCACCATTACCTCACTCACCAAGAAACACCCGCCAGAAACAACATACCACCTAAAAAAATCCTCCCCTCAAAACCAACGAAACGCAAATCCAAAGCCACCCCTCAGGCAACACCCCACCACCCCACCACACACTTAACCCCTACCAAAATCACCTACCAATTCCGCATACCGCAATAAACCACCCCACACCAAACCAACCAAATAATCCACTACCCTCTACTTCGCACCCCTCCTACACCAGACGCATTCAACAAACAATTTATACAAACTTCAATCCGTCCGAACACACTAATCCCCTACCAAACACTTCTACAAAACAATAAAAAAACCTCCACAGTCACCTGACCGTTCAAAAACCCACACACTCAACACTCCTCACACCAACTATAACACGACACAACCATCCAAAAAATAGCCTCACTTTATTTTCATTCACAACCACCCCGCAAATCCACGAAAAACATACCCCCAACGCGACCTGCAGCTCAACAACTCCCCCCCACCCCCTCCCCCACACCCCACAACCATCCAAAAAGTATAACCACCCACCCTCGACATCCTTAAACAGCCCTAACTACCACTAAACAACCAATACACATACCTTACGGCGACCTATCCCCCCTCCACTATAACCCAAACCACACTCCAATCAACTCCTGGTCCACCACCACATCTCACGCATTAGGCAAAATAACCTCAAGCCCCTACCACACCCCACAATCCTCAGCCTCCAATCTAACTCACACAGCCCCACCACAACATCATCACATTCCTAAAACCCCCCCCCCCCAAACCTACACACATCTCTATTTTCAACCAACCTTATCCCAAAAATACATGCATGAATCCAGTCGAACTATAAAACACAAATCCCTCACCTCCCCCAATCACCACCACTGAATTAGCACAACCTTCCATCGTCTAAACAAACCAACCGCCTACCCCTCAAAATATCCAACCTCATCACACCCACACCCACTCTCACCCATATCCAACTCCACAGCATCGCCCTACCAACCAATACACTTAAAAAAATCGTAACCTGGAACAAAAACCACGGAATACCACCCACAACACAATAGATAGAATAACTTCTCAAGTCCTTTCCCACTCTCCCACGTCTCAACAAAATTTCCACTGAAACCATCGCCCCACCCCCACACCTCAACGCCTCCTCCAATCCAGCACCGCCCCCAACCCCCATCAACAAACCGACTCTCTAAACGTACCTTAATAAACCGCAATCCAACAAATATCATACACTCCTAAGGACCTACTACTAACCTCGCCCAAATCAACTAAGCATCAGGCAATTCAGCCATCCACTAACCCCAAAAACACCCATCAAGCAAAATTCACAAAAAGACTGTTAGCAACGCACCAAGCTATCTAGCCCCATCCCCAACCCAAAACAACAAAGACACCTAAACATTAAACACTTTCATCCCACGTCATAACCAATACACGCCCAAGCAGTACTCTGTATCACCCAAACATACTCCAATTCACCCACTAAACGCACACTCTTACCACGCATACCCAAAACTCTCTATCCCATATAGTCAACTCCACACCTCATAACCCGCCCAAGCCAATCTTAAACCAACAAGCCACCAGCCCACGATCCCCAGCCAACAACCAACACAAGCTAAAACACACCCAATCAACTACGACATTCAATTCCAATCACTCCCCACTCCAAAGCGCAACCCGATCAACACACACAACAAAAACCATCTTAAACCACAATAAGTTATAGTCTTCCAACAGCCGTCCCTCCCCCCAATTACACCCATCCTTCATCCTCCCCCAAATCTACATCTCCACCCACGTTATGTAATGTCCCTAAGTACCCATAACCCCACAAAATTATAAAACCCCAAACCTCGCCCCTACCCCCTCCAACCAATTCCAATTAATCCTACAAACAAATCGAAATGACCAACCCACATGCTGAAAAAACACAGCCTCATTAAATCCATAAAAATCACCACCAACAAAAAAGGCTATTCACCCCCCCACTTGTTCAACTCCCAAGGCACAACACCCATCACCATCACACACAAACCAATAAAAGAATCAACATACCACCCCATTCCCTAATTCACCCCATCTCACTCCCCAACCCAAATCACACCACGACACCACTAAAAAAACCCTAACCAACCATAACACAAACATTCCCACATCCCGTCCCAACCGAACGCACACCACCCAACCTCACCAATCTCCCACAACTAACTCTCAAAACCACCCAAAATCAATTAAGATTCACCAACTACTCACCCTGAAATCAACAAACCTTAACCACTCCCGAACACCCCTAACAACATAACCCCAAAACAAGCTACTACCCACCAAACTCCACCACCCCACTCACCCATACAAACCAACACCACTCTCCACCTAATATACAAATTAATAACCTCCCACCTTCAGAACTGAACGCCAATCTCATAACCAACACACCCCATCAAAGCACCCCTCCAACACAAACCCGCACACCTCCACCCCCCTCGTCTACGCTTACCACGTCATCCCTCCCTCTCAACACCCTAACTCACCTTCTCCCAAACGCACAATTCGCACACACAACGCCACCAACCCCAACCTAAGCTAGCCAACAGATACACACTTGCCATACTCATCAACATCTCCACAGCCCAGCAATACCGCCTAACCAATCCAACTAACACCTCCTCTCCCCAAATCACCCAACAAAACTACTTACCCAAACCCAAAACAACAATCCCACCACAACCCACACACCACTATAAACCACCCCCCAAATCAACATAAACACTCCTGCAACCCTAATCCAACACCCTATAAACAATACCCCAACAACGCCTCCCCCACAATGCCGCCCCCTCTAATTAAAAAACACATCTACCCCTCCAAAAAATCCATCCCACCCCACACAACACCACATTTCCTCCGACCTCTAATTCCAATATCCCCTTCTCATCCCAACCTACGACACACAATCTTCCTCCACCCAAACCCCAACACCTCTCAATAACACCCCACCATAAACAACATTCCCACACCTCCACCACCTACTTGCACGCACCACACAAAGAATAATAGCACCCCCCCACAACATATCCCTCCCACCACACACAACACCAACATAATAAACTTAAATTTTACAAACACCAAAACCACCTCCTTAATTGTTAAAGTCACCCAACTCCCCCTTCCCTCCTAACCGCACTCCTCAACCAACCTAATAGACCTCTAATAATTACAATCAACAAAACGCAGAACTTACAAAAACAAACCACCTTACACCACAACCGCAACATCCAAAATCCACCCCCCACCCCAAACCCACTCCCGCCACCAAACACGCCAACCACCTAACCCCTACATTCACCCCTCCTCCAACTCCCCACCGACATCAATCCAACACCCTCCGTATAAACCACTCCGACAAACAGCAATACAACCCACTGACATAACAACCAACTCCCAACTCTCCCGCCTTACAAACCCACGCAGAACCCAACCCTCTACCCCTCCACACCCCATCCTCCAGAAAACAACCACCACTTCACCCACCTCCCGCAATCACCCATCACCTCAAACCTCAAACCCCAAACCCCTACAAACAATCAACAATTACACACCCTACACAAAAACCTTCCTAAAACAACCAACACAAATCCATACAACAGC
	K1a4a1b1_570	ACGCCCACCTACTACAGACAGTCAAATACTAAACACCCTACCCGAAACCTCCAACCCGGCAACCATCCCCCCCCGCATCCCTTAAACCCCACCCGCCCCACCATTACCTCACTCACCAAGAAACACCCGCCAGAAACAACATACCACCTAAAAAAATCCTCCCCTCAAAACCAACGAAACGCAAATCCAAAGCCACCCCTCAGGCAACACCCCACCACCCCACCACACACTTAACCCCTACCAAAATCACCTACCAATTCCGCATACCGCAATAAACCACCCCACACCAAACCAACCAAATAATCCACTACCCTCTACTTCGCACCCCTCCTACACCAGACGCATTCAACAAACGATTTATACAAACTTCAATCCGTCCGAACACACTAATCCCCTACCAAACACTTCTACAAAACAATAAAAAAACCTCCACAGTCACCTGACCGTTCAAAAACCCACACACTCAACACTCCTCACACCAACTATAACACGACACAACCATCCAAAAAATAGCCTCACTTTATTTTCATTCACAACCACCCCGCAAATCCACGAAAAACATACCCCCAACGCGACCTGCAGCTCAACAACTCCCCCCCACCCCCTCCCCCACACCCCACAACCATCCAAAAAGTATAACCACCCACCCTCGACATCCTTAAACAGCCCTAACTACCACTAAACAACCAATACACATACCTTACGGCGACCTATCCCCCCTCCACTATAACCCAAACCACACTCCAATCAACTCCTGGTCCACCACCACATCTCACGCATTAGACAAAATAACCTCAAGCCCCTACCACACCCCACAATCCTCAGCCTCCAATCTAACTCACACAGCCCCACCACAACATCATCACATTCCTAAAACCCCCCCCCCCCAAACCTACACACATCTCTATTTTCAACCAACCTTATCCCAAAAATACATGCATGAATCCAGTCGAACTATAAAACACAAATCCCTCACCTCCCCCAATCACCACCACTGAATTAGCACAACCTTCCATCGTCTAAACAAACCAACCGCCTACCCCTCAAAATATCCAACCTCATCACACCCACACCCACTCTCACCCATATCCAACTCCACAGCATCGCCCTACCAACCAATACACTTAAAAAAATCGTAACCTGGAACAAAAACCACGGAATACCACCCACAACACAATAGATAGAATAACTTCTCAAGTCCTTTCCCACTCTCCCACGTCTCAACAAAATTTCCACTGAAACCATCGCCCCACCCCCACACCTCAACGCCTCCTCCAATCCAGCACCGCCCCCAACCCCCATCAACAAACCGACTCTCTAAACGTACCTTAATAAACCGCAATCCAACAGATATCATACACTCCTAAGGACCTACTACTAACCTCGCCCAAATCAACTAAGCATCAGGCAATTCAGCCATCCACTAACCCCAAAAACACCCATCAAGCAAAATTCACAAAAAGACTGTTAGCAACGCACCAAGCTATCTAGCCCCATCCCCAACCCAAAACAACAAAGACACCTAAACATTAAACACTTTCATCCCACGTCATAACCAATACACGCCCAACCAGTACTCTGTATCACCCAAACATACTCCAATTCACCCACTAAACGCACACTCTTACCACGCATACCCAAAACTCTCTATCCCATATAGTCAACTCCACACCTCATAACCCGCCCAAGCCAATCTTAAACCAACAAGCCACCAGCCCACGATCCCCAGCCAACAACCAACACAAGCTAAAACACACCCAATCAACTACGACATTCAATTCCAATCACTCCCCACTCCAAAGCGCAACCCGATCAACACACACAACAAAAACCATCTTAAACCACAATAAGCTATAGTCTTCCAACAGCCGTCCCTCCCCCCAATTACACCCATCCTTCATCCTCCCCCAAATCTACATCTCCACCCACGTTATGTAATGTCCCTAAGTACCCATAACCCCACAAAATTATAAAACCCCAAACCTCGCCCCTACCCCCTCCAACCAATTCCAATTAATCCTACAAACAAATCGAAATGACCAACCCACATGCTGAAAAAACACAGCCTCATTAAATCCATAAAAATCACCGCCAACAAAAAAGGCTATTCACCCCCCCACTTGTTCAACTCCCAAGGCACAACACCCATCACCATCACACACAAACCAATAAAAGAATCAACATACCACCCCATTCCCTAATTCACCCCATCTCACTCCCCAACCCAAATCACACCACGACACCACTAAAAAAACCCTAACCAACCATAACACAAACATTCCCACATCCCGTCCCAACCGAACGCACACCACCCAACCTCACCAATCTCCCACAACTAACCCTCAAAACCACCCAAAATCAATTAAGATTCACCAACTACTCACCCTGAAATCAACGAACCTCAACCACTCCCGAACACCCCTAACAACATAACCCCAAAACAAGCTACTACCCACCAAACTCCACCACCCCACTCACCCGTACAAACCAACACCACTCTCCACCTAATATACAAATTAATAACCTCCCACCTTCAGAACTGAACGCCAATCTCATAACCAACACACCCCATCAAAGCACCCCTCCAACACAAACCCGCACACCTCCACCCCCCTCGTCTACGCTTACCACATCATCCCTCCCTCTCAACACCTTAACTCACCTTCTCCCAAACGCACAATTCGCACACACAACGCCACCAACCCCAACCTAAGCTAGCCAACAGATACACACTTGCCATACTCATCAACATCTCCACAGCCCAGCAATACCGCCTAACCAATCCAACTAACACCTCCTCTCCCCAAATCACCCAACAAAACTACTTACCCAAACCCAAAACAACAATCCCACCACAACCCACACACCACTATAAACCACCCCCCAAATCAACATAAACACTCCTGCAACCCTAATCCAACACCCTATAAACAATACCCCAACAACGCCTCCCCCACAATGCCGCCCCCTCTAATTAAAAAACACATCTACCCCTCCAAAAAATCCATCCCACCCCACACAACACCACATTTCCTCCGACCTCTAATTCCAATATCCCCTTCTCATCCCAACCTACGACACACAATCCTCCTCCACCCAAACCCCAACACCTCTCAATAACACCCCACCATAAACAACATTCCCACACCTCCACCACCTACTTGCACGCACCACACAAAGAATAATAGCACCCCCCCACAACATATCCCTCCCACCACACACAACACCAATATAATAAACTTAAATTTTACAAACACCAAAACCACCTCCTTAATTGTTAAAGTCACCCAACTCCCCCTTCCCTCCTAACCGCACTCCTCAACCAACCTAATAGACCTCTAATAATTACAATCAACAAAACGCAGAACTTACAAAAACAAACCACCTTACACCACAACCGCAACATCCAAAATCCACCCCCCACCCCAAACCCACTCCCGCCACCAAACACGCCAACCACCTAACCCCTACATTCACCCCTCCTCCAACTCCCCACCGACATCAATCCAACACCCTCCGTATAAACCACTCCGACAAACAGCAATACAACCCACTGACATAACAACCAACTCCCAACTCTCCCGCCTTACAAACCCACGCAGAACCCAACCCTCTACCCCTCCACACCCCATCCTCCAGAAAACAACCACCACTTCACCCACCTCCCGCAATCACCCATCACCTCAAACCTCAAACCCCAAACCCCTACAAACAATCAACAATTACACACCCTACACAAAAACCTTCCTAAAACAACCAACACAAATCCATACAACAGC
	K1a5_576	ACGCCCACCTACTACAGACAGTCAAATACTAAACACCCTACCCGAAACCTCCAACCCGGCAACCATCCCCCCCCGCATCCCTTAAACCCCACCCGCCCCACCATTACCTCACTCACCAAGAAACACCCGCCAGAAACAACATACCACCTAAAAAAATCCTCCCCTCAAAACCAACGAAACGCAAATCCAAAGCCACCCCTCAGGCAACACCCCACCACCCCACCACACACTTAACCCCTACCAAAATCACCTACCAATTCCGCATACCGCAATAAACCACCCCACACCAAACCAACCAAATAATCCACTACCCTCTACTTCGCACCCCTCCTACACCAGACGCATTCAACAAACGATTTATACAAACTTCAATCTGTCCGAACACACTAATCCCCTACCAAACACTTCTACAAAACAATAAAAAAACCTCCACAGTCACCTGACCGTTCAAAAACCCACACACTCAACACTCCTCACACCAACTATAACACGACACAACCATCCAAAAAATAGCCTCACTTTATTTTCATTCACAACCACCCCGCAAATCCACGAAAAACATACCCCCAACGCGACCTGCAGCTCAACAACTCCCCCCCACCCCCTCCCCCACACCCCACAACCATCCAAAAAGTATAACCACCCACCCTCGACATCCTTAAACAGCCCTAACTACCACTAAACAACCAATACACATACCTTACGGCGACCTATCCCCCCTCCACTATAACCCAAACCACACTCCAATCAACTCCTGGTCCACCACCACATCTCACGCATTAGGCAAAATAACCTCAAGCCCCTACCACACCCCACAATCCTCAGCCTCCAATCTAACTCACACAGCCCCACCACAACATCATCACATTCCTAAAACCCCCCCCCCCCAAACCTACACACATCTCTATTTTCAACCAACCTTATCCCAAAAATACATGCATGAATCCAGTCGAACTATAAAACACAAATCCCTCACCTCCCCCAATCACCACCACTGAATTAGCACAACCTTCCATCGTCTAAACAAACCAACCGCCTACCCCTCAAAATATCCAACCTCATCACACCCACACCCACTCTCACCCATATCCAACTCCACAGCATCGCCCTACCAACCAATACACTTAAAAAAATCGTAACCTGGAACAAAAACCACGGAATACCACCCACAACACAATAGATAGAATAACTTCTCAAGTCCTTTCCCACTCTCCCACGTCTCAACAAAATTTCCACTGAAACCATCGCCCCACCCCCACACCTCAACGCCTCCTCCAATCCAGCACCGCCCCCAACCCCCATCAACAAACCGACTCTCTAAACGTACCTTAATAAACCGCAATCCAACAAATATCATACACTCCTAAGGACCTACTACTAACCTCGCCCAAATCAACTAAGCATCAGGCAATTCAGCCATCCACTAACCCCAAAAACACCCATCAAGCAAAATTCACAAAAAGACTGTTAGCAACGCACCAAGCTATCTAGCCCCATCCCCAACCCAAAACAACAAAGACACCTAAACATTAAACACTTTCATCCCACGTCATAACCAATACACGCCCAAGCAGTACTCTGTATCACCCAAACATACTCCAATTCACCCACTAAACGCACACTCTTACCACGCATACCCAAAACTCTCTATCCCATATAGTCAACTCCACACCTCATAACCCGCCCAAGCCAATCTTAAACCAACAAGCCACCAGCCCACGATCCCCAGCCAACAACCAACACAAGCTAAAACACACCCAATCAACTACGACATTCAATTCCAATCACTCCCCACTCCAAAGCGCAACCCGATCAACACACACAACAAAAACCACCTTAAACCACAATAAGCTATAGTCTTCCAACAGCCGTCCCTCCCCCCAATTACACCCATCCTTCATCCTCCCCCAAATCTACATCTCCACCCACGTTATGTAATGTCCCTAAGTACCCATAACCCCACAAAATTATAAAACCCCAAACCTCGCCCCTACCCCCTCCAACCAATTCCAATTAATCCTACAAACAAATCGAAATGACCAACCCACATGCTGAAAAAACACAGCCTCATTAAATCCATAAAAATCACCGCCAACAAAAAAGGCTATTCACCCCCCCACTTGTTCAACTCCCAAGGCACAACACCCATCACCATCACACACAAACCAATAAAAGAATCAACATACCACCCCATTCCCTAATTCACCCCATCTCACTCCCCAACCCAAATCACACCACGACACCACTAAAAAAACCCTAACCAACCATAACACAAACATTCCCACATCCCGTCCCAACCGAACGCACACCACCCAACCTCACCAATCTCCCACAACTAACCCTCAAAACCACCCAAAATCAATTAAGATTCACCAACTACTCACCCTGAAATCAACGAACCTTAACCACTCCCGAACACCCCTAACAACATAACCCCAAAACAAGCTACTACCCACCAAACTCCACCACCCCACTCACCCGTACAAACCAACACCACTCTCCACCTAATATACAAATTAATAACCTCCCACCTTCAGAACTGAACGCCAATCTCATAACCAACACACCCCATCAAAGCACCCCTCCAACACAAACCCGCACACCTCCACCCCCCTCGTCTACGCTTACCACATCATCCCTCCCTCTCAACACCTTAACTCACCTTCTCCCAAACGCACAATTCGCACACACAACGCCACCAACCCCAACCTAAGCTAGCCAACAGATACACACTTGCCATACTCATCAACATCTCCACAGCCCAGCAATACCGCCTAACCAATCCAACTAACACCTCCTCTCCCCAAATCACCCAACAAAACTACTTACCCAAACCCAAAACAACAATCCCACCACAACCCACACACCACTATAAACCACCCCCCAAATCAACATAAACACTCCTGCAACCCTAATCCAACACCCTATAAACAATACCCCAACAACGCCTCCCCCACAATGCCGCCCCCTCTAATTAAAAAACACATCTACCCCTCCAAAAAATCCATCCCACCCCACACAACACCACATTTCCTCCGACCTCTAATTCCAATATCCCCTTCTCATCCCAACCTACGACACACAATCTTCCTCCACCCAAACCCCAACACCTCTCAATAACACCCCACCATAAACAACATTCCCACACCTCCACCACCTACTTGCACGCACCACACAAAGAATAATAGCACCCCCCCACAACATATCCCTCCCACCACACACAACACCAATATAATAAACTTAAATTTTACAAACACCAAAACCACCTCCTTAATTGTTAAAGTCACCCAACTCCCCCTTCCCTCCTAACCGCACTCCTCAACCAACCTAATAGACCTCTAATAATTACAATCAACAAAACGCAGAACTTACAAAAACAAACCACCTTACACCACAACCGCAACATCCAAAATCCACCCCCCACCCCAAACCCACTCCCGCCACCAAACACGCCAACCACCTAACCCCTACATTCACCCCTCCTCCAACTCCCCACCGACATCAATCCAACACCCTCCGTATAAACCACTCCGACAAACAGCAATACAACCCACTGACATAACAACCAACTCCCAACTCTCCCGCCTTACAAACCCACGCAGAACCCAACCCTCTACCCCTCCACACCCCATCCTCCAGAAAACAACCACCACTTCACCCACCTCCCGCAATCACCCATCACCTCAAACCTCAAACCCCAAACCCCTACAAACAATCAACAATTACACACCCTACACAAAAACCTTCCTAAAACAACCAACACAAATCCATACAACAGC

;
end;
begin trees;
	tree rep.1_run1 = [&R] (((no_name_647:0.1,B4d1_2_3_260:0.1):0.1,((HV_652:0.1,R0a1a1_625:0.1):0.1,((((HV6a_698:0.1,(U5a2d_396:0.1,B4c1b_273:0.1):0.1):0.1,K1b2a_596:0.1):0.1,(R3_104:0.1,(H1c3_720:0.1,H1f_713:0.1):0.1):0.1):0.1,(H1t2_736:0.1,((F3b1_193:0.1,(T2b1_82:0.1,U5a1a1a_359:0.1):0.1):0.1,((J2a1a_50:0.1,HV10_704:0.1):0.1,((((((U6a7b_461:0.1,B5a2a_291:0.1):0.1,(U5a1a1_357:0.1,(J1c3a1_32:0.1,K1a5_576:0.1):0.1):0.1):0.1,R2_7:0.1):0.1,U5b3e_444:0.1):0.1,V2a_662:0.1):0.1,(U3a1_489:0.1,(U5a1b1e_370:0.1,K1a4a1b1_570:0.1):0.1):0.1):0.1):0.1):0.1):0.1):0.1):0.1):0.1,(R7b1_128:0.1,(H4a2_766:0.1,(U4b1a4_519:0.1,(H4a1a1_763:0.1,B4a1c2_224:0.1):0.1):0.1):0.1):0.1,R_1:0.1);
	tree rep.10000_run1 = [&R] (R7b1_128:0.2823,(R3_104:0.239411,((((HV_652:0.02182,((((H1t2_736:0.169411,H1c3_720:0.121115):0.019773,(H4a2_766:0.006084,H4a1a1_763:0.020509):0.114369):0.027279,H1f_713:0.018167):0.043873,V2a_662:0.024624):0.01936):0.042974,(no_name_647:0.013572,R0a1a1_625:0.054113):0.008417):0.046966,HV10_704:0.005129):0.08728,((B5a2a_291:0.287247,(HV6a_698:0.123475,(((J2a1a_50:0.237497,J1c3a1_32:0.215827):0.141996,T2b1_82:0.34891):0.052045,(R2_7:0.134332,(F3b1_193:0.518108,(B4d1_2_3_260:0.035678,((U4b1a4_519:0.410002,(((K1a4a1b1_570:0.240428,K1a5_576:0.178381):0.014326,K1b2a_596:0.061179):0.085576,((((U5a1a1a_359:0.045749,U5a1a1_357:0.007683):0.012785,U5a1b1e_370:0.099568):0.010696,(U5a2d_396:0.11092,U5b3e_444:0.134059):0.018864):0.058068,U6a7b_461:0.192782):0.002225):0.040223):0.056909,U3a1_489:0.166882):0.037506):0.010105):0.062309):0.032497):0.136581):0.026955):0.020838,(B4a1c2_224:0.318586,B4c1b_273:0.152496):0.017825):0.039362):0.007378):0.026987,R_1:0.008784);
	tree rep.20000_run1 = [&R] ((R2_7:0.15874,(((((U4b1a4_519:0.516396,U6a7b_461:0.086481):0.003655,((U3a1_489:0.193008,((K1a5_576:0.134294,K1a4a1b1_570:0.183665):0.004038,K1b2a_596:0.049308):0.261188):0.159146,((U5b3e_444:0.1301,(U5a2d_396:0.131187,U5a1b1e_370:0.051344):0.006451):0.022243,(U5a1a1a_359:0.125668,U5a1a1_357:0.010048):0.037871):0.024876):0.037549):0.116602,R7b1_128:0.130499):0.053709,R3_104:0.157458):0.096094,((T2b1_82:0.322289,(F3b1_193:0.420029,B4c1b_273:0.074467):0.005431):0.051314,((J2a1a_50:0.176002,J1c3a1_32:0.108284):0.093734,B4a1c2_224:0.307857):0.066658):0.009233):0.023653):0.006437,(((HV10_704:0.004745,((HV6a_698:0.134687,(H1c3_720:0.028941,(V2a_662:0.094198,((no_name_647:0.003886,R0a1a1_625:0.022441):0.009508,((H1f_713:0.074025,(H4a1a1_763:0.096565,H4a2_766:0.009409):0.126131):0.049165,H1t2_736:0.118994):0.048837):9.95E-4):0.008613):0.059425):1.77E-4,HV_652:0.068524):0.040781):0.158753,B4d1_2_3_260:0.11074):0.002827,B5a2a_291:0.190077):0.004429,R_1:0.036956);
	tree rep.30000_run1 = [&R] (B5a2a_291:0.146922,((R2_7:0.434291,((J1c3a1_32:0.289578,J2a1a_50:0.192753):0.149403,T2b1_82:0.386064):0.014675):0.01733,(((((U3a1_489:0.162252,(U4b1a4_519:0.281281,((K1a4a1b1_570:0.297717,K1b2a_596:0.072715):0.052339,K1a5_576:0.10441):0.323697):0.091369):0.013046,((((U5a1b1e_370:0.078645,U5a2d_396:0.112946):0.047724,U5b3e_444:0.077867):0.038893,(U5a1a1a_359:0.114963,U5a1a1_357:0.015815):0.045998):0.012864,U6a7b_461:0.268992):0.005413):0.135894,B4d1_2_3_260:0.229327):0.025361,(B4a1c2_224:0.322353,((((H1f_713:0.036763,(((H4a1a1_763:0.02524,H4a2_766:0.054291):0.073433,H1t2_736:0.042784):0.072516,H1c3_720:0.129955):0.006976):0.078761,(HV_652:0.030257,(HV6a_698:0.139998,(no_name_647:0.053655,R0a1a1_625:0.015252):0.091662):0.011666):0.004584):0.001972,HV10_704:0.105399):0.089141,V2a_662:0.179446):0.028477):0.066514):0.014695,((R7b1_128:0.30581,(R3_104:0.400923,F3b1_193:0.244555):0.109992):0.023777,B4c1b_273:0.073164):0.008239):0.00562):0.078162,R_1:0.091799);
	tree rep.40000_run1 = [&R] (((((((U4b1a4_519:0.405909,(U3a1_489:0.102904,((((((U5a1a1a_359:0.053933,U5a1a1_357:0.00933):0.02126,U5b3e_444:0.176642):0.064141,U6a7b_461:0.19485):0.001263,U5a2d_396:0.119834):0.03978,((K1b2a_596:0.107174,K1a5_576:0.062128):0.003978,K1a4a1b1_570:0.264581):0.225038):0.053216,U5a1b1e_370:0.058833):0.081417):0.041543):0.043763,((((HV_652:0.028839,((no_name_647:0.032701,R0a1a1_625:0.072056):0.017447,((HV10_704:0.032543,HV6a_698:0.065921):0.038308,V2a_662:0.045596):0.001431):0.046996):0.021511,(H1f_713:0.03492,((H4a1a1_763:0.044736,H4a2_766:0.013157):0.051063,(H1c3_720:0.038561,H1t2_736:0.021914):0.037741):0.017087):0.02267):0.042546,B4d1_2_3_260:0.147645):5.15E-4,B4c1b_273:0.089321):0.001614):0.001083,((J1c3a1_32:0.09612,J2a1a_50:0.194831):0.014093,F3b1_193:0.352376):0.007827):0.021974,((R7b1_128:0.185821,B5a2a_291:0.149286):0.058971,T2b1_82:0.313643):0.002571):0.089698,R2_7:0.17535):0.002181,B4a1c2_224:0.154562):4.48E-4,R3_104:0.235321,R_1:0.009094);
	tree rep.50000_run1 = [&R] ((F3b1_193:0.329811,B4d1_2_3_260:0.127037):0.007497,(((U3a1_489:0.148708,(U6a7b_461:0.229232,((U5a1a1_357:0.115912,U5a1a1a_359:0.191243):0.046121,((U5b3e_444:0.123593,U5a1b1e_370:0.121614):0.008263,U5a2d_396:0.172439):0.010704):0.020019):0.018686):0.063404,(U4b1a4_519:0.178438,(K1b2a_596:0.089265,(K1a4a1b1_570:0.157396,K1a5_576:0.099011):0.059466):0.065648):0.012354):0.087888,(R3_104:0.258051,(B4a1c2_224:0.497547,(((T2b1_82:0.186691,(J2a1a_50:0.302862,J1c3a1_32:0.130402):0.058929):0.031856,((B5a2a_291:0.153625,(((((HV_652:0.02659,HV10_704:0.014484):0.003454,(no_name_647:0.012468,R0a1a1_625:0.067674):0.031223):0.035547,(HV6a_698:0.18814,(((H4a1a1_763:0.022152,H4a2_766:0.036561):0.193123,(H1t2_736:0.051621,H1f_713:0.023395):0.093011):0.003122,H1c3_720:0.025425):0.142582):0.019494):0.006335,V2a_662:0.065035):0.017758,B4c1b_273:0.076983):0.001742):0.006399,R2_7:0.238083):0.053616):0.011052,R7b1_128:0.311675):0.087786):0.02597):0.043574):0.143677,R_1:0.026026);
	tree rep.60000_run1 = [&R] (B5a2a_291:0.20496,((((J2a1a_50:0.117422,J1c3a1_32:0.105756):0.074803,T2b1_82:0.228885):0.012265,(((B4c1b_273:0.083174,(((((R0a1a1_625:0.079613,no_name_647:0.0402):0.037889,((HV6a_698:0.306957,HV10_704:0.054558):0.015078,HV_652:0.015078):0.004401):0.123803,R7b1_128:0.281062):0.004699,((U3a1_489:0.437371,(((K1a5_576:0.129889,(K1a4a1b1_570:0.254041,K1b2a_596:0.081523):0.036725):0.286245,U6a7b_461:0.110072):0.071649,(U5b3e_444:0.189239,((U5a1a1a_359:0.005172,U5a1a1_357:0.077989):0.054902,(U5a2d_396:0.280415,U5a1b1e_370:0.011819):0.140006):0.025469):0.084779):0.100962):0.001154,U4b1a4_519:0.460131):0.106175):0.010726,B4a1c2_224:0.369412):0.111049):0.071519,R2_7:0.155279):0.143368,R3_104:0.186006):0.031232):0.034192,(((H1t2_736:0.068908,(H1c3_720:0.026087,((H4a1a1_763:0.03658,H4a2_766:0.017945):0.068431,H1f_713:0.157354):0.002386):0.029393):0.012838,V2a_662:0.115371):0.043676,(F3b1_193:0.157019,B4d1_2_3_260:0.026463):0.067468):0.003512):0.009778,R_1:0.005062);
	tree rep.70000_run1 = [&R] ((((J2a1a_50:0.122975,J1c3a1_32:0.067573):0.075274,T2b1_82:0.597356):0.025279,((((U6a7b_461:0.139326,((((K1a4a1b1_570:0.403543,K1a5_576:0.203871):0.0801,K1b2a_596:0.061077):0.531141,U3a1_489:0.259763):0.005363,(U4b1a4_519:0.275011,(((U5b3e_444:0.020392,U5a2d_396:0.161048):0.005569,(U5a1a1a_359:0.109396,U5a1a1_357:0.035815):0.019206):0.01504,U5a1b1e_370:0.112386):0.063427):0.015103):0.028034):0.132629,((B4a1c2_224:0.164077,(((HV6a_698:0.097213,V2a_662:0.037302):3.64E-4,((R0a1a1_625:0.015229,no_name_647:0.002983):0.220175,(((((H4a2_766:0.018727,H4a1a1_763:0.046102):0.016998,H1t2_736:0.069972):0.010322,(H1c3_720:0.082568,H1f_713:0.126465):0.062116):0.122525,HV10_704:0.068114):0.026556,HV_652:0.015704):0.001266):0.103116):0.061845,(R3_104:0.214787,R7b1_128:0.286012):0.025859):0.00635):0.029191,B4c1b_273:0.110246):0.054408):0.013968,B5a2a_291:0.220233):0.092656,(R2_7:0.128324,F3b1_193:0.183817):0.010464):0.047683):0.051816,B4d1_2_3_260:0.128252,R_1:0.029263);
	tree rep.80000_run1 = [&R] ((((((HV6a_698:0.196239,V2a_662:0.18299):0.088235,(HV_652:0.04161,((no_name_647:0.01796,R0a1a1_625:0.026137):0.0774,(HV10_704:0.049916,(H1c3_720:0.0468,(H1t2_736:0.099758,((H4a1a1_763:0.041346,H4a2_766:0.024578):0.051151,H1f_713:0.047956):0.02488):0.012696):0.10032):0.038251):0.050178):0.02358):0.050101,((R3_104:0.175374,B4d1_2_3_260:0.215284):0.042876,(F3b1_193:0.347623,B4c1b_273:0.028335):0.021317):0.009203):0.08918,(R2_7:0.327188,(J1c3a1_32:0.075043,J2a1a_50:0.165771):0.07419):0.019213):0.029656,T2b1_82:0.354012):0.00167,(((U5a2d_396:0.270226,(((U5a1a1_357:0.044246,U5a1a1a_359:0.058618):0.108475,U5a1b1e_370:0.067119):0.092157,U5b3e_444:0.070761):0.004565):0.035569,((((K1a4a1b1_570:0.167731,K1b2a_596:0.167074):0.003405,K1a5_576:0.074745):0.115197,U3a1_489:0.170861):0.029229,(U6a7b_461:0.182366,U4b1a4_519:0.351054):0.132753):0.020543):0.15811,(B4a1c2_224:0.153141,(R7b1_128:0.242488,B5a2a_291:0.181108):0.009379):0.003443):0.006735,R_1:6.03E-4);
	tree rep.90000_run1 = [&R] (B5a2a_291:0.327916,((B4a1c2_224:0.163202,(B4c1b_273:0.115402,(((R2_7:0.252138,(((K1a4a1b1_570:0.139257,(K1b2a_596:0.104794,K1a5_576:0.117843):0.003694):0.12121,(U4b1a4_519:0.330159,((((U5a1a1a_359:0.011894,U5a1a1_357:0.015957):0.03642,((U5a2d_396:0.165259,U5b3e_444:0.20985):0.051822,U5a1b1e_370:0.02854):6.64E-4):0.06096,U6a7b_461:0.151121):0.010731,U3a1_489:0.140467):0.003204):0.010624):0.050424,((no_name_647:0.040899,R0a1a1_625:0.057438):0.062628,(HV10_704:0.006638,(((H1c3_720:0.04628,(H4a2_766:0.025254,H4a1a1_763:0.037882):0.061086):0.032761,(H1f_713:0.008086,H1t2_736:0.054332):0.050858):0.019858,HV_652:0.017341):0.03068):0.148804):0.060411):0.035743):0.075351,HV6a_698:0.177563):0.013195,((R7b1_128:0.202028,(B4d1_2_3_260:0.111995,R3_104:0.296052):0.02195):0.058563,F3b1_193:0.289398):0.010463):0.015051):0.004073):0.064546,(((J2a1a_50:0.156673,J1c3a1_32:0.114939):0.074585,T2b1_82:0.176842):0.021483,V2a_662:0.136252):2.64E-4):0.004242,R_1:0.005776);
	tree rep.100000_run1 = [&R] ((((R3_104:0.177102,(R2_7:0.218617,((((J1c3a1_32:0.02817,J2a1a_50:0.122975):0.033394,T2b1_82:0.214194):0.039068,B4a1c2_224:0.191637):0.064152,(B4d1_2_3_260:0.112517,(R7b1_128:0.312582,B4c1b_273:0.127357):0.021077):0.091402):0.017688):0.009041):0.019024,((((H1t2_736:0.070217,(H4a2_766:0.008982,H4a1a1_763:0.03338):0.047825):0.01931,((HV10_704:0.123789,H1c3_720:0.075681):0.091341,H1f_713:0.023):0.014359):0.025357,(V2a_662:0.141633,((no_name_647:0.002045,R0a1a1_625:0.099955):0.027256,(HV6a_698:0.109491,HV_652:0.02945):0.01151):0.007295):0.044641):0.240476,(((U3a1_489:0.152316,((((U5a1b1e_370:0.08887,U5b3e_444:0.206613):0.037859,U5a2d_396:0.165432):0.013533,(U5a1a1_357:0.023597,U5a1a1a_359:0.0321):0.044415):0.114371,(K1b2a_596:0.058459,(K1a5_576:0.066573,K1a4a1b1_570:0.162485):0.038103):0.149145):0.007327):0.015629,U6a7b_461:0.312312):0.03017,U4b1a4_519:0.390538):0.006912):0.002276):0.024483,F3b1_193:0.357985):0.041578,B5a2a_291:0.394576,R_1:0.02379);
	tree rep.110000_run1 = [&R] ((B5a2a_291:0.493355,(B4c1b_273:0.025311,(R7b1_128:0.264674,(((((H1t2_736:0.051501,((H1f_713:0.034855,(H4a2_766:0.007332,H4a1a1_763:0.048379):0.115704):0.048592,H1c3_720:0.006845):0.0079):0.02033,((no_name_647:0.016306,R0a1a1_625:0.02534):0.003515,(B4a1c2_224:0.142267,((HV6a_698:0.110468,HV10_704:0.174507):0.103338,((R2_7:0.185736,R3_104:0.214392):0.01046,B4d1_2_3_260:0.151695):0.009942):0.033133):0.099817):0.053689):0.055729,(HV_652:0.023036,V2a_662:0.115536):0.041363):0.172762,F3b1_193:0.317159):0.03071,(T2b1_82:0.23171,(J2a1a_50:0.236051,J1c3a1_32:0.351669):0.082703):0.028313):0.021738):0.003155):0.020755):0.023011,((((U5a1b1e_370:0.075381,((U5a1a1_357:0.005349,U5a1a1a_359:0.064864):0.070024,U5a2d_396:0.139163):0.00376):0.139045,((U5b3e_444:0.176105,U6a7b_461:0.208895):0.0277,U3a1_489:0.125459):0.018169):0.008427,U4b1a4_519:0.502111):0.02769,((K1a5_576:0.105009,K1a4a1b1_570:0.127814):0.004039,K1b2a_596:0.11521):0.202625):0.084138,R_1:0.037117);
	tree rep.120000_run1 = [&R] ((F3b1_193:0.543195,(((R3_104:0.295912,((B5a2a_291:0.392217,B4c1b_273:0.036596):0.013626,((R2_7:0.433473,(B4d1_2_3_260:0.078608,((T2b1_82:0.25479,J2a1a_50:0.349567):0.094378,J1c3a1_32:0.14135):0.102592):0.074333):0.070332,((U3a1_489:0.15439,(U4b1a4_519:0.312295,(((U5a1a1a_359:0.048522,U5a1a1_357:0.011691):0.022996,(U5a2d_396:0.187931,(U5a1b1e_370:0.140522,U5b3e_444:0.106054):0.048922):0.016624):0.316745,U6a7b_461:0.140206):0.013867):0.00521):0.022936,(K1a4a1b1_570:0.162854,(K1b2a_596:0.079343,K1a5_576:0.050367):0.016869):0.38381):0.073306):0.041364):0.083897):0.024059,B4a1c2_224:0.326862):0.003491,R7b1_128:0.507264):0.067685):0.023638,((((H4a2_766:0.039896,H4a1a1_763:0.038795):0.069885,H1t2_736:0.10383):0.052699,((H1c3_720:0.028355,V2a_662:0.092398):0.007681,H1f_713:0.018055):0.025271):0.059661,((HV10_704:0.108299,(HV_652:0.004494,(no_name_647:0.032637,R0a1a1_625:0.073677):0.166299):0.024431):0.028534,HV6a_698:0.222178):0.001371):0.034008,R_1:0.035285);
	tree rep.130000_run1 = [&R] ((((R7b1_128:0.558335,B4d1_2_3_260:0.039874):0.029327,(R3_104:0.308558,(B5a2a_291:0.310987,B4c1b_273:0.088146):0.03771):0.065349):0.045078,((T2b1_82:0.546859,(J2a1a_50:0.355257,J1c3a1_32:0.180767):0.096616):0.046897,(((U5a2d_396:0.192908,((U5a1a1a_359:0.024755,U5a1a1_357:0.005152):0.146526,(U5a1b1e_370:0.085414,U5b3e_444:0.077055):0.018538):0.02617):0.175389,U4b1a4_519:0.38411):0.003839,((U3a1_489:0.079272,U6a7b_461:0.342882):0.0838,((K1b2a_596:0.137649,K1a4a1b1_570:0.185241):0.009244,K1a5_576:0.174293):0.207987):0.019533):0.109715):0.068058):0.137436,((((HV10_704:0.117728,HV_652:0.001215):0.084942,(((no_name_647:0.040202,R0a1a1_625:0.088924):0.067304,(((H1f_713:0.035172,H1t2_736:0.050442):0.137837,((H4a2_766:0.005854,H4a1a1_763:0.062892):0.229378,H1c3_720:0.222514):0.104208):0.042485,HV6a_698:0.406112):0.118864):0.006365,V2a_662:0.189967):0.04439):0.158608,B4a1c2_224:0.121851):0.009789,(F3b1_193:0.300999,R2_7:0.130222):0.038974):0.005632,R_1:0.053272);
	tree rep.140000_run1 = [&R] ((((B4c1b_273:0.223845,((T2b1_82:0.317949,(J2a1a_50:0.250188,J1c3a1_32:0.092131):0.049362):0.041287,((U4b1a4_519:0.335577,((U3a1_489:0.253053,(K1b2a_596:0.115468,(K1a5_576:0.228427,K1a4a1b1_570:0.375247):0.01371):0.21249):0.002379,(((U5a1a1a_359:0.091103,U5a1a1_357:0.014384):0.021331,(U5b3e_444:0.060015,U5a2d_396:0.200048):0.100588):0.055,U5a1b1e_370:0.07193):0.102149):0.034965):0.038034,U6a7b_461:0.19452):0.056909):0.057105):0.04117,(B4d1_2_3_260:0.086068,(((((HV_652:0.093508,(H1c3_720:0.012646,(H1f_713:0.103787,(H1t2_736:0.112655,(H4a2_766:0.015815,H4a1a1_763:0.054364):0.197464):0.026234):0.045864):0.082228):0.063585,(HV6a_698:0.16124,HV10_704:0.058131):0.030075):0.033216,(R0a1a1_625:0.021202,no_name_647:0.007737):0.022434):0.025196,V2a_662:0.079263):0.01531,(B5a2a_291:0.294363,(R7b1_128:0.530001,R3_104:0.236437):0.051925):0.171587):0.050892):0.092485):0.025768,F3b1_193:0.322726):0.019198,(B4a1c2_224:0.210468,R2_7:0.249476):0.071121,R_1:0.018801);
	tree rep.150000_run1 = [&R] ((((((((((H4a2_766:0.028347,H4a1a1_763:0.053309):0.056624,H1f_713:0.03776):0.012832,(H1t2_736:0.157407,H1c3_720:0.057375):0.00204):0.024378,HV10_704:0.101896):0.017768,(V2a_662:0.169101,HV_652:0.052314):0.046284):0.178052,(no_name_647:0.051067,R0a1a1_625:0.032853):0.055389):0.043072,((F3b1_193:0.215492,(HV6a_698:0.096332,((((U3a1_489:0.12256,(K1a4a1b1_570:0.221001,(K1a5_576:0.104223,K1b2a_596:0.063521):0.010621):0.389134):0.030193,(U5a1b1e_370:0.042686,(U5a1a1_357:0.12907,((U5b3e_444:0.086327,U5a2d_396:0.235041):0.003807,U5a1a1a_359:0.087214):0.067261):0.027279):0.015768):0.048691,U4b1a4_519:0.437826):0.072151,U6a7b_461:0.311373):0.115908):0.001232):0.01998,(B4d1_2_3_260:0.063651,(R2_7:0.348766,R7b1_128:0.355131):0.009363):0.029802):0.043454):0.096407,((T2b1_82:0.388788,(B4a1c2_224:0.376408,B4c1b_273:0.053328):0.022643):0.087909,R3_104:0.194489):0.025166):0.039054,(J1c3a1_32:0.09049,J2a1a_50:0.210601):0.033841):0.035517,B5a2a_291:0.162688,R_1:0.07209);
	tree rep.160000_run1 = [&R] (R2_7:0.189299,((HV_652:0.079039,((((H1c3_720:0.066778,((H1f_713:0.048638,(H4a2_766:0.010004,H4a1a1_763:0.071687):0.104139):0.021177,H1t2_736:0.038628):1.85E-4):0.117554,(HV10_704:0.105225,(no_name_647:0.004036,R0a1a1_625:0.05522):0.023463):0.004969):0.006082,V2a_662:0.090172):0.007534,HV6a_698:0.097175):0.004721):0.246587,((((((((((U5a1a1_357:0.021207,U5a1a1a_359:0.029915):0.071789,(U5a1b1e_370:0.008676,U5b3e_444:0.169547):0.040859):0.069935,U5a2d_396:0.074618):0.008363,U6a7b_461:0.305874):0.0323,(K1a5_576:0.086244,(K1b2a_596:0.059163,K1a4a1b1_570:0.151559):0.060997):0.321633):0.008096,U3a1_489:0.183831):0.013711,U4b1a4_519:0.188276):0.081551,R7b1_128:0.417321):0.0136,B4d1_2_3_260:0.072536):0.021126,(((J2a1a_50:0.275828,J1c3a1_32:0.10062):0.021754,T2b1_82:0.306847):0.035931,((((B5a2a_291:0.242005,F3b1_193:0.171174):0.022351,B4a1c2_224:0.187012):0.048135,B4c1b_273:0.004514):0.005735,R3_104:0.086183):0.020492):0.08252):0.044278):0.027051,R_1:0.035089);
	tree rep.170000_run1 = [&R] (((((((F3b1_193:0.415848,((((no_name_647:0.043575,R0a1a1_625:0.152249):0.090042,(HV10_704:0.094504,V2a_662:0.154842):0.03613):0.039415,HV_652:0.008781):0.014988,(H1t2_736:0.058848,((HV6a_698:0.170702,H1c3_720:0.048339):0.03951,(H1f_713:0.159698,(H4a2_766:0.056758,H4a1a1_763:0.021193):0.192145):0.049229):0.006734):0.077286):0.159999):0.004229,B4c1b_273:0.014425):0.014172,R3_104:0.145985):0.00336,(B4d1_2_3_260:0.102605,((J1c3a1_32:0.054471,J2a1a_50:0.319505):0.036351,T2b1_82:0.284507):0.087391):0.034865):0.040557,(B4a1c2_224:0.130156,((U4b1a4_519:0.281045,((U3a1_489:0.188457,((U5b3e_444:0.155184,(U5a2d_396:0.203777,U5a1b1e_370:0.052115):0.11212):0.042382,(U5a1a1a_359:0.126336,U5a1a1_357:0.042236):0.098223):0.039557):0.280159,((K1a4a1b1_570:0.228252,(K1a5_576:0.13612,K1b2a_596:0.078569):0.118065):0.319177,U6a7b_461:0.132036):0.05402):0.010705):0.138635,R2_7:0.361045):0.027003):0.001364):0.036819,R7b1_128:0.569223):0.00656,B5a2a_291:0.245137,R_1:0.030551);
	tree rep.180000_run1 = [&R] (B5a2a_291:0.113804,(R7b1_128:0.257681,(B4a1c2_224:0.292915,((((R3_104:0.180995,(F3b1_193:0.179507,HV6a_698:0.110185):0.032365):0.020585,(T2b1_82:0.105136,(J1c3a1_32:0.038304,J2a1a_50:0.176868):0.033809):0.102094):0.081667,(((HV_652:0.049059,(R0a1a1_625:0.056215,no_name_647:0.027439):0.036971):0.005442,(HV10_704:0.00272,(((H4a2_766:0.01226,H4a1a1_763:0.087262):0.157493,((H1t2_736:0.105258,H1c3_720:0.128538):0.01849,H1f_713:0.040789):0.138328):0.033981,V2a_662:0.11669):0.06149):0.06472):0.10421,(R2_7:0.221259,B4d1_2_3_260:0.212604):0.009678):0.007857):8.6E-4,(B4c1b_273:0.04049,(U4b1a4_519:0.569391,((((U5a2d_396:0.110317,((U5a1a1_357:0.005894,U5a1a1a_359:0.07807):0.013333,U5b3e_444:0.117848):0.007853):0.056579,U5a1b1e_370:0.09602):0.170775,(U6a7b_461:0.197393,U3a1_489:0.177791):0.001553):0.007056,(K1a5_576:0.116693,(K1a4a1b1_570:0.24953,K1b2a_596:0.045987):0.054627):0.316893):0.028195):0.089949):0.086033):0.034793):0.069818):0.026238,R_1:0.026769);
	tree rep.190000_run1 = [&R] (((((B5a2a_291:0.188657,((J1c3a1_32:0.081568,J2a1a_50:0.111117):0.04551,T2b1_82:0.293344):0.0276):0.032611,((R7b1_128:0.431986,(R3_104:0.20796,B4d1_2_3_260:0.10388):0.007344):0.031084,(((((no_name_647:0.002456,R0a1a1_625:0.147213):0.042328,(HV_652:0.077687,HV10_704:0.025207):0.009301):0.02094,(V2a_662:0.069025,(((H1c3_720:0.083142,H1t2_736:0.078523):0.008994,(H4a2_766:0.032635,H4a1a1_763:0.368181):0.054047):0.023229,H1f_713:0.014186):0.083918):0.038572):0.019212,HV6a_698:0.168067):0.017677,B4c1b_273:0.11601):0.002264):0.06078):0.024176,F3b1_193:0.526759):0.049079,(((U4b1a4_519:0.289135,((U5a1b1e_370:0.04957,((U5a1a1_357:2.2E-4,U5a1a1a_359:0.16399):0.013412,(U5b3e_444:0.107895,U5a2d_396:0.057506):0.003876):0.005074):0.086584,(U3a1_489:0.194748,(K1a4a1b1_570:0.202948,(K1b2a_596:0.055432,K1a5_576:0.199231):0.031165):0.168123):0.002139):8.02E-4):0.005688,U6a7b_461:0.124891):0.02077,R2_7:0.219429):0.096586):0.102141,B4a1c2_224:0.272379,R_1:0.016438);
	tree rep.200000_run1 = [&R] ((((R7b1_128:0.349181,(J1c3a1_32:0.105503,J2a1a_50:0.171348):0.012989):0.068331,F3b1_193:0.207753):0.007245,(((T2b1_82:0.290993,B4d1_2_3_260:0.052001):0.014488,((B4a1c2_224:0.236521,R3_104:0.265076):0.03506,((R2_7:0.124606,B5a2a_291:0.117593):0.025599,(((U5a1b1e_370:0.008562,(U5a2d_396:0.130296,(U5b3e_444:0.21082,(U5a1a1_357:0.021415,U5a1a1a_359:0.040125):0.083427):0.068658):0.001935):0.018075,((U6a7b_461:0.164829,(K1b2a_596:0.130056,(K1a5_576:0.062963,K1a4a1b1_570:0.199265):0.006169):0.165319):0.07691,U3a1_489:0.164639):0.09012):0.032725,U4b1a4_519:0.306698):0.201783):0.011156):0.024127):0.003319,B4c1b_273:0.013117):0.014712):0.011472,(V2a_662:0.115665,((H1c3_720:0.115311,((H1f_713:0.087056,H1t2_736:0.164823):2.88E-4,(H4a2_766:0.053792,H4a1a1_763:0.048078):0.116055):0.001641):0.081219,((HV_652:0.003265,HV10_704:0.185296):0.006678,((R0a1a1_625:0.04522,no_name_647:0.078784):0.018647,HV6a_698:0.117743):0.046344):0.061475):0.042107):0.074524,R_1:0.140458);
	tree rep.210000_run1 = [&R] ((R2_7:0.413454,R3_104:0.163517):0.055684,((F3b1_193:0.191447,(((R7b1_128:0.223214,T2b1_82:0.504273):0.070962,(B4a1c2_224:0.133519,((((U3a1_489:0.184814,U4b1a4_519:0.319944):0.049654,(((K1a5_576:0.336485,K1a4a1b1_570:0.313537):0.006447,K1b2a_596:0.223181):0.334895,U6a7b_461:0.174117):0.054769):0.081194,((U5a2d_396:0.369441,U5b3e_444:0.120004):0.101294,(U5a1b1e_370:0.116303,(U5a1a1_357:5.34E-4,U5a1a1a_359:0.043915):0.066496):0.034195):0.082361):0.065528,(B4d1_2_3_260:0.111722,((J1c3a1_32:0.0971,J2a1a_50:0.165441):0.084896,B5a2a_291:0.223329):0.069209):0.168553):0.006988):0.023312):0.027431,B4c1b_273:0.145898):0.036355):0.015133,(((HV10_704:0.033568,((no_name_647:0.002873,R0a1a1_625:0.186665):0.078313,V2a_662:0.264204):0.045356):0.010316,(HV6a_698:0.162851,((((H4a2_766:0.010145,H4a1a1_763:0.095098):0.202049,H1f_713:0.102901):0.006622,H1t2_736:0.112287):0.0617,H1c3_720:0.033359):0.034211):0.030719):0.009399,HV_652:0.057814):0.02085):0.052667,R_1:0.070534);
	tree rep.220000_run1 = [&R] (R2_7:0.338815,((R7b1_128:0.18708,(B4c1b_273:0.055658,((((J2a1a_50:0.25032,J1c3a1_32:0.198216):0.005393,T2b1_82:0.257066):0.138886,((F3b1_193:0.102478,B4a1c2_224:0.170834):0.061383,B5a2a_291:0.353155):0.016441):0.045626,((((((R0a1a1_625:0.07202,no_name_647:0.007417):0.028883,(HV_652:0.12362,HV6a_698:0.119871):0.026186):0.014953,V2a_662:0.052515):0.001881,HV10_704:0.020744):0.092936,(H1f_713:0.070522,(H1c3_720:0.121236,(H1t2_736:0.094179,(H4a1a1_763:0.015958,H4a2_766:0.010072):0.10967):0.010579):0.007553):0.146166):0.0039,((((U4b1a4_519:0.348174,U6a7b_461:0.170736):0.023505,(((K1b2a_596:0.047215,K1a4a1b1_570:0.156512):0.124171,K1a5_576:0.110133):0.095557,((U5a2d_396:0.216683,(U5a1a1a_359:0.215147,U5a1a1_357:0.006552):0.023214):0.002057,(U5a1b1e_370:0.038143,U5b3e_444:0.073625):0.008372):0.038319):0.007217):0.059735,U3a1_489:0.132978):0.059023,R3_104:0.242943):0.004447):0.003309):0.054582):0.018092):0.006646,B4d1_2_3_260:0.027966):0.031414,R_1:0.012899);
	tree rep.230000_run1 = [&R] (B4a1c2_224:0.183204,((B4d1_2_3_260:0.030185,((F3b1_193:0.26985,B5a2a_291:0.163127):0.106407,B4c1b_273:0.021402):0.101237):0.049875,((R7b1_128:0.266569,((R3_104:0.178825,((((R0a1a1_625:0.084358,(no_name_647:0.026597,(HV_652:0.002804,(((H4a1a1_763:0.007233,H4a2_766:0.089248):0.104608,H1t2_736:0.184078):0.018964,(H1f_713:0.015587,H1c3_720:0.029658):0.057736):0.035226):0.044638):0.049):0.014992,HV10_704:0.07755):0.005398,V2a_662:0.102625):0.002624,HV6a_698:0.154508):0.016963):0.031572,((J2a1a_50:0.251864,(J1c3a1_32:0.038767,T2b1_82:0.256477):0.076545):0.156215,R2_7:0.400109):0.022856):0.008161):0.022303,(((U6a7b_461:0.150411,((K1a4a1b1_570:0.122225,K1b2a_596:0.081423):0.016688,K1a5_576:0.080265):0.22427):0.010812,(U3a1_489:0.268541,U4b1a4_519:0.204572):0.087168):0.003558,(U5b3e_444:0.168669,((U5a2d_396:0.152045,U5a1b1e_370:0.113507):0.019964,(U5a1a1_357:0.049121,U5a1a1a_359:0.085229):0.077439):0.080897):0.121675):0.03448):0.009503):0.016242,R_1:0.004324);
	tree rep.240000_run1 = [&R] (B5a2a_291:0.262531,((((B4d1_2_3_260:0.044604,((HV_652:0.05697,((no_name_647:0.003477,R0a1a1_625:0.004723):0.142103,((H1c3_720:0.104665,(H1f_713:0.193556,(H4a1a1_763:0.023917,H4a2_766:0.025926):0.075049):0.078551):0.137852,H1t2_736:0.065753):0.0323):0.024033):0.041296,(V2a_662:0.149677,HV10_704:0.186302):0.00679):0.037233):0.009623,((HV6a_698:0.300253,(B4c1b_273:0.019714,R7b1_128:0.404152):0.070881):0.039537,(((J1c3a1_32:0.080466,J2a1a_50:0.166984):0.091158,T2b1_82:0.280129):0.037105,(((U4b1a4_519:0.39203,(U5a2d_396:0.097608,((U5a1a1a_359:0.043343,U5a1a1_357:0.084106):0.036446,(U5b3e_444:0.031868,U5a1b1e_370:0.107917):0.041681):0.001621):0.04327):0.075922,((K1b2a_596:0.075333,K1a4a1b1_570:0.154001):0.003691,K1a5_576:0.108782):0.133826):0.034217,(U3a1_489:0.32128,U6a7b_461:0.238727):0.010498):0.053477):0.070338):0.002195):0.060688,((R3_104:0.0894,R2_7:0.266971):0.012133,B4a1c2_224:0.244109):0.069402):0.084156,F3b1_193:0.377343):0.009242,R_1:0.009132);
	tree rep.250000_run1 = [&R] (R2_7:0.400343,(F3b1_193:0.247446,((B4a1c2_224:0.254878,((((R3_104:0.177457,(R7b1_128:0.303225,(J1c3a1_32:0.066313,J2a1a_50:0.287863):0.043079):0.015127):0.026811,(B4c1b_273:0.043432,(V2a_662:0.142192,(B5a2a_291:0.16797,T2b1_82:0.253466):0.037786):0.048928):0.006188):0.006304,(((U6a7b_461:0.231185,(K1b2a_596:0.03776,(K1a4a1b1_570:0.300133,K1a5_576:0.011371):0.009802):0.251684):0.090336,(U4b1a4_519:0.40335,(((U5a1a1a_359:0.074524,U5a1a1_357:0.008481):0.013051,(U5b3e_444:0.090531,U5a2d_396:0.24382):0.043006):0.047189,U5a1b1e_370:0.092148):0.042199):0.017318):0.016054,U3a1_489:0.122769):0.094111):0.007861,((((((H1t2_736:0.039212,(H1c3_720:0.09204,(H4a1a1_763:0.060037,H4a2_766:0.020909):0.078212):0.046335):0.061357,H1f_713:0.056128):0.075721,(R0a1a1_625:0.039824,no_name_647:0.016396):0.080655):0.031913,HV6a_698:0.07962):0.034648,HV10_704:0.076138):0.006837,HV_652:0.067704):0.02235):0.008986):0.044981,B4d1_2_3_260:0.219881):0.004106):0.059515,R_1:0.022983);
	tree rep.260000_run1 = [&R] (B4a1c2_224:0.160458,(((J2a1a_50:0.188239,J1c3a1_32:0.078202):0.03961,R7b1_128:0.117996):0.013058,((R3_104:0.130642,(R2_7:0.205839,((T2b1_82:0.269754,((((K1a5_576:0.040115,K1a4a1b1_570:0.07374):0.020948,K1b2a_596:0.060077):0.125983,(((U4b1a4_519:0.30335,(U5a1b1e_370:0.033785,(U5a1a1a_359:0.024019,((U5b3e_444:0.082389,U5a1a1_357:0.021826):0.002965,U5a2d_396:0.030237):0.020934):0.020736):0.030682):0.096964,U6a7b_461:0.178152):0.051538,U3a1_489:0.096843):0.030863):0.085531,(B5a2a_291:0.132188,F3b1_193:0.171738):0.009487):0.010544):0.057863,(B4c1b_273:0.001593,(V2a_662:0.06702,((HV_652:0.062146,HV10_704:0.034315):0.095136,(((((H1t2_736:0.052645,H1c3_720:0.017973):0.050936,H1f_713:0.027699):0.038844,(H4a1a1_763:0.117147,H4a2_766:0.052476):0.040608):0.0553,HV6a_698:0.223377):0.01493,(no_name_647:0.03848,R0a1a1_625:0.146002):0.018123):0.001531):0.054991):0.017607):0.042619):0.020179):0.022934):0.019405,B4d1_2_3_260:0.046302):0.025924):0.03258,R_1:0.001737);
	tree rep.270000_run1 = [&R] ((((B4c1b_273:0.187771,(B4d1_2_3_260:0.134736,B5a2a_291:0.351632):0.01732):0.020542,B4a1c2_224:0.123729):0.110538,((((R7b1_128:0.25406,T2b1_82:0.154012):0.001312,J1c3a1_32:0.097557):0.052344,J2a1a_50:0.133423):0.027249,R3_104:0.241945):0.093961):0.023885,(F3b1_193:0.224202,((((H1c3_720:0.083423,(((H4a2_766:0.083879,H4a1a1_763:0.083093):0.10029,H1f_713:0.028563):0.086649,H1t2_736:0.053867):0.03699):0.086377,((HV10_704:0.132785,HV6a_698:0.11922):0.006084,(V2a_662:0.251431,HV_652:0.010878):0.026049):0.003533):0.002105,(R0a1a1_625:0.054611,no_name_647:0.015089):0.083901):0.078499,(R2_7:0.465629,(((K1a4a1b1_570:0.330094,K1b2a_596:0.121701):0.002965,K1a5_576:0.084404):0.16506,(((U4b1a4_519:0.296819,((((U5a1a1a_359:0.01643,U5a1a1_357:0.062438):0.032473,U5a2d_396:0.244585):0.001472,U5b3e_444:0.160097):0.061055,U5a1b1e_370:0.02978):0.098354):0.020271,U6a7b_461:0.155082):0.007436,U3a1_489:0.190423):0.050434):0.076849):0.058028):0.019026):0.160036,R_1:0.019606);
	tree rep.280000_run1 = [&R] (((B4c1b_273:0.086124,B5a2a_291:0.39409):3.05E-4,B4a1c2_224:0.232504):0.006902,((HV6a_698:0.127506,(((HV_652:0.016614,((H1c3_720:0.126279,(H1t2_736:0.025051,((H4a1a1_763:0.048434,H4a2_766:0.049118):0.061476,H1f_713:0.020813):0.030924):0.013552):0.07732,(no_name_647:0.017852,R0a1a1_625:0.008496):0.023799):0.013382):0.007301,HV10_704:0.079985):0.026371,V2a_662:0.033885):0.044315):0.012451,(R2_7:0.223529,((R7b1_128:0.542709,((((J1c3a1_32:0.02352,J2a1a_50:0.200097):0.030691,T2b1_82:0.507457):0.045399,B4d1_2_3_260:0.080344):0.01296,(((((K1b2a_596:0.13435,(K1a4a1b1_570:0.199711,K1a5_576:0.047806):0.042347):0.148255,U6a7b_461:0.203817):0.080364,U3a1_489:0.115938):0.001876,(U4b1a4_519:0.347465,(((U5b3e_444:0.101829,U5a2d_396:0.195516):0.14299,(U5a1a1a_359:0.005265,U5a1a1_357:0.018079):0.054789):0.071392,U5a1b1e_370:0.023231):0.11079):0.002302):0.057201,F3b1_193:0.398881):0.044873):0.149697):0.024713,R3_104:0.180621):0.034639):0.015617):7.8E-4,R_1:0.067508);
	tree rep.290000_run1 = [&R] (F3b1_193:0.259646,((((((no_name_647:0.009635,R0a1a1_625:0.026038):0.073066,(((HV_652:0.006674,HV6a_698:0.291483):0.021578,(((H1f_713:0.143749,H1t2_736:0.083437):0.009434,H1c3_720:0.052433):0.001854,(H4a1a1_763:0.093862,H4a2_766:0.003518):0.157551):0.080216):0.040214,V2a_662:0.093828):0.031963):0.088385,(R2_7:0.217734,(R3_104:0.274571,B4a1c2_224:0.333158):0.023401):0.040318):0.003413,((U6a7b_461:0.134982,((((K1a4a1b1_570:0.172922,(K1b2a_596:0.183857,K1a5_576:0.076924):0.066342):0.344934,U3a1_489:0.22041):0.007089,U5b3e_444:0.116463):0.020059,(((U5a1a1_357:0.091142,U5a1a1a_359:0.077641):0.014376,U5a2d_396:0.103204):0.015658,U5a1b1e_370:0.029802):0.027676):3.3E-5):0.001168,U4b1a4_519:0.393989):0.19181):0.009261,(((B4d1_2_3_260:0.10404,(HV10_704:0.085143,(T2b1_82:0.266929,(J1c3a1_32:0.170386,J2a1a_50:0.094387):0.094323):0.038725):0.004891):0.078325,B5a2a_291:0.321985):0.007235,R7b1_128:0.353124):0.144858):0.063988,B4c1b_273:0.05016):0.004145,R_1:0.011848);
	tree rep.300000_run1 = [&R] (((((U6a7b_461:0.173585,U4b1a4_519:0.423368):0.113132,((K1a4a1b1_570:0.414816,(K1a5_576:0.048627,K1b2a_596:0.042277):0.02864):0.14339,((U5a1b1e_370:0.062928,(U5b3e_444:0.121564,(U5a2d_396:0.447365,(U5a1a1_357:0.046726,U5a1a1a_359:0.034056):0.082313):0.014295):0.004991):0.041379,U3a1_489:0.293313):0.010522):0.005077):0.092662,R7b1_128:0.395503):0.016309,B4a1c2_224:0.194673):0.036852,(((((J1c3a1_32:0.032497,J2a1a_50:0.198763):0.075005,T2b1_82:0.254169):0.116529,(B4d1_2_3_260:0.089771,(R2_7:0.122798,B4c1b_273:0.048747):0.01754):0.028209):0.015543,((B5a2a_291:0.332866,(R3_104:0.166233,((H1c3_720:0.030837,((H1f_713:0.112346,(H4a1a1_763:0.058668,H4a2_766:0.090538):0.085669):0.046454,H1t2_736:0.098203):0.037289):0.018401,((R0a1a1_625:0.076426,no_name_647:0.036766):0.044614,HV_652:0.14642):4.9E-5):0.11456):0.009202):0.099586,(V2a_662:0.123677,(HV6a_698:0.163973,HV10_704:0.068045):0.017342):0.079865):0.015077):0.024258,F3b1_193:0.314368):0.021554,R_1:0.055762);
	tree rep.310000_run1 = [&R] (((((J2a1a_50:0.31673,J1c3a1_32:0.095916):0.059096,T2b1_82:0.321725):0.019988,(U6a7b_461:0.195169,(((U4b1a4_519:0.464282,(((U5a1a1a_359:0.126228,(U5a2d_396:0.264913,U5a1a1_357:0.049297):0.013912):0.085087,U5b3e_444:0.298692):0.054135,U5a1b1e_370:0.065087):0.093353):0.045676,U3a1_489:0.098536):0.037968,(K1a4a1b1_570:0.226867,(K1b2a_596:0.142444,K1a5_576:0.069177):0.004013):0.203673):0.029445):0.222441):0.080826,((R7b1_128:0.460772,B4c1b_273:0.076708):0.024329,(B4d1_2_3_260:0.128994,(R3_104:0.158963,(R2_7:0.303378,B5a2a_291:0.497295):0.068241):0.024995):0.0514):0.058787):0.016352,((B4a1c2_224:0.102575,((((H4a2_766:0.003661,H4a1a1_763:0.038816):0.042976,(H1f_713:0.089793,(H1c3_720:0.059078,H1t2_736:0.068031):0.033057):0.01929):0.024083,((no_name_647:0.014552,R0a1a1_625:0.110251):0.040383,HV_652:0.025616):0.063593):0.046804,((HV6a_698:0.122538,HV10_704:0.050206):0.013624,V2a_662:0.024644):0.091665):0.052319):0.012748,F3b1_193:0.292936):0.002111,R_1:0.001053);
	tree rep.320000_run1 = [&R] ((((((H1c3_720:0.077081,(H4a1a1_763:0.298881,H4a2_766:0.007878):0.056717):0.013869,(H1t2_736:0.035284,H1f_713:0.097732):0.040286):0.097846,V2a_662:0.125815):0.005318,HV_652:0.023548):0.071739,(HV6a_698:0.174242,(no_name_647:0.036735,R0a1a1_625:0.078875):0.079883):0.037418):0.021875,((B4d1_2_3_260:0.101465,((J1c3a1_32:0.014609,J2a1a_50:0.224037):0.02448,(((((R3_104:0.110536,B4c1b_273:0.035956):0.036179,HV10_704:0.105513):0.007927,B4a1c2_224:0.133438):0.043531,(B5a2a_291:0.22679,(R7b1_128:0.183628,F3b1_193:0.33307):0.00568):0.038842):0.005064,(((K1a4a1b1_570:0.208855,K1a5_576:0.116204):0.007098,K1b2a_596:0.088301):0.179976,(((U5a1b1e_370:0.034296,U5a2d_396:0.152341):0.016832,((U5a1a1a_359:0.027105,U5a1a1_357:0.022972):0.038474,U5b3e_444:0.11203):0.018425):0.019603,(U4b1a4_519:0.258897,(U3a1_489:0.075771,U6a7b_461:0.188174):0.029708):0.052434):0.082987):0.123708):0.037392):0.00788):0.019996,(R2_7:0.297852,T2b1_82:0.230584):0.00492):0.037823,R_1:0.045154);
	tree rep.330000_run1 = [&R] ((V2a_662:0.195537,((((HV_652:0.144398,HV6a_698:0.074988):0.001895,(((H1c3_720:0.049138,H1f_713:0.041201):0.020956,H1t2_736:0.194926):0.001753,(H4a1a1_763:0.042344,H4a2_766:0.005217):0.026541):0.04179):0.039918,HV10_704:0.00475):0.006234,(no_name_647:0.030836,R0a1a1_625:0.080684):0.053258):0.034323):0.105779,(R7b1_128:0.468291,(((((T2b1_82:0.476494,F3b1_193:0.258605):0.039892,(J1c3a1_32:0.083995,J2a1a_50:0.225903):0.078962):0.096783,(R3_104:0.287698,(B5a2a_291:0.30549,R2_7:0.381946):0.015738):0.020246):0.060599,B4a1c2_224:0.387034):0.011613,(B4c1b_273:0.006321,(B4d1_2_3_260:0.221224,((((U5b3e_444:0.073861,U5a1b1e_370:0.037624):0.001595,(U5a1a1a_359:0.00697,U5a1a1_357:0.002027):0.068506):0.056052,((U5a2d_396:0.144429,U3a1_489:0.233158):0.04918,(((K1a4a1b1_570:0.18355,K1a5_576:0.138082):0.0216,K1b2a_596:0.017673):0.164077,U4b1a4_519:0.274426):0.031356):0.058404):0.047478,U6a7b_461:0.194303):0.163882):0.008666):0.019634):0.03578):0.034426,R_1:0.035884);
	tree rep.340000_run1 = [&R] (((((B4a1c2_224:0.226785,(B4c1b_273:0.169716,(R2_7:0.434217,(((no_name_647:0.051121,R0a1a1_625:0.050781):0.042024,T2b1_82:0.225734):0.03005,((((HV10_704:0.107591,(HV6a_698:0.103542,(((H4a1a1_763:0.103268,H4a2_766:0.010911):0.074607,(H1t2_736:0.080308,H1c3_720:0.070827):0.016926):0.027831,H1f_713:0.061214):0.071982):0.015588):0.00648,HV_652:0.006651):0.002764,V2a_662:0.135595):0.027872,B5a2a_291:0.179478):0.018843):0.031676):0.062825):0.07347):0.0209,((U4b1a4_519:0.28775,(U3a1_489:0.260763,(((K1a4a1b1_570:0.170257,K1b2a_596:0.04645):0.027884,K1a5_576:0.027781):0.272511,((U5a1a1a_359:0.028859,U5b3e_444:0.262013):0.031844,(U5a1b1e_370:0.022255,(U5a1a1_357:0.042957,U5a2d_396:0.245803):0.011009):0.048778):0.115563):0.066788):0.0284):0.06315,U6a7b_461:0.230707):0.113382):0.058289,(((J2a1a_50:0.107819,J1c3a1_32:0.183872):0.146399,R7b1_128:0.358633):0.022979,R3_104:0.157665):0.055761):0.036062,F3b1_193:0.286687):0.046242,B4d1_2_3_260:0.137046,R_1:0.003476);
	tree rep.350000_run1 = [&R] ((B4d1_2_3_260:0.166047,((((F3b1_193:0.140794,B4c1b_273:0.10679):0.009041,T2b1_82:0.281906):0.031737,((J2a1a_50:0.334989,J1c3a1_32:0.07739):0.071015,R3_104:0.323531):0.069429):0.028047,((((((H4a2_766:0.037504,H4a1a1_763:0.076341):0.201609,((H1t2_736:0.028472,H1c3_720:0.042914):0.05948,H1f_713:0.079162):0.039247):0.014122,(V2a_662:0.078255,((R0a1a1_625:0.081379,no_name_647:0.021345):0.079565,(HV6a_698:0.243617,(HV_652:3.86E-4,HV10_704:0.141001):0.007132):0.009129):0.006364):0.0044):0.097065,B5a2a_291:0.307567):0.125308,(R2_7:0.430012,(U4b1a4_519:0.428341,(((U3a1_489:0.398328,((U5a1a1_357:0.031203,U5a1a1a_359:0.04461):0.172394,(U5b3e_444:0.035643,(U5a1b1e_370:0.092158,U5a2d_396:0.193766):0.050436):0.141287):0.100459):0.107131,U6a7b_461:0.135748):0.070565,((K1a4a1b1_570:0.101473,K1a5_576:0.268343):0.057384,K1b2a_596:0.065315):0.236372):0.11348):0.032955):0.018002):0.026863,R7b1_128:0.333098):0.011812):0.007733):0.005447,B4a1c2_224:0.341081,R_1:0.018772);
	tree rep.360000_run1 = [&R] (B4a1c2_224:0.266453,(((B4c1b_273:0.180604,((V2a_662:0.11844,((no_name_647:0.043639,R0a1a1_625:0.024789):0.086698,(HV_652:0.101288,(HV10_704:0.146553,((H4a1a1_763:0.019612,H4a2_766:0.077411):0.028198,(H1f_713:0.040848,(H1c3_720:0.08893,H1t2_736:0.13647):0.06248):0.016959):0.012578):0.126431):7.3E-5):0.023163):0.133363,((J2a1a_50:0.182506,J1c3a1_32:0.06763):0.126299,T2b1_82:0.208745):0.040444):6.7E-4):0.069449,B4d1_2_3_260:0.062476):0.032909,(R7b1_128:0.279352,((U3a1_489:0.048129,(((U5a2d_396:0.095399,((U5b3e_444:0.232059,(U5a1a1_357:0.193787,U5a1a1a_359:0.117303):0.095779):0.022283,U5a1b1e_370:0.063823):0.012114):0.034426,U4b1a4_519:0.346316):0.049174,(U6a7b_461:0.287172,(K1a5_576:0.232342,(K1b2a_596:0.168442,K1a4a1b1_570:0.151817):0.056669):0.195093):0.01924):0.033585):0.108692,(((F3b1_193:0.323688,B5a2a_291:0.342654):0.034697,(R2_7:0.201334,R3_104:0.168951):0.004027):0.02267,HV6a_698:0.171664):0.10125):0.049312):0.005222):0.0214,R_1:0.05085);
	tree rep.370000_run1 = [&R] (F3b1_193:0.185632,((((B4c1b_273:0.038379,((J1c3a1_32:0.088858,J2a1a_50:0.367693):0.074871,(((B4d1_2_3_260:0.014429,B5a2a_291:0.180503):0.005875,B4a1c2_224:0.166023):2.8E-4,(((H1c3_720:0.07095,H1t2_736:0.273133):0.069507,(H1f_713:0.02373,(H4a2_766:0.025139,H4a1a1_763:0.057888):0.057747):0.012013):0.108297,(no_name_647:0.038281,R0a1a1_625:0.018259):0.05814):0.040628):0.134787):0.004156):8.47E-4,T2b1_82:0.302362):0.006296,(R7b1_128:0.517229,(((((U4b1a4_519:0.325682,(((U5a1a1_357:0.006792,U5a1a1a_359:0.048409):0.05001,U5a2d_396:0.269298):0.046388,(U5a1b1e_370:0.167525,U5b3e_444:0.210845):0.037336):0.14192):0.030258,(U3a1_489:0.186197,U6a7b_461:0.34169):0.085211):0.057295,((K1a5_576:0.127729,K1a4a1b1_570:0.35468):0.023853,K1b2a_596:0.272779):0.197179):0.080757,R3_104:0.127894):0.031684,R2_7:0.136318):0.126035):0.009475):0.005919,(HV6a_698:0.238875,(V2a_662:0.103195,(HV_652:0.033122,HV10_704:0.087019):0.088493):0.028171):0.071832):0.169769,R_1:0.006016);
	tree rep.380000_run1 = [&R] (((((J1c3a1_32:0.183667,J2a1a_50:0.163953):0.056064,T2b1_82:0.25117):0.072053,(V2a_662:0.115965,(((HV10_704:0.105208,(HV6a_698:0.166578,(((H1t2_736:0.154125,H1c3_720:0.04707):0.079692,(H4a1a1_763:0.06217,H4a2_766:0.026279):0.09596):0.004933,H1f_713:0.121891):0.069728):0.021741):0.062339,(R0a1a1_625:0.067989,no_name_647:0.038479):0.069633):0.060184,HV_652:0.00228):0.041693):0.145202):0.02186,((((((U5a1b1e_370:0.040847,U5b3e_444:0.344282):0.023873,(U5a2d_396:0.178907,(U5a1a1_357:0.006671,U5a1a1a_359:0.083076):0.133074):0.025721):0.05879,(U6a7b_461:0.229475,((K1a4a1b1_570:0.266961,(K1a5_576:0.049581,K1b2a_596:0.109008):0.052817):0.260279,U3a1_489:0.18616):0.008516):0.010569):0.044428,U4b1a4_519:0.591449):0.037324,((R7b1_128:0.459847,B4c1b_273:0.128564):0.007094,F3b1_193:0.365607):0.009096):0.030816,((B4d1_2_3_260:0.045349,R3_104:0.22797):0.00501,(B4a1c2_224:0.31141,R2_7:0.243708):0.057316):0.005593):0.001471):0.034676,B5a2a_291:0.299353,R_1:0.013522);
	tree rep.390000_run1 = [&R] ((((R7b1_128:0.188806,(F3b1_193:0.212041,B4a1c2_224:0.220338):0.009279):0.018204,B5a2a_291:0.32456):0.018311,(((((U5a2d_396:0.203883,(U5a1b1e_370:0.101854,(U5a1a1a_359:0.076313,U5a1a1_357:0.027502):0.175446):0.033848):0.115391,U5b3e_444:0.162481):0.017104,U3a1_489:0.218472):0.15172,(U4b1a4_519:0.480817,(U6a7b_461:0.179836,((K1a4a1b1_570:0.316285,K1b2a_596:0.14739):0.056348,K1a5_576:0.248401):0.267595):0.019407):0.064752):0.058395,(((((HV6a_698:0.201872,(HV_652:0.056008,(R0a1a1_625:0.059611,no_name_647:0.012054):0.004991):0.0329):0.065178,(V2a_662:0.097485,(((H4a2_766:0.091603,H4a1a1_763:0.040968):0.220776,H1f_713:0.099558):0.003553,(H1c3_720:0.092067,H1t2_736:0.08585):0.018875):0.118752):0.013423):0.006775,HV10_704:0.033012):0.105155,B4c1b_273:0.026835):0.043336,(R2_7:0.305736,(R3_104:0.392164,((J2a1a_50:0.241362,J1c3a1_32:0.115456):0.139284,T2b1_82:0.332931):0.029901):3.2E-5):0.083771):0.010103):0.006614):0.005511,B4d1_2_3_260:0.071652,R_1:0.055174);
	tree rep.400000_run1 = [&R] (B5a2a_291:0.262459,((R7b1_128:0.341156,(R2_7:0.482033,(((F3b1_193:0.25094,(R0a1a1_625:0.265443,no_name_647:0.048641):0.061683):0.067729,(B4a1c2_224:0.399678,(T2b1_82:0.569815,(J2a1a_50:0.192144,J1c3a1_32:0.181097):0.135297):0.016372):0.010145):0.069445,(B4c1b_273:0.10193,(R3_104:0.164976,((HV_652:0.030574,((HV6a_698:0.158437,((((H1c3_720:0.055063,H1t2_736:0.093844):0.036096,(H4a2_766:0.065159,H4a1a1_763:0.061831):0.166258):0.019176,H1f_713:0.162009):0.111792,HV10_704:0.048485):0.008358):0.019391,V2a_662:0.122343):0.033687):0.027508,B4d1_2_3_260:0.345353):0.052018):0.028272):0.03388):0.043636):0.010704):0.082503,((U3a1_489:0.179884,U6a7b_461:0.221392):0.016542,((((K1a4a1b1_570:0.166002,K1a5_576:0.01581):0.043007,K1b2a_596:0.107438):0.166234,(U5a2d_396:0.193353,((U5b3e_444:0.150711,(U5a1a1a_359:0.055629,U5a1a1_357:0.021526):0.05278):0.042278,U5a1b1e_370:0.085697):0.090385):0.068583):0.001086,U4b1a4_519:0.358438):0.011359):0.117286):0.015419,R_1:0.013965);
	tree rep.410000_run1 = [&R] ((B4d1_2_3_260:0.081444,B5a2a_291:0.140692):0.12839,(HV10_704:0.04041,((F3b1_193:0.147858,(R2_7:0.163498,(((U5a1b1e_370:0.107382,(U5a1a1a_359:0.055947,U5a1a1_357:0.011174):0.036726):0.001163,(U5b3e_444:0.108343,(U3a1_489:0.180765,((K1b2a_596:0.056833,(K1a4a1b1_570:0.120132,K1a5_576:0.064472):0.007648):0.151777,(U4b1a4_519:0.247566,U6a7b_461:0.086328):0.043782):0.05248):0.010541):0.015088):0.048223,U5a2d_396:0.158999):0.054079):0.014361):0.004512,((((J2a1a_50:0.168485,J1c3a1_32:0.063584):0.083441,T2b1_82:0.372822):0.126219,B4c1b_273:0.020411):0.00837,((R7b1_128:0.348088,(B4a1c2_224:0.045649,(HV_652:0.078348,((H4a2_766:0.117091,H4a1a1_763:0.058908):0.144142,(((R0a1a1_625:0.096162,no_name_647:0.028984):0.065945,(V2a_662:0.075051,(H1c3_720:0.155187,(H1t2_736:0.106624,H1f_713:0.221323):0.002887):0.069282):0.047788):0.019361,HV6a_698:0.168217):0.037078):0.013006):0.045263):0.006874):0.010814,R3_104:0.2051):5.25E-4):0.002639):0.020716):0.001289,R_1:0.002288);
	tree rep.420000_run1 = [&R] (((((((((H4a1a1_763:0.085896,H4a2_766:0.00268):0.094287,(H1t2_736:0.086254,H1c3_720:0.030179):0.004578):0.076431,H1f_713:0.113603):0.079483,(V2a_662:0.189348,HV_652:0.010901):0.00117):0.030792,(HV6a_698:0.332804,HV10_704:0.197904):0.017828):0.022195,(R0a1a1_625:0.11098,no_name_647:0.089723):0.022868):0.107004,((((U3a1_489:0.171379,((U4b1a4_519:0.629179,U6a7b_461:0.22673):0.002406,(((U5a1b1e_370:0.04319,(U5a1a1_357:0.011709,U5a1a1a_359:0.060472):0.114144):0.161681,(U5b3e_444:0.164963,U5a2d_396:0.15661):0.07159):0.176305,(K1a4a1b1_570:0.192904,(K1b2a_596:0.038945,K1a5_576:0.052878):0.022453):0.443513):0.034615):0.026301):0.078295,R3_104:0.150827):0.05113,(((((J1c3a1_32:0.081001,B5a2a_291:0.346585):0.008962,J2a1a_50:0.366131):0.193437,T2b1_82:0.358247):0.026285,B4c1b_273:0.046577):0.029103,B4d1_2_3_260:0.169413):0.006782):0.022653,R7b1_128:0.312406):0.012471):0.004322,R2_7:0.488977):0.019818,(F3b1_193:0.313182,B4a1c2_224:0.081473):0.066563,R_1:0.087339);
	tree rep.430000_run1 = [&R] (B5a2a_291:0.170524,(((T2b1_82:0.40362,J2a1a_50:0.1679):0.001664,J1c3a1_32:0.128266):0.250318,((((((((K1b2a_596:0.159667,K1a4a1b1_570:0.218151):0.076676,K1a5_576:0.077377):0.283529,((U5a2d_396:0.147049,(U4b1a4_519:0.378549,((U5a1a1_357:0.052041,U5a1a1a_359:0.042908):0.058032,U5b3e_444:0.130499):0.051116):0.005138):0.060821,U5a1b1e_370:0.082094):0.069513):0.029576,U3a1_489:0.121265):0.031712,U6a7b_461:0.176583):0.090319,(F3b1_193:0.367307,(R3_104:0.128449,B4c1b_273:0.061058):0.005713):0.052367):0.025318,(B4d1_2_3_260:0.158989,((V2a_662:0.120536,(HV6a_698:0.208457,(R0a1a1_625:0.086181,no_name_647:0.008214):0.009663):0.011267):0.001965,((B4a1c2_224:0.375075,HV_652:0.013659):0.022126,(((H4a1a1_763:0.086051,H4a2_766:0.040167):0.063734,(H1t2_736:0.130487,(H1f_713:0.02281,H1c3_720:0.043589):0.067367):0.001458):0.087273,HV10_704:0.048532):0.048652):0.003191):0.067673):0.054322):0.033355,(R2_7:0.20187,R7b1_128:0.380933):0.01468):0.021515):0.004449,R_1:0.067296);
	tree rep.440000_run1 = [&R] (((R2_7:0.17018,((((B4a1c2_224:0.169742,((R3_104:0.058626,(V2a_662:0.088589,((((((H1t2_736:0.12716,(H1c3_720:0.066303,H1f_713:0.052227):0.026577):0.012919,(H4a1a1_763:0.022949,H4a2_766:0.045855):0.050777):0.028769,HV6a_698:0.360989):0.014541,HV10_704:0.019748):0.001789,(no_name_647:0.008167,R0a1a1_625:0.035891):0.02952):0.004113,HV_652:0.010551):0.072976):0.076324):0.030156,B4c1b_273:0.06222):0.078324):0.001921,F3b1_193:0.284178):0.018644,R7b1_128:0.281562):0.004553,(B4d1_2_3_260:0.034093,(U3a1_489:0.267021,(U6a7b_461:0.16743,(U4b1a4_519:0.339896,((((K1a5_576:0.129749,K1b2a_596:0.130244):0.073039,K1a4a1b1_570:0.444859):0.145376,((U5a1a1a_359:0.119477,U5a1a1_357:0.022857):0.054898,U5b3e_444:0.09331):0.127517):2.91E-4,(U5a2d_396:0.140031,U5a1b1e_370:0.102672):0.005089):0.079894):0.022892):0.01026):0.040439):0.017978):0.003418):0.023848,B5a2a_291:0.18793):0.020077,((J1c3a1_32:0.096031,J2a1a_50:0.122348):0.078522,T2b1_82:0.160467):0.041937,R_1:0.087575);
	tree rep.450000_run1 = [&R] (B5a2a_291:0.370439,((B4c1b_273:0.046499,((((K1a5_576:0.059946,K1a4a1b1_570:0.27923):0.020432,K1b2a_596:0.079714):0.178835,(U3a1_489:0.117977,((((U5a1b1e_370:0.006018,U5b3e_444:0.085833):0.008012,(U5a1a1_357:0.015286,U5a1a1a_359:0.073677):0.03571):0.01988,U5a2d_396:0.080984):0.076991,U4b1a4_519:0.297261):0.050246):0.046269):0.004959,U6a7b_461:0.12753):0.150675):0.04931,((R3_104:0.055503,R7b1_128:0.284802):2.92E-4,((B4a1c2_224:0.220984,((HV10_704:0.034808,HV_652:0.005186):0.07775,((((no_name_647:0.001302,R0a1a1_625:0.004506):0.029789,HV6a_698:0.170337):0.02549,V2a_662:0.100465):0.004495,((H1f_713:0.043408,(H1c3_720:0.109413,H1t2_736:0.051115):0.024268):0.011084,(H4a1a1_763:0.02572,H4a2_766:0.011173):0.018135):0.043965):0.078326):0.091826):0.008933,((R2_7:0.509881,F3b1_193:0.258276):0.071459,(B4d1_2_3_260:0.056294,(T2b1_82:0.276771,(J1c3a1_32:0.067866,J2a1a_50:0.113218):0.127429):0.083549):0.020169):0.030783):0.028991):0.013391):0.038034,R_1:0.001075);
	tree rep.460000_run1 = [&R] ((((U4b1a4_519:0.314645,((U5b3e_444:0.245905,(U5a1b1e_370:0.046479,U5a2d_396:0.280043):0.008053):0.024454,(U5a1a1a_359:0.057901,U5a1a1_357:0.059594):0.071012):0.139284):0.129198,((K1a4a1b1_570:0.29329,(K1a5_576:0.036041,K1b2a_596:0.074092):0.016016):0.126091,(U3a1_489:0.251712,U6a7b_461:0.354517):0.011367):0.016409):0.065433,F3b1_193:0.25632):0.091316,((R3_104:0.143319,(B5a2a_291:0.249816,(B4d1_2_3_260:0.09822,(J1c3a1_32:0.094264,J2a1a_50:0.216793):0.10436):0.001575):0.06194):0.001834,(((V2a_662:0.252564,HV_652:0.053212):0.023047,((R0a1a1_625:0.105769,no_name_647:0.028077):0.048982,(HV10_704:0.052513,HV6a_698:0.150543):0.038046):0.153161):0.062011,((((B4c1b_273:0.101995,R7b1_128:0.308915):0.023717,((H1c3_720:0.068895,(H1t2_736:0.127742,H1f_713:0.021958):0.00144):0.043162,(H4a2_766:0.082089,H4a1a1_763:0.074907):0.078445):0.137247):0.011142,T2b1_82:0.357822):0.02251,(R2_7:0.328895,B4a1c2_224:0.234472):0.009749):0.021243):0.040557):0.017563,R_1:0.014919);
	tree rep.470000_run1 = [&R] ((B5a2a_291:0.120485,(R3_104:0.177401,((J1c3a1_32:0.180311,(T2b1_82:0.311588,J2a1a_50:0.135969):0.016829):0.033366,B4a1c2_224:0.329677):0.020819):0.016222):0.056701,((((R2_7:0.273819,R7b1_128:0.193224):0.01681,(B4d1_2_3_260:0.069492,F3b1_193:0.167622):0.054854):0.074017,((((U5a1b1e_370:0.19106,(U5b3e_444:0.162854,U5a2d_396:0.368921):0.020386):0.064858,(U5a1a1_357:0.031538,U5a1a1a_359:0.072475):0.032884):0.055695,(U4b1a4_519:0.333506,(U3a1_489:0.250582,(((K1a4a1b1_570:0.171668,K1b2a_596:0.110228):0.021617,K1a5_576:0.0641):0.214629,U6a7b_461:0.136747):0.169415):0.015916):0.002583):0.138239,((HV_652:0.019872,(no_name_647:0.011006,R0a1a1_625:0.049081):0.126211):0.031141,(V2a_662:0.087471,((HV6a_698:0.19284,((H1c3_720:0.132489,(H1f_713:0.119848,(H4a1a1_763:0.154388,H4a2_766:0.003643):0.114997):7.11E-4):0.130551,H1t2_736:0.019008):0.04121):0.01758,HV10_704:0.037373):0.004712):0.070832):0.156351):0.059802):0.037338,B4c1b_273:0.070146):0.01846,R_1:0.007726);
	tree rep.480000_run1 = [&R] ((B4c1b_273:0.062606,(((B4d1_2_3_260:0.083507,(B4a1c2_224:0.190638,(U4b1a4_519:0.373675,((K1a4a1b1_570:0.206219,(K1b2a_596:0.048348,K1a5_576:0.111328):0.00736):0.185312,(U3a1_489:0.370345,(U6a7b_461:0.215848,(((U5a2d_396:0.103933,U5b3e_444:0.139273):0.013568,(U5a1a1a_359:0.077176,U5a1a1_357:0.038863):0.098213):0.038623,U5a1b1e_370:0.014923):0.150437):0.061115):0.033328):0.02997):0.086986):0.100392):0.084671,((R7b1_128:0.184572,(R2_7:0.286808,R3_104:0.320936):0.049538):0.020224,(B5a2a_291:0.117877,F3b1_193:0.442204):0.043766):0.004172):0.006454,(HV6a_698:0.249072,(((no_name_647:0.006051,R0a1a1_625:0.034018):0.036721,((HV10_704:0.003706,V2a_662:0.054109):0.023444,((H1t2_736:0.13291,((H4a2_766:0.019036,H4a1a1_763:0.008403):0.029859,H1c3_720:0.090896):0.089106):0.029236,H1f_713:0.024903):0.061567):0.04433):0.057187,HV_652:0.041214):0.061024):0.057811):0.009605):0.028926,((J1c3a1_32:0.139159,J2a1a_50:0.115243):0.254782,T2b1_82:0.445855):0.030386,R_1:0.020578);
	tree rep.490000_run1 = [&R] (((B5a2a_291:0.285347,((J2a1a_50:0.250366,J1c3a1_32:0.085004):0.032541,T2b1_82:0.208193):0.007405):0.04224,(F3b1_193:0.186078,((B4c1b_273:0.225632,R7b1_128:0.247155):0.062791,((B4a1c2_224:0.316181,(R0a1a1_625:0.059918,no_name_647:0.00479):0.077658):0.055577,(((HV_652:3.74E-4,(HV10_704:0.062249,V2a_662:0.088568):0.007143):0.009776,((H1f_713:0.069246,H1t2_736:0.081298):0.006065,((H4a1a1_763:0.2621,H4a2_766:0.02984):0.094604,H1c3_720:0.058133):0.058733):0.069697):0.008588,HV6a_698:0.083658):0.054628):0.011828):0.003877):0.028094):0.0486,((B4d1_2_3_260:0.197752,R2_7:0.106734):0.02082,((U6a7b_461:0.146685,((U4b1a4_519:0.405707,(((((U5a1a1a_359:0.078844,U5a1a1_357:0.159292):0.040149,U5b3e_444:0.05251):0.001799,U5a2d_396:0.093262):0.016528,U5a1b1e_370:0.025968):0.024581,U3a1_489:0.187802):0.029984):0.007871,((K1a4a1b1_570:0.231882,K1b2a_596:0.14434):0.084813,K1a5_576:0.234401):0.14592):9.43E-4):0.155893,R3_104:0.208518):0.024411):0.002318,R_1:0.101734);
	tree rep.500000_run1 = [&R] ((B5a2a_291:0.307877,((T2b1_82:0.421361,(J2a1a_50:0.191319,J1c3a1_32:0.069693):0.06411):0.110983,(B4c1b_273:0.065447,(F3b1_193:0.269819,((R7b1_128:0.208561,((((V2a_662:0.072985,HV10_704:0.155844):0.041126,(((H1f_713:0.034311,(H4a2_766:0.010732,H4a1a1_763:0.063637):0.045128):0.084674,H1t2_736:0.077184):0.013136,H1c3_720:0.067627):0.131459):0.056468,HV6a_698:0.127405):0.002399,(no_name_647:0.010666,R0a1a1_625:0.078826):0.089735):0.027875):0.009895,(U6a7b_461:0.317314,(((K1a5_576:0.025459,(K1a4a1b1_570:0.202802,K1b2a_596:0.052892):0.115779):0.121244,(U3a1_489:0.181488,U4b1a4_519:0.309792):0.124531):0.007434,(U5a2d_396:0.144235,((U5b3e_444:0.161619,(U5a1a1_357:0.021063,U5a1a1a_359:0.075103):0.080975):0.009225,U5a1b1e_370:0.06855):0.057711):0.061268):0.079014):0.083437):0.078764):0.001656):0.007957):0.020212):0.04487,((R2_7:0.359684,(HV_652:0.062101,R3_104:0.092704):2.75E-4):0.061201,(B4a1c2_224:0.255353,B4d1_2_3_260:0.051436):0.029197):0.054231,R_1:0.01282);
	tree rep.510000_run1 = [&R] (T2b1_82:0.267779,(((R7b1_128:0.163715,F3b1_193:0.294624):0.052903,R2_7:0.23529):0.014136,(((B4d1_2_3_260:0.145221,((HV6a_698:0.225853,(((R0a1a1_625:0.083997,no_name_647:0.024543):0.028896,((HV10_704:0.033892,V2a_662:0.065916):0.016451,((((H4a2_766:0.08849,H4a1a1_763:0.057084):0.121911,H1c3_720:0.016245):0.019562,H1t2_736:0.136434):0.013491,H1f_713:0.099601):0.047559):0.037315):0.036738,HV_652:0.014457):0.044593):0.034767,(J2a1a_50:0.31856,J1c3a1_32:0.083377):0.07634):0.002592):0.011145,(((B5a2a_291:0.238283,B4a1c2_224:0.213449):0.016769,R3_104:0.378867):0.065925,B4c1b_273:0.045252):0.10312):0.030757,(U4b1a4_519:0.177311,(((U3a1_489:0.217754,((U5a1a1a_359:0.032427,U5a1a1_357:0.028529):0.021721,((U5a1b1e_370:0.042559,U5a2d_396:0.219027):0.003056,U5b3e_444:0.209766):0.093475):0.150511):0.037371,U6a7b_461:0.146452):0.033468,((K1a4a1b1_570:0.343334,K1b2a_596:0.107042):0.073273,K1a5_576:0.088317):0.194649):0.024538):0.08676):0.03811):0.221777,R_1:0.04253);
	tree rep.520000_run1 = [&R] (R2_7:0.145141,((F3b1_193:0.281316,((B4c1b_273:0.04261,(((((U5a1b1e_370:0.055483,((U5b3e_444:0.228698,U6a7b_461:0.344659):0.006165,(K1b2a_596:0.126803,(K1a4a1b1_570:0.118738,K1a5_576:0.143579):0.052986):0.184719):0.022538):0.019712,((U5a1a1a_359:0.044849,U5a1a1_357:0.095479):0.131721,U5a2d_396:0.151397):0.113858):0.005424,(U3a1_489:0.234946,U4b1a4_519:0.316246):0.120098):0.011288,(T2b1_82:0.329918,(J1c3a1_32:0.154685,J2a1a_50:0.123942):0.008398):0.057885):0.014872,B4a1c2_224:0.144203):0.008261):9.27E-4,((R7b1_128:0.323501,(HV10_704:0.013188,(((V2a_662:0.04538,(HV_652:0.038032,(no_name_647:0.010954,R0a1a1_625:0.037489):0.149042):0.020778):0.016698,HV6a_698:0.10775):0.043831,((H1f_713:0.021377,(H1c3_720:0.034079,(H4a1a1_763:0.134373,H4a2_766:0.056568):0.210392):0.011923):0.080079,H1t2_736:0.128714):0.031775):0.023055):0.03807):0.049849,R3_104:0.224659):0.034955):0.010875):0.013536,(B4d1_2_3_260:0.079277,B5a2a_291:0.12178):0.073307):0.040317,R_1:0.055314);
	tree rep.530000_run1 = [&R] ((((B4a1c2_224:0.426327,(((B4d1_2_3_260:0.050056,B5a2a_291:0.183207):0.017654,(R7b1_128:0.313584,(R3_104:0.280776,(T2b1_82:0.295953,(J1c3a1_32:0.048492,J2a1a_50:0.394526):8.4E-5):0.031211):0.086715):0.026353):0.011565,(U4b1a4_519:0.33782,(((K1b2a_596:0.217786,(K1a5_576:0.265441,K1a4a1b1_570:0.414144):0.101623):0.203807,(U6a7b_461:0.251176,U3a1_489:0.234877):0.009506):0.077142,(U5b3e_444:0.101257,(U5a1b1e_370:0.0233,(U5a2d_396:0.159908,(U5a1a1a_359:0.010064,U5a1a1_357:0.011392):0.01344):0.106187):0.082705):0.018008):0.044441):0.151862):0.046082):0.052633,B4c1b_273:0.051537):0.03805,(F3b1_193:0.225999,(((HV10_704:0.031558,(V2a_662:0.251977,HV6a_698:0.086828):0.018609):0.001719,HV_652:0.070185):0.083616,(no_name_647:0.062284,R0a1a1_625:0.099361):0.074542):0.147498):0.055521):0.019023,((H1t2_736:0.129739,(H1f_713:0.009903,(H1c3_720:0.058169,(H4a1a1_763:0.058909,H4a2_766:0.0041):0.088814):0.103104):0.024434):0.039229,R2_7:0.143737):0.001309,R_1:9.86E-4);
	tree rep.540000_run1 = [&R] (R7b1_128:0.277238,((((HV10_704:0.017434,(((H1c3_720:0.031986,((H4a1a1_763:0.036805,H4a2_766:0.014859):0.115314,(H1t2_736:0.090189,HV6a_698:0.129298):0.006599):0.075078):0.005583,H1f_713:0.103972):0.040237,V2a_662:0.100012):0.044333):0.032331,HV_652:0.085819):0.038128,(((U6a7b_461:0.08792,((((U5b3e_444:0.084483,U5a2d_396:0.137624):0.003605,(U5a1b1e_370:0.095664,(U5a1a1_357:0.022468,U5a1a1a_359:0.04143):0.021654):0.037282):0.034567,((K1a5_576:0.044245,K1b2a_596:0.1749):0.009759,K1a4a1b1_570:0.393301):0.184332):0.014363,(U4b1a4_519:0.26593,U3a1_489:0.166795):0.037825):0.00287):0.05116,B4a1c2_224:0.206716):0.004482,(B4c1b_273:0.086972,(B5a2a_291:0.145444,((R3_104:0.420359,((R2_7:0.287231,(T2b1_82:0.217745,(J2a1a_50:0.131983,J1c3a1_32:0.089378):0.043411):0.036408):0.041694,B4d1_2_3_260:0.166166):0.005633):0.008323,F3b1_193:0.2058):0.047963):0.013553):0.059901):0.030496):0.010342,(R0a1a1_625:0.062633,no_name_647:0.003568):0.095092):0.017855,R_1:0.00158);
	tree rep.550000_run1 = [&R] ((((R7b1_128:0.363,((((K1a4a1b1_570:0.182067,K1b2a_596:0.111236):0.009736,K1a5_576:0.055599):0.170536,((U3a1_489:0.144009,U6a7b_461:0.189694):0.002486,U4b1a4_519:0.370158):0.03311):0.042794,(U5b3e_444:0.150457,((U5a1a1_357:0.002194,U5a1a1a_359:0.050969):0.082914,(U5a2d_396:0.218829,U5a1b1e_370:0.052447):0.049099):0.100507):0.108771):0.147646):0.009788,((J2a1a_50:0.269238,J1c3a1_32:0.08286):0.192831,T2b1_82:0.215789):0.024417):0.027738,(B5a2a_291:0.280918,F3b1_193:0.364156):0.022472):0.056567,(((((HV10_704:0.077603,HV_652:0.005481):0.01683,(R0a1a1_625:0.01199,no_name_647:0.006027):0.033769):0.029488,(((((H4a2_766:0.003313,H4a1a1_763:0.036743):0.230207,H1c3_720:0.054042):0.013349,H1f_713:0.030428):0.043258,H1t2_736:0.077123):0.025631,(V2a_662:0.188525,HV6a_698:0.273415):0.130325):0.031062):0.165758,((B4d1_2_3_260:0.129783,R2_7:0.319959):0.016487,(B4a1c2_224:0.394724,B4c1b_273:0.055012):0.054342):0.012411):0.030754,R3_104:0.25104):0.030059,R_1:0.001197);
	tree rep.560000_run1 = [&R] ((F3b1_193:0.256812,B4d1_2_3_260:0.096895):0.007031,((R3_104:0.10881,((HV10_704:0.041425,((no_name_647:0.069042,R0a1a1_625:0.02164):0.065958,(V2a_662:0.067464,HV6a_698:0.216856):0.002517):0.00304):0.008312,HV_652:0.012105):0.073619):0.014356,(((U6a7b_461:0.128601,((U4b1a4_519:0.279582,((((U5a1a1_357:0.015994,U5a1a1a_359:0.050334):0.092738,U5a1b1e_370:0.081071):0.00215,U5a2d_396:0.110937):0.0063,U5b3e_444:0.157788):0.057011):0.060659,((K1a4a1b1_570:0.168207,K1a5_576:0.107688):0.028409,K1b2a_596:0.047851):0.266722):0.047572):0.003859,U3a1_489:0.249869):0.016625,((((B4a1c2_224:0.238934,R2_7:0.320733):0.009412,R7b1_128:0.461643):0.013556,(B5a2a_291:0.164409,(J2a1a_50:0.204477,J1c3a1_32:0.118625):0.059018):0.037683):0.096046,(B4c1b_273:0.097724,(T2b1_82:0.29313,(((H4a1a1_763:0.063877,H4a2_766:0.017213):0.075116,(H1c3_720:0.029227,H1t2_736:0.104233):0.00252):0.016203,H1f_713:0.127668):0.055474):0.008341):0.061434):0.008621):0.020256):0.020114,R_1:0.041148);
	tree rep.570000_run1 = [&R] (((R2_7:0.416658,(B4d1_2_3_260:0.08493,B4a1c2_224:0.125299):0.044356):0.033101,((F3b1_193:0.142707,(R7b1_128:0.217319,((B5a2a_291:0.187215,((T2b1_82:0.242076,(J1c3a1_32:0.129133,J2a1a_50:0.15094):0.218244):0.033383,V2a_662:0.186131):0.053944):0.038364,((((R0a1a1_625:0.106558,no_name_647:0.100117):0.015973,((H1c3_720:0.142329,(H1f_713:0.07435,H1t2_736:0.089063):0.005969):0.032418,(H4a2_766:0.066737,H4a1a1_763:0.06382):0.154499):0.050003):0.01608,HV6a_698:0.161767):0.007074,(HV_652:0.038466,HV10_704:0.051932):3.01E-4):0.019925):0.031696):0.0184):0.016257,(B4c1b_273:0.094606,R3_104:0.11801):0.006229):6.98E-4):0.014461,(((((U5a1a1a_359:0.038345,U5a1a1_357:0.104875):0.04008,(U5b3e_444:0.240137,U5a2d_396:0.174049):0.029208):0.089644,((U4b1a4_519:0.330608,U5a1b1e_370:0.013877):0.00714,U3a1_489:0.143808):0.019011):0.016802,((K1a5_576:0.114725,K1a4a1b1_570:0.168125):0.025842,K1b2a_596:0.105733):0.237733):0.016527,U6a7b_461:0.282143):0.030229,R_1:0.101408);
	tree rep.580000_run1 = [&R] ((B4a1c2_224:0.249653,(R3_104:0.261378,((R7b1_128:0.537233,(((R2_7:0.340336,(((((K1a5_576:0.080503,K1a4a1b1_570:0.384895):0.026656,K1b2a_596:0.067852):0.141474,(U3a1_489:0.145973,(U6a7b_461:0.282097,U4b1a4_519:0.186647):0.006056):0.009212):0.032388,(U5a2d_396:0.168641,(((U5a1a1_357:0.086788,U5a1a1a_359:0.048363):0.036644,U5a1b1e_370:0.007445):0.047857,U5b3e_444:0.108982):0.045927):0.052265):0.071839,B4d1_2_3_260:0.168794):0.028982):0.001583,B4c1b_273:0.024226):0.002982,((J2a1a_50:0.267434,T2b1_82:0.183812):0.020992,J1c3a1_32:0.061381):0.08653):0.057928):0.038905,(((((R0a1a1_625:0.058162,no_name_647:0.018916):0.035492,V2a_662:0.095464):0.030033,HV_652:0.091032):0.076027,HV10_704:0.119819):0.021761,(HV6a_698:0.149552,((H4a1a1_763:0.107561,H4a2_766:0.026447):0.048124,(H1t2_736:0.163256,(H1c3_720:0.197034,H1f_713:0.05031):0.02963):0.015726):0.070467):0.002907):0.030074):0.002731):0.026844):0.036613,(F3b1_193:0.248276,B5a2a_291:0.1907):0.06136,R_1:0.164087);
	tree rep.590000_run1 = [&R] (((((H1f_713:0.110101,((H1t2_736:0.162071,H1c3_720:0.09151):0.058421,(H4a1a1_763:0.030283,H4a2_766:0.082384):0.082017):0.07406):0.011731,((R0a1a1_625:0.029122,no_name_647:0.01047):0.053478,(HV_652:8.89E-4,HV10_704:0.063181):0.014993):6.65E-4):0.158757,V2a_662:0.054201):0.036709,HV6a_698:0.155233):0.110847,((F3b1_193:0.43117,(((T2b1_82:0.209849,J1c3a1_32:0.133241):0.002379,J2a1a_50:0.267081):0.117411,((B4d1_2_3_260:0.044441,(((U3a1_489:0.230303,U4b1a4_519:0.405532):0.022236,(((U5b3e_444:0.190016,U5a2d_396:0.20343):0.0063,(U5a1b1e_370:0.074259,(U5a1a1_357:0.005177,U5a1a1a_359:0.142503):0.051691):0.039555):0.058131,(((K1a4a1b1_570:0.266746,K1b2a_596:0.089378):0.023699,K1a5_576:0.054872):0.269989,U6a7b_461:0.054459):0.01735):0.121456):0.046007,B4a1c2_224:0.333017):0.036351):0.032158,R2_7:0.281556):0.134701):0.049232):0.004238,(R7b1_128:0.238134,((R3_104:0.177836,B5a2a_291:0.263707):0.02187,B4c1b_273:0.009095):0.009681):0.002444):0.016751,R_1:0.012641);
	tree rep.600000_run1 = [&R] (R2_7:0.265311,(B4d1_2_3_260:0.065374,(((B5a2a_291:0.179544,B4a1c2_224:0.403229):0.017687,(T2b1_82:0.266733,(J2a1a_50:0.085112,J1c3a1_32:0.082964):0.102368):0.024273):0.009371,((((H4a1a1_763:0.041304,H4a2_766:0.025692):0.073972,(H1c3_720:0.031334,H1f_713:0.060699):0.03603):0.063152,((H1t2_736:0.047788,(R0a1a1_625:0.009357,no_name_647:6.11E-4):0.084551):0.036255,(((V2a_662:0.037122,HV6a_698:0.079468):0.039489,HV_652:0.018848):1.92E-4,HV10_704:0.148223):0.062792):0.055996):0.034652,((R7b1_128:0.191059,(((((((U5a2d_396:0.172942,(U5a1b1e_370:0.148958,(U5a1a1a_359:0.095323,U5a1a1_357:0.076986):0.05446):0.021306):0.025584,U5b3e_444:0.170375):0.055902,U4b1a4_519:0.420139):0.008426,U6a7b_461:0.23903):0.049605,U3a1_489:0.161923):0.001528,(K1a5_576:0.160021,(K1b2a_596:0.073506,K1a4a1b1_570:0.227712):0.099661):0.107401):0.228683,(F3b1_193:0.333597,B4c1b_273:0.107258):0.005429):1.46E-4):0.057641,R3_104:0.24506):0.041457):0.021693):9.68E-4):0.046278,R_1:0.009282);
	tree rep.610000_run1 = [&R] ((((HV6a_698:0.293534,(U6a7b_461:0.230731,(((U5a2d_396:0.224774,(((U5a1a1a_359:0.072266,U5a1a1_357:0.009828):0.03182,(U4b1a4_519:0.241746,(K1b2a_596:0.063864,(K1a5_576:0.12326,K1a4a1b1_570:0.217573):0.025616):0.217292):0.010452):0.002482,U5b3e_444:0.031533):0.077724):0.0586,U5a1b1e_370:0.09468):0.063432,U3a1_489:0.126113):0.100449):0.151347):0.08204,((HV_652:0.036653,((((H4a1a1_763:0.129072,H4a2_766:4.67E-4):0.253242,(H1c3_720:0.081358,H1t2_736:0.133346):0.039339):0.00627,H1f_713:0.074844):0.030022,(no_name_647:0.155576,R0a1a1_625:0.279536):0.046724):0.008021):0.030337,(HV10_704:0.061111,V2a_662:0.121574):0.142745):0.102911):0.070867,(B4d1_2_3_260:0.05699,(((B4a1c2_224:0.323213,(T2b1_82:0.273143,(J1c3a1_32:0.113668,J2a1a_50:0.153573):0.078077):0.014078):0.022168,((B4c1b_273:0.015393,R2_7:0.414329):0.015567,R7b1_128:0.326189):0.033427):0.042861,(R3_104:0.161064,F3b1_193:0.305868):0.02962):0.088235):0.010679):0.011629,B5a2a_291:0.256287,R_1:0.052502);
	tree rep.620000_run1 = [&R] (((B5a2a_291:0.12167,R2_7:0.236392):0.023799,((B4a1c2_224:0.122885,R3_104:0.266309):0.026832,B4c1b_273:0.038829):0.089489):0.084371,(((((J2a1a_50:0.241815,J1c3a1_32:0.107953):0.100158,T2b1_82:0.205482):0.062235,R7b1_128:0.272033):0.10985,(U6a7b_461:0.257937,((K1b2a_596:0.130745,(K1a5_576:0.032853,K1a4a1b1_570:0.089208):0.004556):0.219778,(U3a1_489:0.250425,((((U5a1b1e_370:0.154948,U5a2d_396:0.213113):0.016505,U5b3e_444:0.043491):0.059901,U4b1a4_519:0.456999):0.005234,(U5a1a1_357:0.067534,U5a1a1a_359:0.074068):0.102939):0.039256):0.039048):0.02871):0.14755):0.003453,(B4d1_2_3_260:0.063935,((HV10_704:0.07243,HV6a_698:0.274582):0.009493,((((H1t2_736:0.085113,F3b1_193:0.141957):0.042072,((H1c3_720:0.028595,H1f_713:0.033051):0.022748,(H4a1a1_763:0.05707,H4a2_766:0.033609):0.039406):0.02374):0.00134,HV_652:0.007638):0.002458,(V2a_662:0.010159,(R0a1a1_625:0.145871,no_name_647:0.011936):0.028566):0.018655):0.00992):0.13392):0.02971):0.014486,R_1:0.044391);
	tree rep.630000_run1 = [&R] ((((B5a2a_291:0.213914,B4d1_2_3_260:0.068165):0.016009,B4c1b_273:0.029973):0.135011,((((H1t2_736:0.168617,(H1f_713:0.041855,((H4a2_766:0.015807,H4a1a1_763:0.147274):0.305477,H1c3_720:0.039624):0.044569):2.7E-5):0.033026,(((HV10_704:0.007194,(R0a1a1_625:0.043836,no_name_647:0.116384):0.166459):0.069665,(HV6a_698:0.060992,V2a_662:0.126673):0.016703):0.050425,HV_652:0.016664):0.043955):0.062229,F3b1_193:0.209985):0.017643,((J2a1a_50:0.122173,T2b1_82:0.393892):0.017335,J1c3a1_32:0.107047):0.110738):0.007821):0.048478,(((U6a7b_461:0.15321,((U3a1_489:0.173619,(U5b3e_444:0.103589,((U5a1a1a_359:0.122197,U5a1a1_357:0.131752):0.039818,(U5a1b1e_370:0.074954,U5a2d_396:0.169843):0.001569):1.87E-4):0.065653):0.06614,((K1b2a_596:0.05261,(K1a5_576:0.073755,K1a4a1b1_570:0.116558):0.049198):0.303114,U4b1a4_519:0.303311):0.050469):0.020757):0.160625,(B4a1c2_224:0.241488,R2_7:0.262396):0.013025):0.062701,(R3_104:0.280691,R7b1_128:0.08985):0.015048):0.013496,R_1:0.038577);
	tree rep.640000_run1 = [&R] ((((HV6a_698:0.087078,(((H1t2_736:0.072227,(H4a2_766:0.016811,H4a1a1_763:0.169825):0.031267):5.15E-4,H1f_713:0.050701):0.023283,(((R0a1a1_625:0.077154,no_name_647:0.007274):0.110085,V2a_662:0.200062):0.003185,HV_652:0.018166):0.012908):0.038731):0.069091,HV10_704:0.012688):0.16103,H1c3_720:0.054737):0.014577,((((U4b1a4_519:0.360311,U3a1_489:0.277403):0.065056,(((K1a4a1b1_570:0.138492,K1b2a_596:0.017901):0.246885,K1a5_576:0.030094):0.307537,U6a7b_461:0.163637):0.0126):0.055394,(U5a1b1e_370:0.045365,(U5b3e_444:0.142093,((U5a1a1a_359:0.015795,U5a1a1_357:0.035011):0.041087,U5a2d_396:0.104345):0.020303):0.126082):0.016471):0.048459,(((R3_104:0.137467,((F3b1_193:0.150025,B5a2a_291:0.293988):0.007361,((R7b1_128:0.217985,B4c1b_273:0.063703):0.040102,R2_7:0.230824):0.031685):0.103565):0.007656,((J2a1a_50:0.090192,J1c3a1_32:0.051532):0.211262,B4d1_2_3_260:0.019611):0.011506):0.051853,(T2b1_82:0.28545,B4a1c2_224:0.247267):0.018042):0.016941):0.045968,R_1:0.001513);
	tree rep.650000_run1 = [&R] (((((((U6a7b_461:0.341311,(K1a4a1b1_570:0.126154,(K1a5_576:0.19482,K1b2a_596:0.043154):0.001576):0.289138):0.02301,U4b1a4_519:0.319353):0.010059,((U5a2d_396:0.085247,((U5a1a1_357:0.075685,U5a1a1a_359:0.075155):0.173643,U5a1b1e_370:0.075741):0.117361):0.090188,U5b3e_444:0.113306):0.056608):0.088798,U3a1_489:0.153773):0.259322,(((B5a2a_291:0.20281,(B4d1_2_3_260:0.124464,((((J2a1a_50:0.272235,J1c3a1_32:0.335346):0.114526,T2b1_82:0.277054):0.1896,R2_7:0.204469):0.025147,(((V2a_662:0.148049,(R0a1a1_625:0.044089,no_name_647:0.01553):0.079355):0.019503,((HV_652:0.047277,HV6a_698:0.041821):0.105415,(((H1f_713:0.097963,H1t2_736:0.02081):0.063241,H1c3_720:0.254727):0.044224,(H4a1a1_763:0.064043,H4a2_766:0.055844):0.060435):0.013707):0.032893):0.007848,HV10_704:0.018046):0.014684):0.021746):0.014622):0.006513,F3b1_193:0.324012):0.042182,R3_104:0.05205):0.020511):0.017813,(B4c1b_273:0.00488,B4a1c2_224:0.115726):0.007534):0.10952,R7b1_128:0.392461,R_1:0.00908);
	tree rep.660000_run1 = [&R] ((((B5a2a_291:0.259714,R7b1_128:0.280204):0.012696,(B4c1b_273:0.034509,(R2_7:0.22066,((((H4a1a1_763:0.01332,H4a2_766:0.025042):0.086925,(H1f_713:0.038393,(H1t2_736:0.11508,(H1c3_720:0.114076,(no_name_647:0.039814,R0a1a1_625:0.114372):0.105678):0.024699):0.048293):0.009982):0.052833,((HV10_704:0.035132,HV6a_698:0.114452):0.007691,HV_652:0.031771):0.017547):0.005974,V2a_662:0.285806):0.043626):0.006653):0.045724):0.027305,B4d1_2_3_260:0.018899):0.059686,((T2b1_82:0.257195,B4a1c2_224:0.43808):0.079136,((J1c3a1_32:0.102267,J2a1a_50:0.092948):0.225348,((R3_104:0.110045,F3b1_193:0.324918):0.045033,((U3a1_489:0.115117,(((U5a1b1e_370:0.002178,(((U5a1a1a_359:0.030107,U5a1a1_357:0.00335):0.066946,U5b3e_444:0.101701):0.001733,U5a2d_396:0.07518):0.001701):0.06916,U6a7b_461:0.165827):0.008809,U4b1a4_519:0.416842):0.05003):0.021626,(K1a4a1b1_570:0.268379,(K1b2a_596:0.158984,K1a5_576:0.110668):0.011942):0.166208):0.072346):0.017346):0.002628):0.018646,R_1:0.007559);
	tree rep.670000_run1 = [&R] ((B4a1c2_224:0.255487,(((K1a4a1b1_570:0.092056,(K1a5_576:0.08141,K1b2a_596:0.099945):0.002611):0.191667,((U3a1_489:0.142898,((U5a1b1e_370:0.048912,(U5a2d_396:0.210172,(U5a1a1_357:0.017929,U5a1a1a_359:0.056859):0.06635):0.001923):0.002665,U5b3e_444:0.11653):0.012254):0.009699,U4b1a4_519:0.336109):0.011459):0.134167,U6a7b_461:0.147922):0.068206):0.027614,((B4d1_2_3_260:0.035211,(((B5a2a_291:0.060161,(T2b1_82:0.150439,(J1c3a1_32:0.027467,J2a1a_50:0.126815):0.103304):0.103511):0.048911,(R3_104:0.23677,(B4c1b_273:0.040965,((((R0a1a1_625:0.082845,no_name_647:0.07926):0.050154,V2a_662:0.13112):0.024829,((HV6a_698:0.087759,(H1t2_736:0.162554,(((H4a1a1_763:0.038644,H4a2_766:0.041038):0.074775,H1f_713:0.033358):0.0972,H1c3_720:0.062502):0.032739):0.059401):3.45E-4,HV_652:0.007557):0.025273):0.001211,HV10_704:0.092773):0.140414):0.04631):0.061611):0.020932,(F3b1_193:0.185036,R2_7:0.289229):0.002427):0.019485):0.007629,R7b1_128:0.341218):0.059799,R_1:0.129799);
	tree rep.680000_run1 = [&R] (((((((V2a_662:0.205809,((H1t2_736:0.045329,(H1c3_720:0.169888,(((H4a1a1_763:0.11608,H4a2_766:0.002712):0.125348,H1f_713:0.089511):0.005775,(HV10_704:0.030543,(HV6a_698:0.128583,HV_652:0.021505):0.009192):0.007951):0.016237):0.014531):0.037758,(R0a1a1_625:0.065863,no_name_647:0.00806):0.080698):0.052704):0.008055,(((U6a7b_461:0.391266,((U5a1b1e_370:0.219393,U5a2d_396:0.111746):0.144793,((U5a1a1_357:0.0625,U5a1a1a_359:0.068468):0.061153,U5b3e_444:0.288657):0.040506):0.213388):0.007635,(U4b1a4_519:0.408856,(((K1a5_576:0.059122,K1b2a_596:0.07566):0.032279,K1a4a1b1_570:0.209857):0.180863,U3a1_489:0.203547):0.004754):0.004708):0.177908,(F3b1_193:0.234045,(B4a1c2_224:0.146464,B4d1_2_3_260:0.065763):0.051808):0.014325):0.015534):0.015323,R3_104:0.170923):0.053938,B5a2a_291:0.10546):0.025486,R7b1_128:0.443034):0.075107,(B4c1b_273:0.187752,R2_7:0.163756):0.008981):0.029926,(T2b1_82:0.27528,(J1c3a1_32:0.085324,J2a1a_50:0.250979):0.072698):0.015004,R_1:0.034945);
	tree rep.690000_run1 = [&R] ((((B4a1c2_224:0.271345,R2_7:0.412407):0.012704,B4d1_2_3_260:0.102412):8.36E-4,R3_104:0.20726):0.155503,((((H4a1a1_763:0.085992,H4a2_766:0.031319):0.042667,(H1f_713:0.062039,(H1t2_736:0.189459,H1c3_720:0.108916):0.016296):0.009491):0.094198,((B4c1b_273:0.047105,B5a2a_291:0.085412):0.011321,((((U5b3e_444:0.228462,((U5a2d_396:0.416044,(U5a1a1_357:0.026729,U5a1a1a_359:0.100092):0.0181):0.027892,U5a1b1e_370:0.040307):0.030223):0.147335,(U3a1_489:0.136155,(K1a4a1b1_570:0.112612,(K1b2a_596:0.162492,K1a5_576:0.148392):0.004383):0.174325):0.030149):0.002871,(U6a7b_461:0.165093,U4b1a4_519:0.366508):0.01338):0.084541,(R7b1_128:0.519832,(((J2a1a_50:0.180409,J1c3a1_32:0.098991):0.058879,T2b1_82:0.23721):0.046256,(F3b1_193:0.182379,HV6a_698:0.220722):0.011951):0.011334):0.040706):0.033178):0.015458):0.00701,((HV10_704:0.045437,HV_652:0.051032):0.008324,(V2a_662:0.150667,(no_name_647:0.03492,R0a1a1_625:0.081599):0.049639):0.029934):0.170958):0.063199,R_1:0.056378);
	tree rep.700000_run1 = [&R] (R2_7:0.408365,(((T2b1_82:0.351606,(J2a1a_50:0.270907,J1c3a1_32:0.191857):0.014797):0.040567,((B4d1_2_3_260:0.122582,((((H1c3_720:0.034026,((H1t2_736:0.099404,H1f_713:0.058924):0.070186,(H4a1a1_763:0.031747,H4a2_766:0.089663):0.196875):0.099127):0.049686,HV6a_698:0.218725):0.091998,(B5a2a_291:0.25444,B4c1b_273:0.03123):0.038079):0.03045,((B4a1c2_224:0.078142,((HV10_704:0.083925,(V2a_662:0.166845,(R0a1a1_625:0.09554,no_name_647:0.003278):0.091787):0.049991):0.019131,R7b1_128:0.396417):7.98E-4):0.055902,R3_104:0.107729):0.006635):0.008026):0.029702,((U6a7b_461:0.21294,(U4b1a4_519:0.411058,((U5a1b1e_370:0.023369,(U5b3e_444:0.449119,(U5a1a1a_359:0.05944,U5a1a1_357:0.00449):0.05945):0.042931):0.00178,U5a2d_396:0.068749):0.033829):0.015542):2.4E-5,((K1a5_576:0.106179,(K1a4a1b1_570:0.247348,K1b2a_596:0.097062):0.00305):0.134736,U3a1_489:0.137342):0.037605):0.186858):0.004223):0.034236,(F3b1_193:0.236444,HV_652:0.068436):0.001106):0.096815,R_1:0.009907);
	tree rep.710000_run1 = [&R] ((((((((R3_104:0.324359,(no_name_647:0.006967,R0a1a1_625:0.061898):0.181845):0.025765,R7b1_128:0.32341):0.053926,T2b1_82:0.147115):0.004902,B4d1_2_3_260:0.094421):0.009346,((U6a7b_461:0.060998,((U3a1_489:0.223524,U4b1a4_519:0.19622):0.011738,(((K1a5_576:0.070735,K1a4a1b1_570:0.185051):0.048716,K1b2a_596:0.133903):0.160942,((U5a2d_396:0.151152,(U5b3e_444:0.070484,(U5a1a1a_359:0.005461,U5a1a1_357:0.107073):0.021896):0.055968):0.025167,U5a1b1e_370:0.025684):0.07646):0.007816):0.045048):0.084509,(B4c1b_273:0.068251,((HV10_704:0.052759,F3b1_193:0.181423):0.008223,R2_7:0.406592):0.060849):0.005974):0.018245):0.003826,((J2a1a_50:0.258293,J1c3a1_32:0.111965):0.052236,B4a1c2_224:0.305096):0.010678):0.013345,((((H1c3_720:0.041322,(H4a1a1_763:0.031864,H4a2_766:0.044434):0.110195):0.062929,(H1t2_736:0.243782,H1f_713:0.042845):0.025927):0.059159,(V2a_662:0.045739,HV_652:0.006036):0.055601):0.021051,HV6a_698:0.241231):0.06737):0.015684,B5a2a_291:0.282534,R_1:0.003941);
	tree rep.720000_run1 = [&R] ((((((H4a1a1_763:0.03673,H4a2_766:0.005295):0.064369,H1t2_736:0.073895):0.00532,H1f_713:0.019447):0.030907,H1c3_720:0.06172):0.017955,(HV_652:0.015372,(V2a_662:0.010573,HV10_704:0.024779):0.008244):0.099797):0.034942,((R2_7:0.164976,((J2a1a_50:0.109616,J1c3a1_32:0.104626):0.037854,T2b1_82:0.231336):0.068304):0.008941,(((R7b1_128:0.263286,(((U3a1_489:0.260258,((U5b3e_444:0.159789,((U5a1b1e_370:0.074208,(U5a1a1a_359:0.019598,U5a1a1_357:0.00176):0.087143):0.034711,U5a2d_396:0.07772):0.015036):0.011247,((K1b2a_596:0.100555,(K1a5_576:0.086064,K1a4a1b1_570:0.097379):0.03304):0.215384,U4b1a4_519:0.30759):0.075478):0.008231):0.020333,U6a7b_461:0.214229):0.177283,B4c1b_273:0.008349):0.030277):0.028348,F3b1_193:0.190725):0.01718,(B4d1_2_3_260:0.060988,((B4a1c2_224:0.119521,(R3_104:0.118035,B5a2a_291:0.130469):0.066061):0.011113,(HV6a_698:0.273648,(no_name_647:0.007979,R0a1a1_625:0.06116):0.037313):0.032356):0.005244):7.1E-5):0.065224):0.021788,R_1:0.010011);
	tree rep.730000_run1 = [&R] ((((V2a_662:0.154735,HV_652:0.001457):0.104008,(((R0a1a1_625:0.034675,no_name_647:0.074364):0.060227,HV10_704:0.079066):0.064889,(HV6a_698:0.170874,(H1f_713:0.091927,((H1t2_736:0.150137,H1c3_720:0.030555):0.019695,(H4a1a1_763:0.058447,H4a2_766:0.001294):0.069272):0.020413):0.028883):0.023763):0.018891):0.228955,(((((B4d1_2_3_260:0.097817,(((((U5a1a1_357:0.076062,U5a1a1a_359:0.137296):0.114195,(U5a2d_396:0.191433,U5b3e_444:0.265901):0.020427):0.036187,(((U6a7b_461:0.365391,U4b1a4_519:0.369514):0.015139,((K1b2a_596:0.028164,K1a5_576:0.121894):0.02642,K1a4a1b1_570:0.104095):0.282227):0.011513,U3a1_489:0.355892):0.047694):0.04418,U5a1b1e_370:0.184267):0.059167,B5a2a_291:0.414847):0.045251):0.023308,B4c1b_273:0.022699):0.00811,(R7b1_128:0.36655,R2_7:0.596545):0.01543):0.027587,F3b1_193:0.399372):0.062044,R3_104:0.30882):0.007493):0.029278,(((J2a1a_50:0.182421,J1c3a1_32:0.194539):0.06966,T2b1_82:0.377183):0.143541,B4a1c2_224:0.367917):0.061498,R_1:0.106759);
	tree rep.740000_run1 = [&R] (((B5a2a_291:0.283241,((T2b1_82:0.341847,(J2a1a_50:0.186552,J1c3a1_32:0.112308):0.038456):0.003525,((U6a7b_461:0.248716,(U3a1_489:0.193779,((((K1b2a_596:0.013251,K1a4a1b1_570:0.114417):0.016167,K1a5_576:0.039997):0.136156,(((U5a1b1e_370:0.009871,U5a2d_396:0.114722):0.027119,U5b3e_444:0.084016):0.011048,(U5a1a1_357:0.049079,U5a1a1a_359:0.01043):0.020434):0.176075):0.019524,U4b1a4_519:0.230342):0.05136):0.016498):0.127039,F3b1_193:0.091168):0.023891):0.008588):0.011777,(((B4c1b_273:0.074116,R3_104:0.28428):0.060362,(B4a1c2_224:0.281798,B4d1_2_3_260:0.05484):0.027793):0.027608,R7b1_128:0.136977):0.034013):0.002716,(R2_7:0.229048,((HV10_704:0.046927,(((no_name_647:0.00737,R0a1a1_625:0.081287):0.03992,((((H1t2_736:0.135967,H1c3_720:0.056266):0.018594,H1f_713:0.035624):0.019098,(H4a1a1_763:0.01106,H4a2_766:0.024116):0.116063):0.030953,V2a_662:0.126925):0.030508):0.015729,HV6a_698:0.146746):0.119148):0.010346,HV_652:7.41E-4):0.029857):0.038911,R_1:0.028208);
	tree rep.750000_run1 = [&R] (T2b1_82:0.327532,((((HV10_704:0.183702,(no_name_647:0.053189,R0a1a1_625:0.274059):0.00567):0.018385,V2a_662:0.155016):0.005821,((((H1c3_720:0.093025,H1t2_736:0.073161):0.066901,(H1f_713:0.132649,(H4a1a1_763:0.08762,H4a2_766:0.052167):0.125227):0.01887):0.013607,HV_652:0.002666):0.120082,HV6a_698:0.16563):0.004904):0.07416,((J1c3a1_32:0.080067,J2a1a_50:0.135875):0.048984,(((R3_104:0.075192,R7b1_128:0.212008):0.052015,((B4d1_2_3_260:0.100801,F3b1_193:0.259142):0.037798,(((U5a2d_396:0.190806,U5a1b1e_370:0.0478):0.021508,(U5b3e_444:0.137945,(U5a1a1_357:0.003232,U5a1a1a_359:0.144293):0.229917):0.159739):0.019011,(U3a1_489:0.073249,((U4b1a4_519:0.388047,U6a7b_461:0.222472):0.003535,(K1b2a_596:0.113643,(K1a4a1b1_570:0.326185,K1a5_576:0.057893):3.86E-4):0.125229):0.064633):2.72E-4):0.11636):6.99E-4):0.029237,(B5a2a_291:0.232709,((B4a1c2_224:0.356362,B4c1b_273:0.053982):0.010957,R2_7:0.134025):0.04058):0.025787):0.006938):0.01079):0.011105,R_1:0.015058);
	tree rep.760000_run1 = [&R] ((((B4c1b_273:0.114282,((F3b1_193:0.499205,B4a1c2_224:0.270123):0.014166,B4d1_2_3_260:0.10371):0.022239):0.007244,R7b1_128:0.371551):0.002848,(B5a2a_291:0.196241,(((V2a_662:0.074783,((HV10_704:0.078818,(R0a1a1_625:0.141771,no_name_647:0.05258):0.039519):0.014165,HV_652:0.026522):0.015929):0.058907,(HV6a_698:0.107632,(((H4a1a1_763:0.052892,H4a2_766:0.015938):0.071695,(H1f_713:0.109755,H1c3_720:0.070445):0.035579):0.029233,H1t2_736:0.14747):0.061374):0.101753):0.079153,R2_7:0.233364):0.001513):0.001709):0.044234,((R3_104:0.180115,(T2b1_82:0.256946,(J2a1a_50:0.258827,J1c3a1_32:0.076171):0.049035):0.058551):0.029351,((U4b1a4_519:0.412613,(((U5a1a1_357:0.027671,U5a1a1a_359:0.081494):0.01136,(U5a1b1e_370:0.007791,U5b3e_444:0.189582):0.073617):0.011891,U5a2d_396:0.27366):0.12525):0.052423,((U6a7b_461:0.193947,U3a1_489:0.164656):0.001552,(K1a4a1b1_570:0.126219,(K1a5_576:0.080004,K1b2a_596:0.10404):0.004545):0.248789):0.013541):0.223049):0.039366,R_1:2.72E-4);
	tree rep.770000_run1 = [&R] (B4c1b_273:0.014697,((((((U5b3e_444:0.097458,(((U5a1a1a_359:0.069808,U5a1a1_357:0.012255):0.028052,U5a2d_396:0.092099):0.036827,U5a1b1e_370:0.052255):0.019436):0.036706,(U4b1a4_519:0.21877,U6a7b_461:0.139439):0.008374):0.002608,(K1a4a1b1_570:0.048372,(K1b2a_596:0.090683,K1a5_576:0.055238):0.113884):0.086587):0.010693,U3a1_489:0.093624):0.07979,(R2_7:0.167187,(R7b1_128:0.187618,(B4d1_2_3_260:0.034419,B4a1c2_224:0.126756):0.057644):0.013962):0.04865):0.009738,(((R3_104:0.260059,(T2b1_82:0.238644,(J2a1a_50:0.064428,J1c3a1_32:0.0052):0.035245):0.008491):0.138063,(F3b1_193:0.184089,B5a2a_291:0.146298):0.011493):7.38E-4,((HV6a_698:0.08281,(((HV10_704:0.061571,(no_name_647:0.004371,R0a1a1_625:0.058785):0.092911):0.00293,(((H4a1a1_763:0.017081,H4a2_766:0.027333):0.057661,H1c3_720:0.055316):0.009905,(H1f_713:0.106266,H1t2_736:0.047762):0.034902):0.020043):0.01262,HV_652:0.047763):0.001342):6.43E-4,V2a_662:0.074471):0.064932):0.006116):0.010607,R_1:0.054085);
	tree rep.780000_run1 = [&R] ((B4d1_2_3_260:0.085631,((F3b1_193:0.356433,(B4a1c2_224:0.172199,(R2_7:0.279935,((((U3a1_489:0.200787,(((U5a1b1e_370:0.049015,(U5b3e_444:0.155835,((U5a1a1a_359:0.062982,U5a1a1_357:0.019336):0.10342,U5a2d_396:0.086341):0.022309):0.093405):0.032116,U6a7b_461:0.134549):0.055395,(K1a5_576:0.056056,(K1b2a_596:0.046149,K1a4a1b1_570:0.191518):6.5E-5):0.095323):0.143069):0.019782,U4b1a4_519:0.21704):0.093756,((((no_name_647:0.091814,HV_652:0.053638):0.018741,(HV6a_698:0.154264,V2a_662:0.126193):0.098835):0.009394,(((H1f_713:0.007036,H1t2_736:0.078659):0.033243,(H4a1a1_763:0.035984,H4a2_766:0.033292):0.157276):0.086957,H1c3_720:0.02033):0.094901):0.011661,(R0a1a1_625:0.119111,HV10_704:0.088621):0.06407):0.171254):0.116465,(B4c1b_273:0.018225,(T2b1_82:0.201558,(J1c3a1_32:0.085752,J2a1a_50:0.140057):0.028843):0.035978):0.005848):0.060565):0.022201):0.003536):0.020791,R3_104:0.130921):0.024419):0.001101,(R7b1_128:0.232265,B5a2a_291:0.23936):0.0383,R_1:0.027242);
	tree rep.790000_run1 = [&R] (((B4d1_2_3_260:0.051932,(T2b1_82:0.35333,((((V2a_662:0.138234,HV_652:0.057304):0.016946,((R0a1a1_625:0.008259,no_name_647:0.055622):0.059302,HV10_704:0.047465):0.042566):0.061015,(((H1c3_720:0.143919,H1f_713:0.102023):0.014874,(H4a1a1_763:0.074203,H4a2_766:0.005018):0.055636):0.034633,H1t2_736:0.047076):0.071286):0.050371,HV6a_698:0.106352):0.054408):0.004275):0.090979,((((F3b1_193:0.294989,(((((U5a1b1e_370:0.05322,U5a2d_396:0.129769):0.008285,(U5a1a1_357:0.021439,U5a1a1a_359:0.059777):0.088849):0.008797,U5b3e_444:0.150199):0.070685,((K1a4a1b1_570:0.112561,(K1b2a_596:0.022975,K1a5_576:0.117206):0.042563):0.214007,((U3a1_489:0.207615,U4b1a4_519:0.274579):0.010809,U6a7b_461:0.20436):0.019781):0.023272):0.042903,R2_7:0.282945):0.134962):0.02205,((J1c3a1_32:0.021042,J2a1a_50:0.139372):0.083221,R7b1_128:0.357266):0.048658):0.048049,B4a1c2_224:0.235124):0.017705,(B5a2a_291:0.298674,R3_104:0.127771):0.072169):0.015807):0.005139,B4c1b_273:0.019869,R_1:0.028651);
	tree rep.800000_run1 = [&R] (B4a1c2_224:0.347316,(R2_7:0.410847,(((R3_104:0.291642,B4c1b_273:0.123507):0.025265,(R7b1_128:0.372969,((((J1c3a1_32:0.187841,T2b1_82:0.396674):0.00962,J2a1a_50:0.193084):0.261534,(F3b1_193:0.444464,B4d1_2_3_260:0.07039):0.070383):0.035986,((R0a1a1_625:0.107064,no_name_647:0.008648):0.098162,(((((H4a1a1_763:0.154708,H4a2_766:0.032879):0.118496,H1t2_736:0.106039):0.035376,(H1c3_720:0.06176,H1f_713:0.036326):0.09176):0.048115,(HV6a_698:0.269441,(HV_652:0.036746,V2a_662:0.061411):0.049274):0.022913):0.118229,HV10_704:0.481124):0.048152):0.071447):0.050795):0.044661):0.040997,(((((U5a2d_396:0.382265,U5a1a1a_359:0.194141):0.026721,(U5a1b1e_370:0.029978,U5a1a1_357:0.093471):0.025543):0.03778,U5b3e_444:0.106517):0.093179,((U3a1_489:0.186382,U6a7b_461:0.497499):0.027298,((K1b2a_596:0.047423,(K1a5_576:0.168059,K1a4a1b1_570:0.262339):0.028405):0.286665,U4b1a4_519:0.240756):0.013743):0.029276):0.136656,B5a2a_291:0.216303):0.028932):0.04718):0.008823,R_1:0.014979);
	tree rep.810000_run1 = [&R] ((B4c1b_273:0.115063,((((B4a1c2_224:0.21859,F3b1_193:0.398627):0.018288,(B5a2a_291:0.391977,R2_7:0.236708):0.071831):0.073082,(R3_104:0.162159,((J2a1a_50:0.279724,(T2b1_82:0.454193,J1c3a1_32:0.22456):0.017903):0.100797,(R7b1_128:0.292055,B4d1_2_3_260:0.034914):0.004105):0.055837):0.127061):0.007961,((U4b1a4_519:0.372872,U6a7b_461:0.185248):0.010955,(((K1b2a_596:0.034143,K1a4a1b1_570:0.491495):0.0347,K1a5_576:0.15475):0.393363,(U3a1_489:0.387082,((U5a1b1e_370:0.073682,U5b3e_444:0.070018):0.010793,((U5a1a1a_359:0.043152,U5a1a1_357:0.004061):0.024086,U5a2d_396:0.185504):0.002773):0.017624):0.001999):0.027693):0.147018):1.48E-4):0.033026,(HV6a_698:0.326302,((V2a_662:0.135728,(((H1c3_720:0.051495,(H4a1a1_763:0.027792,H4a2_766:0.116676):0.139388):1.28E-4,H1f_713:0.049799):0.049389,H1t2_736:0.047443):0.010955):0.03104,((HV_652:0.001349,HV10_704:0.008324):0.004362,(no_name_647:0.046357,R0a1a1_625:0.052932):0.199783):0.005389):0.01194):0.17409,R_1:0.018111);
	tree rep.820000_run1 = [&R] ((((((no_name_647:0.075935,R0a1a1_625:0.018636):0.019902,HV_652:0.004127):0.067469,(((H1t2_736:0.092005,H1f_713:0.166095):0.017993,((H4a1a1_763:0.150375,H4a2_766:0.052726):0.104668,H1c3_720:0.039929):0.017041):0.13092,HV10_704:0.030479):0.02325):0.025839,V2a_662:0.089978):0.079202,(((B4a1c2_224:0.12478,(F3b1_193:0.391105,R3_104:0.105287):0.022258):0.015453,(((U5a1a1_357:0.192797,((U5a1a1a_359:0.135475,U5a1b1e_370:0.056839):0.078669,U5a2d_396:0.113313):0.10808):0.004799,(U5b3e_444:0.130116,U4b1a4_519:0.334316):0.035568):0.071519,(((K1b2a_596:0.066668,(K1a5_576:0.128079,K1a4a1b1_570:0.296644):0.015231):0.25631,U3a1_489:0.055813):0.012187,U6a7b_461:0.15809):0.039261):0.16338):0.029047,(R7b1_128:0.43532,B5a2a_291:0.28768):0.01431):0.065941):0.008382,((B4c1b_273:0.064843,((J2a1a_50:0.118891,J1c3a1_32:0.144081):0.09908,T2b1_82:0.365522):0.034269):0.092503,((R2_7:0.320018,B4d1_2_3_260:0.209767):0.008357,HV6a_698:0.151558):0.009148):0.057275,R_1:0.014119);
	tree rep.830000_run1 = [&R] (((R2_7:0.248085,B4c1b_273:0.121366):0.00335,((B5a2a_291:0.202556,(F3b1_193:0.298315,((((T2b1_82:0.373822,((V2a_662:0.106234,(HV_652:0.04511,((no_name_647:0.002193,R0a1a1_625:0.032902):0.160004,(((((H4a1a1_763:0.072218,H4a2_766:0.021875):0.121869,H1f_713:0.045927):0.005288,H1c3_720:0.063164):0.011913,H1t2_736:0.077914):0.076996,HV10_704:0.148473):0.013104):0.020663):0.129157):0.082564,HV6a_698:0.094352):0.081676):0.020963,(J1c3a1_32:0.062576,J2a1a_50:0.408723):0.076916):0.0542,(B4a1c2_224:0.195382,(((U4b1a4_519:0.271837,U6a7b_461:0.268537):0.005108,U3a1_489:0.260448):0.002087,(((((U5a1a1_357:0.04884,U5a1a1a_359:0.036599):0.058017,U5a2d_396:0.27232):0.048036,U5b3e_444:0.151064):0.003629,U5a1b1e_370:0.036833):0.049441,(K1a5_576:0.186519,(K1a4a1b1_570:0.184854,K1b2a_596:0.015269):0.045971):0.352307):0.013371):0.053873):0.122386):0.017835,R3_104:0.064406):0.012421):0.043701):0.065244,R7b1_128:0.260351):0.027818):0.031658,B4d1_2_3_260:0.034678,R_1:0.067308);
	tree rep.840000_run1 = [&R] (R3_104:0.176767,((B4a1c2_224:0.409992,(R2_7:0.392501,((K1a5_576:0.259085,(K1a4a1b1_570:0.240712,K1b2a_596:0.180342):0.159945):0.152709,((((U5b3e_444:0.259399,(U5a2d_396:0.274226,(U5a1b1e_370:0.106318,(U5a1a1_357:0.003952,U5a1a1a_359:0.108992):0.034333):0.04347):0.001765):0.15361,U4b1a4_519:0.465102):0.062013,U6a7b_461:0.149911):0.149641,U3a1_489:0.542096):0.083949):0.094134):0.023809):0.03223,(B4d1_2_3_260:0.185828,((J2a1a_50:0.207069,J1c3a1_32:0.038307):0.152923,((B5a2a_291:0.345232,(((F3b1_193:0.436858,B4c1b_273:0.197341):0.012687,R7b1_128:0.253834):0.050467,((R0a1a1_625:0.046822,no_name_647:0.082215):0.115184,(HV_652:0.065027,(((H1c3_720:0.129184,((H1f_713:0.074402,H1t2_736:0.133021):0.031993,(H4a2_766:0.073616,H4a1a1_763:0.107129):0.173576):0.033585):0.029311,V2a_662:0.145433):0.016558,(HV6a_698:0.202877,HV10_704:0.088311):0.002751):0.004986):0.080005):0.04454):0.01215):0.062829,T2b1_82:0.385345):0.047025):0.021951):0.020176):0.011162,R_1:0.007458);
	tree rep.850000_run1 = [&R] (((B4c1b_273:0.11989,B4d1_2_3_260:0.075986):0.006961,B5a2a_291:0.162351):0.025356,((((R2_7:0.258011,F3b1_193:0.235292):0.007283,(((V2a_662:0.089635,((HV10_704:0.035898,HV6a_698:0.176113):0.052721,((((H1t2_736:0.068852,(H1f_713:0.05318,H1c3_720:0.070551):0.001626):0.006165,(H4a1a1_763:0.002507,H4a2_766:0.056819):0.040313):0.18172,(no_name_647:0.038681,R0a1a1_625:0.021438):0.19913):0.011668,HV_652:0.019248):0.093489):0.040208):0.039216,R3_104:0.256996):0.039703,(B4a1c2_224:0.15597,R7b1_128:0.345326):0.008032):0.027317):0.026566,(((K1a4a1b1_570:0.207581,(K1a5_576:0.070574,K1b2a_596:0.028712):0.034823):0.102275,U3a1_489:0.072108):0.090711,(((U5a1b1e_370:0.040283,(U5a1a1_357:0.072189,U5a1a1a_359:0.100962):0.027293):0.007583,(U5a2d_396:0.186507,U5b3e_444:0.142324):0.007049):0.043586,(U6a7b_461:0.163048,U4b1a4_519:0.18634):0.060819):0.034154):0.070801):0.009044,((J2a1a_50:0.194916,J1c3a1_32:0.032314):0.177691,T2b1_82:0.311649):0.021683):0.00866,R_1:0.004467);
	tree rep.860000_run1 = [&R] (R2_7:0.268854,((((((F3b1_193:0.323043,(((B5a2a_291:0.243849,(J1c3a1_32:0.101821,J2a1a_50:0.16534):0.100109):0.018364,B4d1_2_3_260:0.141635):1.75E-4,(((((((U5a1a1_357:0.055752,U5a1a1a_359:0.337164):0.099102,(U5a1b1e_370:0.012233,U5b3e_444:0.219269):0.042803):0.018506,U5a2d_396:0.33704):0.206483,U4b1a4_519:0.55625):0.017287,U6a7b_461:0.13887):0.040942,U3a1_489:0.237861):0.014004,(K1a4a1b1_570:0.232569,(K1b2a_596:0.090511,K1a5_576:0.087025):0.071273):0.108129):0.112061):0.034316):0.017103,R7b1_128:0.311265):0.07318,B4a1c2_224:0.319247):0.037525,R3_104:0.144606):0.010055,B4c1b_273:0.035956):0.017947,((((HV10_704:0.035334,(((H1f_713:0.073267,(H1c3_720:0.24594,(H4a1a1_763:0.051304,H4a2_766:0.08829):0.225583):0.057616):0.014692,H1t2_736:0.063548):0.05587,HV_652:0.012503):0.028044):0.094166,((no_name_647:0.009407,R0a1a1_625:0.014006):0.178588,HV6a_698:0.078729):0.039171):0.06596,V2a_662:0.029858):0.066864,T2b1_82:0.333502):0.033328):0.050798,R_1:0.001904);
	tree rep.870000_run1 = [&R] (((((((U4b1a4_519:0.291826,(U5a1a1_357:0.005653,U5a1a1a_359:0.061272):0.051444):0.006844,(U5a1b1e_370:0.046461,U5b3e_444:0.183015):0.03522):0.07041,U5a2d_396:0.359688):0.092967,(U3a1_489:0.243053,((K1b2a_596:0.117858,(K1a5_576:0.180623,K1a4a1b1_570:0.245243):0.008751):0.355197,U6a7b_461:0.256497):0.004466):0.042459):0.028848,B4d1_2_3_260:0.064445):0.031082,((HV_652:0.025545,(((V2a_662:0.142833,(((H4a1a1_763:0.049724,H1c3_720:0.149641):0.053728,H1t2_736:0.052868):0.006963,(H1f_713:0.066786,H4a2_766:0.146646):0.008815):0.117803):0.013746,HV6a_698:0.192873):0.08204,(no_name_647:0.030197,R0a1a1_625:0.051344):0.080627):0.024026):0.05709,(B5a2a_291:0.175686,((((R2_7:0.211145,((J2a1a_50:0.241411,J1c3a1_32:0.108837):0.037645,(T2b1_82:0.342974,R7b1_128:0.315059):0.01418):0.114748):0.022373,B4c1b_273:0.03126):0.011647,F3b1_193:0.251248):0.00663,B4a1c2_224:0.182686):0.036091):0.009167):0.031353):0.031707,(HV10_704:0.108665,R3_104:0.246915):0.034865,R_1:0.220482);
	tree rep.880000_run1 = [&R] ((R3_104:0.085465,(((R7b1_128:0.42602,B4d1_2_3_260:0.115291):0.029619,R2_7:0.354041):0.020264,((B5a2a_291:0.298021,((HV_652:0.010915,V2a_662:0.113386):0.045906,(((H1t2_736:0.042653,(H1f_713:0.068593,(H1c3_720:0.026237,(H4a2_766:0.003227,H4a1a1_763:0.013595):0.045616):0.054501):0.04123):0.079252,(R0a1a1_625:0.019434,no_name_647:0.029405):0.08076):0.004482,(HV6a_698:0.306919,HV10_704:0.013202):0.188152):0.072302):0.051507):0.303083,(F3b1_193:0.224102,(B4c1b_273:0.013979,((U6a7b_461:0.126466,((U4b1a4_519:0.340824,(U5b3e_444:0.20492,((U5a2d_396:0.061741,U5a1b1e_370:0.028873):0.00453,(U5a1a1a_359:0.031262,U5a1a1_357:0.064238):0.056452):0.073125):0.03165):0.016122,U3a1_489:0.086125):0.003752):0.021597,(K1b2a_596:0.130183,(K1a4a1b1_570:0.152333,K1a5_576:0.106272):0.098566):0.306208):0.018045):0.012852):0.016007):0.058884):0.006632):0.009319,((T2b1_82:0.241055,(J1c3a1_32:0.11237,J2a1a_50:0.14012):0.128759):0.171882,B4a1c2_224:0.276356):0.001547,R_1:0.124441);
	tree rep.890000_run1 = [&R] ((R3_104:0.180069,(B4c1b_273:0.045272,(B5a2a_291:0.273121,((((((U4b1a4_519:0.447589,(U3a1_489:0.211453,(((U5a2d_396:0.21272,(U5a1a1_357:0.058163,U5a1a1a_359:0.063805):0.146542):0.077029,U5b3e_444:0.0268):0.048297,U5a1b1e_370:0.105696):0.031882):0.019564):0.021005,(((K1a4a1b1_570:0.231902,K1a5_576:0.136998):0.045372,K1b2a_596:0.101898):0.157889,U6a7b_461:0.140088):0.039793):0.09054,B4d1_2_3_260:0.114553):0.05477,R7b1_128:0.171156):0.019314,F3b1_193:0.242387):0.191367,((((R2_7:0.245096,(HV6a_698:0.081104,(R0a1a1_625:0.078419,no_name_647:0.058507):0.04341):0.015331):0.052339,(HV10_704:0.048076,(H1f_713:0.023192,((H1c3_720:0.017744,(H4a2_766:0.033944,H4a1a1_763:0.053936):0.045134):0.009162,H1t2_736:0.039026):0.050738):0.13043):0.015371):0.062571,(HV_652:0.019667,V2a_662:0.090906):0.008591):0.05764,T2b1_82:0.32692):0.014632):0.038288):0.032251):0.086479):0.006069,((J1c3a1_32:0.19762,J2a1a_50:0.100399):0.049348,B4a1c2_224:0.423133):0.029399,R_1:0.102515);
	tree rep.900000_run1 = [&R] (((U5b3e_444:0.131,(((U5a1b1e_370:0.059121,((U5a1a1_357:0.031928,U5a1a1a_359:0.057168):0.084438,U5a2d_396:0.121281):0.016356):0.073417,(U3a1_489:0.174583,U6a7b_461:0.215996):0.035337):0.021399,U4b1a4_519:0.408564):0.009507):0.02786,(K1a4a1b1_570:0.271096,(K1b2a_596:0.088235,K1a5_576:0.087218):0.067697):0.341272):0.13323,((T2b1_82:0.370052,(J2a1a_50:0.296694,J1c3a1_32:0.306957):0.09181):0.1258,(((B4d1_2_3_260:0.102585,(B4c1b_273:0.040801,(F3b1_193:0.52024,(B5a2a_291:0.302946,(R2_7:0.39544,(B4a1c2_224:0.273535,(((H4a2_766:0.021818,H4a1a1_763:0.035832):0.044323,H1f_713:0.066871):0.005468,(H1c3_720:0.104291,H1t2_736:0.061086):0.004732):0.097709):0.125809):0.015651):0.007794):0.072697):0.002035):0.07591,(R7b1_128:0.601003,((V2a_662:0.094953,(((R0a1a1_625:0.167636,no_name_647:0.039924):0.003207,HV10_704:0.034753):0.004777,HV_652:0.03828):0.031958):0.022143,HV6a_698:0.179258):0.062931):0.151086):0.06187,R3_104:0.318181):0.008837):0.069115,R_1:0.041777);
	tree rep.910000_run1 = [&R] ((B4a1c2_224:0.169286,(((R2_7:0.203124,B4c1b_273:0.03474):0.018416,(((B5a2a_291:0.241731,R3_104:0.180686):0.001027,(F3b1_193:0.389495,(((K1b2a_596:0.029724,K1a4a1b1_570:0.274319):0.00809,K1a5_576:0.102275):0.157564,(((U6a7b_461:0.157036,U3a1_489:0.159456):0.003193,U4b1a4_519:0.456254):0.04324,(((U5a2d_396:0.092679,U5b3e_444:0.115172):0.017259,U5a1b1e_370:0.09153):0.003221,(U5a1a1_357:0.074589,U5a1a1a_359:0.090476):0.184738):0.030641):0.018366):0.210853):0.004947):0.013745,((J2a1a_50:0.393649,J1c3a1_32:0.207712):0.144737,T2b1_82:0.244848):0.053195):0.002899):0.166372,(R7b1_128:0.305902,B4d1_2_3_260:0.062381):0.042534):0.023849):0.006161,((HV6a_698:0.097788,HV10_704:0.106251):0.026036,(((V2a_662:0.08244,HV_652:0.046641):0.042648,(no_name_647:0.132013,R0a1a1_625:0.066125):0.189263):0.003908,(H1f_713:0.061388,((H1c3_720:0.03685,(H4a2_766:0.029723,H4a1a1_763:0.055103):0.142865):0.111479,H1t2_736:0.248186):0.03867):0.079687):0.074192):0.101534,R_1:0.016619);
	tree rep.920000_run1 = [&R] ((((K1a5_576:0.062376,(K1a4a1b1_570:0.283747,K1b2a_596:0.074162):0.003755):0.288993,(U3a1_489:0.187706,(U4b1a4_519:0.416309,U6a7b_461:0.121547):0.016522):0.043284):0.044047,(((U5a1a1a_359:0.073441,U5a1a1_357:0.033511):0.15155,(U5b3e_444:0.237011,U5a2d_396:0.213618):0.003461):0.109916,U5a1b1e_370:0.102999):0.08358):0.075958,(B4d1_2_3_260:0.060668,(B4c1b_273:0.08273,(((((B4a1c2_224:0.090617,R3_104:0.223877):2.8E-4,(((V2a_662:0.096038,((((((H4a1a1_763:0.096355,H4a2_766:0.005311):0.044952,((H1t2_736:0.143079,H1c3_720:0.216962):0.099674,H1f_713:0.093525):0.046165):0.016721,(R0a1a1_625:0.041503,no_name_647:0.055739):0.062741):0.089712,HV10_704:0.075238):0.074414,HV_652:0.003132):0.074174,HV6a_698:0.23365):0.045678):0.025302,F3b1_193:0.233225):0.017336,(J2a1a_50:0.166861,(J1c3a1_32:0.075392,T2b1_82:0.277829):0.019042):0.065382):0.033868):0.105257,R2_7:0.287576):0.032876,R7b1_128:0.403423):5.44E-4,B5a2a_291:0.173874):0.002774):0.030433):0.054801,R_1:0.001989);
	tree rep.930000_run1 = [&R] ((T2b1_82:0.261066,(B4d1_2_3_260:0.057777,((V2a_662:0.08124,((R3_104:0.126997,((J1c3a1_32:0.077427,J2a1a_50:0.179963):0.057162,B4c1b_273:0.024122):0.005119):0.039839,((HV6a_698:0.317273,HV10_704:0.111101):3.79E-4,(((H1c3_720:0.089397,(H1f_713:0.119797,(H4a1a1_763:0.065248,H4a2_766:0.008081):0.199775):0.072204):0.014875,H1t2_736:0.054979):0.047813,((R0a1a1_625:0.023412,no_name_647:0.005151):0.012961,HV_652:0.034492):0.061478):0.014701):0.083788):0.068047):1.66E-4,((B4a1c2_224:0.256047,F3b1_193:0.507437):0.061947,(B5a2a_291:0.260503,(R7b1_128:0.317323,((((((U5a2d_396:0.072167,U5b3e_444:0.088851):0.036835,(U5a1a1a_359:0.141018,U5a1a1_357:0.120516):0.068258):0.057788,U5a1b1e_370:0.003071):0.025025,U6a7b_461:0.208503):0.003555,((K1a4a1b1_570:0.334816,K1a5_576:0.031999):0.044618,K1b2a_596:0.211272):0.096862):0.079577,(U4b1a4_519:0.38253,U3a1_489:0.229025):0.001333):0.082819):0.026259):0.030221):0.046963):0.001496):9.4E-4):0.015519,R2_7:0.309429,R_1:0.007038);
	tree rep.940000_run1 = [&R] ((((((R7b1_128:0.347222,((R3_104:0.35793,(((((K1b2a_596:0.121989,K1a4a1b1_570:0.177101):0.002984,K1a5_576:0.08687):0.290313,U6a7b_461:0.307047):0.037655,(U3a1_489:0.154228,U4b1a4_519:0.204112):0.056201):0.007027,(((U5a1b1e_370:0.015044,(U5a1a1_357:0.00174,U5a1a1a_359:0.021918):0.017413):0.016446,U5a2d_396:0.054192):0.055773,U5b3e_444:0.17586):0.134403):0.104625):0.004419,F3b1_193:0.290038):0.03048):0.027782,B5a2a_291:0.11197):0.00576,(R2_7:0.268656,(((HV10_704:0.010632,((H4a1a1_763:0.063758,H4a2_766:0.008008):0.034981,(H1c3_720:0.043201,(H1t2_736:0.072743,H1f_713:0.017402):0.006331):0.011184):0.042691):0.016051,HV_652:0.058043):0.008775,(HV6a_698:0.112485,(V2a_662:0.051839,(R0a1a1_625:0.172615,no_name_647:0.073261):0.068668):0.026691):0.01758):0.079617):0.008158):0.097027,(B4c1b_273:0.068501,B4d1_2_3_260:0.139777):0.023569):0.055991,((J2a1a_50:0.104449,J1c3a1_32:0.113254):0.059495,T2b1_82:0.436818):0.021211):0.084977,B4a1c2_224:0.102321,R_1:0.049218);
	tree rep.950000_run1 = [&R] (((((((R2_7:0.339983,(R3_104:0.445976,F3b1_193:0.526019):0.00898):0.088942,R7b1_128:0.323145):0.012586,(T2b1_82:0.538836,(J2a1a_50:0.126124,J1c3a1_32:0.02966):0.049872):0.095412):0.003192,((((V2a_662:0.096236,((HV_652:0.030875,HV10_704:0.029043):0.078616,(R0a1a1_625:0.024124,no_name_647:0.045954):0.089591):0.02157):0.073726,HV6a_698:0.152177):0.012953,(((H4a2_766:0.052862,H4a1a1_763:0.09538):0.153381,(H1f_713:0.058833,H1c3_720:0.059619):0.004014):0.012948,H1t2_736:0.129279):0.024225):0.032949,(((((U5a1a1_357:0.033934,U5a1a1a_359:0.034503):0.09323,U5b3e_444:0.243508):0.001734,(U5a1b1e_370:0.020954,U5a2d_396:0.265022):0.006906):0.033741,(U6a7b_461:0.173099,(((K1b2a_596:0.008799,K1a4a1b1_570:0.251975):0.022644,K1a5_576:0.080712):0.359321,U3a1_489:0.233545):0.053668):0.040977):0.034269,U4b1a4_519:0.349274):0.110101):0.025377):3.92E-4,(B4a1c2_224:0.411967,B5a2a_291:0.330858):0.011992):0.004621,B4c1b_273:0.229527):0.009064,B4d1_2_3_260:0.056242,R_1:0.027298);
	tree rep.960000_run1 = [&R] ((((((no_name_647:0.036529,R0a1a1_625:0.025039):0.11078,HV10_704:0.011808):0.101545,V2a_662:0.231628):0.013064,HV_652:0.046811):0.004871,(((H1t2_736:0.098704,H1c3_720:0.144362):0.050242,H1f_713:0.089254):0.023415,(H4a1a1_763:0.035305,H4a2_766:0.080062):0.120585):0.095055):0.050846,(((T2b1_82:0.317032,(J1c3a1_32:0.089454,J2a1a_50:0.236348):0.003128):0.139642,B4a1c2_224:0.175526):0.050728,(((((((K1a4a1b1_570:0.075947,K1b2a_596:0.065928):0.003549,K1a5_576:0.073521):0.188533,((((U5a1b1e_370:0.090503,U5b3e_444:0.070403):0.041279,U5a2d_396:0.117865):0.002678,(U5a1a1_357:0.007781,U5a1a1a_359:0.166914):0.032109):0.038367,U6a7b_461:0.127151):0.018305):0.001508,U3a1_489:0.283277):0.108623,U4b1a4_519:0.267498):0.148923,B4d1_2_3_260:0.034272):0.01737,(F3b1_193:0.237678,(B4c1b_273:0.057334,((R3_104:0.143791,B5a2a_291:0.074574):0.009262,(HV6a_698:0.152827,(R2_7:0.234835,R7b1_128:0.277513):0.039415):0.023619):0.026737):0.003732):0.008593):0.069901):0.008208,R_1:0.016479);
	tree rep.970000_run1 = [&R] (((((K1a4a1b1_570:0.049011,(K1b2a_596:0.16749,K1a5_576:0.105719):0.047768):0.217139,((U4b1a4_519:0.282042,U3a1_489:0.267952):0.005126,(U6a7b_461:0.275164,((U5a2d_396:0.209572,U5b3e_444:0.099796):0.001569,((U5a1a1_357:0.096717,U5a1a1a_359:0.134416):0.023844,U5a1b1e_370:0.069189):0.052947):0.095582):0.007128):0.03935):0.071528,(B4c1b_273:0.019206,((((B4a1c2_224:0.169072,((HV10_704:0.067151,((H1f_713:0.025488,(((H4a1a1_763:0.068962,H4a2_766:0.001163):0.165994,HV6a_698:0.128015):0.026322,H1c3_720:0.073411):0.008863):0.021852,H1t2_736:0.090544):0.028861):0.055394,((HV_652:0.031804,V2a_662:0.080993):0.044005,(R0a1a1_625:0.099453,no_name_647:0.03672):0.063192):0.004999):0.035765):0.085741,(R7b1_128:0.241266,(B4d1_2_3_260:0.055052,R3_104:0.200145):0.003095):0.030779):0.015627,B5a2a_291:0.333485):0.026608,(J1c3a1_32:0.094921,(T2b1_82:0.225654,J2a1a_50:0.216241):0.052229):0.069348):0.00243):0.005161):0.014553,F3b1_193:0.183614):0.028968,R2_7:0.255074,R_1:0.07314);
	tree rep.980000_run1 = [&R] (R2_7:0.177359,(((((((((H1t2_736:0.0335,((H4a1a1_763:0.154247,H4a2_766:0.012382):0.065689,H1c3_720:0.082774):0.01794):0.041671,H1f_713:0.009045):0.094821,((R0a1a1_625:0.114303,no_name_647:0.004897):0.008633,((HV10_704:0.024192,HV_652:0.010883):0.032906,HV6a_698:0.182496):0.005825):0.271994):0.008754,V2a_662:0.033186):0.171073,R3_104:0.156092):0.091836,((J1c3a1_32:0.031889,J2a1a_50:0.124473):0.092335,T2b1_82:0.210616):0.031373):0.019024,((F3b1_193:0.27312,R7b1_128:0.195155):0.049389,B4a1c2_224:0.366917):0.003037):0.025452,B5a2a_291:0.325393):0.002397,(B4d1_2_3_260:0.159846,(B4c1b_273:0.010447,(((U3a1_489:0.184748,(K1a5_576:0.192377,(K1b2a_596:0.117947,K1a4a1b1_570:0.264431):0.03228):0.074073):0.028989,U6a7b_461:0.235658):0.023307,(U4b1a4_519:0.426425,((U5a1b1e_370:0.026887,U5b3e_444:0.077566):0.005689,((U5a1a1_357:0.066163,U5a1a1a_359:0.076208):0.025862,U5a2d_396:0.084017):0.004216):0.052317):0.005187):0.073262):0.028992):0.001078):0.001209,R_1:0.009731);
	tree rep.990000_run1 = [&R] ((((((HV_652:0.027824,((R0a1a1_625:0.101365,no_name_647:0.006638):0.046644,HV10_704:0.050766):0.002281):0.025751,(HV6a_698:0.129444,((((H1t2_736:0.10045,H1c3_720:0.018954):0.035836,(H4a1a1_763:0.018301,H4a2_766:0.001707):0.152232):0.033485,H1f_713:0.041613):0.081151,V2a_662:0.051261):0.001785):0.041038):0.070594,R7b1_128:0.24306):0.002928,(((((((U5a1b1e_370:0.128306,(U5a1a1_357:0.056377,U5a1a1a_359:0.099143):0.05234):0.109152,(U5b3e_444:0.148651,U5a2d_396:0.132664):0.057698):0.070756,U4b1a4_519:0.333022):0.062088,(K1a5_576:0.110454,(K1b2a_596:0.079667,K1a4a1b1_570:0.271035):0.008037):0.158791):0.031542,U6a7b_461:0.149522):0.067908,U3a1_489:0.190229):0.111904,B5a2a_291:0.109942):0.013178):0.042563,(J2a1a_50:0.238445,J1c3a1_32:0.060445):0.055089):0.034448,(((B4a1c2_224:0.241845,R3_104:0.337832):2.24E-4,F3b1_193:0.16397):0.038461,(((B4c1b_273:0.031013,T2b1_82:0.260595):0.050395,B4d1_2_3_260:0.187952):0.002355,R2_7:0.194523):0.020477):0.015242,R_1:0.021072);
	tree rep.1000000_run1 = [&R] (B4a1c2_224:0.215809,((((B4c1b_273:0.100896,B5a2a_291:0.210584):0.039964,(V2a_662:0.057883,(((((H1f_713:0.055968,(H1c3_720:0.013059,H1t2_736:0.047429):0.049117):0.008042,(H4a2_766:0.028087,H4a1a1_763:0.042679):0.08693):0.091181,(no_name_647:8.86E-4,R0a1a1_625:0.038559):0.108342):0.020534,(HV10_704:0.027959,HV6a_698:0.13806):0.031942):0.011808,HV_652:0.018519):0.062399):0.007093):0.001458,(((((T2b1_82:0.260785,(J2a1a_50:0.13052,J1c3a1_32:0.235944):0.011117):0.094821,(B4d1_2_3_260:0.164545,R2_7:0.264773):0.122408):0.007569,(((U4b1a4_519:0.391445,(U6a7b_461:0.159346,(K1b2a_596:0.044556,(K1a5_576:0.110404,K1a4a1b1_570:0.124772):0.044164):0.200351):0.02974):0.013127,(U5b3e_444:0.111733,(U5a1b1e_370:0.036536,((U5a1a1_357:0.019044,U5a1a1a_359:0.082993):0.128456,U5a2d_396:0.213193):0.008631):0.046294):0.037006):0.059867,U3a1_489:0.110854):0.098768):0.016835,F3b1_193:0.294221):0.014716,R7b1_128:0.287662):0.029618):0.045738,R3_104:0.094915):0.014365,R_1:0.023986);
	tree rep.1010000_run1 = [&R] (F3b1_193:0.361031,(((U4b1a4_519:0.334743,(U6a7b_461:0.198495,U5a2d_396:0.253869):0.030254):0.063606,(((U3a1_489:0.189318,((U5a1a1a_359:0.029962,U5a1a1_357:0.049277):0.088979,U5b3e_444:0.192239):0.024724):0.014833,U5a1b1e_370:0.045747):0.02991,((K1a5_576:0.093458,K1a4a1b1_570:0.31446):0.136953,K1b2a_596:0.275327):0.145894):0.014126):0.066878,(((((T2b1_82:0.322293,(J1c3a1_32:0.04088,J2a1a_50:0.271838):0.190523):0.090274,(R3_104:0.110709,((B5a2a_291:0.126245,(HV10_704:0.188674,R7b1_128:0.642203):0.025196):0.10396,R2_7:0.336031):0.061892):0.005988):0.034572,B4c1b_273:0.011269):0.041336,(B4a1c2_224:0.215628,B4d1_2_3_260:0.081875):0.053342):0.003148,((((((H1c3_720:0.226018,(H4a1a1_763:0.061774,H4a2_766:0.025218):0.090825):0.016726,H1f_713:0.016958):0.006246,H1t2_736:0.029909):0.025484,(HV6a_698:0.216237,V2a_662:0.041498):0.015946):0.011019,HV_652:0.034399):0.01974,(no_name_647:0.056523,R0a1a1_625:0.065882):0.142416):0.150405):0.014808):0.020416,R_1:0.094994);
	tree rep.1020000_run1 = [&R] ((B4c1b_273:0.054508,(((((H1f_713:0.086408,((H1c3_720:0.058163,H1t2_736:0.080381):0.036373,(H4a1a1_763:0.072325,H4a2_766:0.001459):0.115343):0.097863):0.058933,HV10_704:0.08993):0.035086,V2a_662:0.058769):0.051289,(no_name_647:0.013095,R0a1a1_625:0.055879):0.063569):0.004166,(HV_652:0.003708,HV6a_698:0.187769):0.009929):0.114933):0.005568,((((K1a4a1b1_570:0.162264,(K1a5_576:0.083234,K1b2a_596:0.157086):0.02354):0.179591,U3a1_489:0.142619):0.031017,((((U5b3e_444:0.064009,((U5a1a1a_359:0.085835,U5a1a1_357:0.11514):0.026643,U5a2d_396:0.115587):0.085363):0.013524,U5a1b1e_370:0.058158):0.009563,U4b1a4_519:0.402954):0.06058,U6a7b_461:0.197308):0.041771):0.021361,((((R2_7:0.431277,(B4a1c2_224:0.238295,(J1c3a1_32:0.039768,(J2a1a_50:0.063807,T2b1_82:0.33623):4.87E-4):0.0017):0.066888):0.009465,(R3_104:0.242013,B4d1_2_3_260:0.139741):6.6E-5):0.015917,(R7b1_128:0.236026,B5a2a_291:0.251631):0.058891):0.023694,F3b1_193:0.328089):0.01364):0.054003,R_1:0.021584);
	tree rep.1030000_run1 = [&R] (((((F3b1_193:0.202872,R3_104:0.248167):0.010001,B4c1b_273:0.04041):0.025864,B4d1_2_3_260:0.061916):0.001549,B5a2a_291:0.222126):0.012671,(B4a1c2_224:0.10909,((R2_7:0.2942,((J1c3a1_32:0.101858,R7b1_128:0.126695):0.003282,(U6a7b_461:0.147132,(U3a1_489:0.160121,((((U5a1b1e_370:0.164294,U5b3e_444:0.079899):0.031376,(U5a1a1a_359:0.019662,U5a1a1_357:0.017043):0.020305):0.015227,U5a2d_396:0.045155):0.017243,(((K1a5_576:0.152867,K1a4a1b1_570:0.218783):0.005768,K1b2a_596:0.047306):0.15075,U4b1a4_519:0.459673):0.002275):0.006919):0.023582):0.074254):0.039933):0.059531,((((HV10_704:0.062784,((H1t2_736:0.024514,(H1c3_720:0.024028,(H4a1a1_763:0.14571,H4a2_766:0.013248):0.073801):0.024971):0.012998,H1f_713:0.024229):0.031289):0.022405,((((no_name_647:0.017339,R0a1a1_625:0.020285):0.040912,HV6a_698:0.36302):0.043763,V2a_662:0.113895):0.04173,HV_652:0.05929):0.022719):0.036407,J2a1a_50:0.164737):0.009573,T2b1_82:0.272021):0.042264):0.001313):0.007707,R_1:0.053409);
	tree rep.1040000_run1 = [&R] ((((((B5a2a_291:0.385209,R2_7:0.388703):0.039849,(B4a1c2_224:0.344576,B4d1_2_3_260:0.071664):0.143466):0.081855,(R7b1_128:0.188072,(HV10_704:0.022048,(((((H4a1a1_763:0.167434,H4a2_766:0.036969):0.183397,HV6a_698:0.194935):0.002773,(no_name_647:0.018104,R0a1a1_625:0.038489):0.030008):0.101528,((H1c3_720:0.095141,H1t2_736:0.161671):0.014909,H1f_713:0.102978):0.007758):0.023393,HV_652:0.034446):0.038191):0.238038):0.027157):0.068467,V2a_662:0.078818):0.003124,(B4c1b_273:0.022977,((J1c3a1_32:0.058299,(J2a1a_50:0.047693,T2b1_82:0.242592):0.019323):0.019666,(R3_104:0.106765,F3b1_193:0.195832):0.108006):0.009354):0.008652):0.041314,(((U5a2d_396:0.099788,U5a1b1e_370:0.007955):0.00519,(U5b3e_444:0.144518,(U5a1a1_357:0.034815,U5a1a1a_359:0.099381):0.047464):0.068434):0.107573,(((U3a1_489:0.1024,U6a7b_461:0.099955):0.021327,U4b1a4_519:0.162929):0.069601,(K1a5_576:0.091142,(K1a4a1b1_570:0.240912,K1b2a_596:0.17608):0.001709):0.154838):0.014244):0.108015,R_1:0.053494);
	tree rep.1050000_run1 = [&R] ((B4c1b_273:0.075426,((((R2_7:0.213367,R7b1_128:0.357242):0.010903,B5a2a_291:0.106156):0.101228,(B4a1c2_224:0.105333,J2a1a_50:0.311853):0.035038):0.079949,((HV10_704:0.052089,(((V2a_662:0.101245,(((H1t2_736:0.089299,H1f_713:0.071875):0.243084,(H1c3_720:0.074529,(H4a1a1_763:0.012074,H4a2_766:0.069051):0.236369):0.013279):0.093523,HV_652:0.034732):0.018539):0.005994,HV6a_698:0.230755):0.042608,(R0a1a1_625:0.022539,no_name_647:0.00531):0.053199):0.052051):0.045995,(((U4b1a4_519:0.217819,(((U5b3e_444:0.026665,((U5a1a1_357:0.017706,U5a1a1a_359:0.041325):0.110702,U5a2d_396:0.188432):0.008237):0.051464,U5a1b1e_370:0.062847):0.063513,((K1a4a1b1_570:0.236386,(K1a5_576:0.099909,K1b2a_596:0.142527):0.055944):0.186416,(U6a7b_461:0.135398,U3a1_489:0.134041):0.025648):0.030994):0.025803):0.039451,R3_104:0.153839):0.053801,(T2b1_82:0.185735,F3b1_193:0.153065):0.004524):0.041718):0.029405):0.017001):0.002631,(J1c3a1_32:0.083827,B4d1_2_3_260:0.115851):0.02597,R_1:0.004717);
	tree rep.1060000_run1 = [&R] ((B4a1c2_224:0.172493,((R3_104:0.252187,(B4c1b_273:0.082159,T2b1_82:0.201728):0.01538):0.001194,B4d1_2_3_260:0.14422):0.004551):0.069152,((((((U6a7b_461:0.103769,U3a1_489:0.12183):0.019592,(U4b1a4_519:0.335649,((((U5a1a1_357:0.031712,U5a1a1a_359:0.03569):0.010272,(((K1a5_576:0.073623,K1a4a1b1_570:0.119674):0.011283,K1b2a_596:0.031406):0.164452,U5a1b1e_370:0.085456):0.020993):0.00497,U5b3e_444:0.08524):0.054767,U5a2d_396:0.235105):0.109258):0.069037):0.072974,R7b1_128:0.338358):0.010088,((HV6a_698:0.253867,(HV10_704:0.045612,(V2a_662:0.138525,(((((H4a1a1_763:0.029143,H4a2_766:0.054935):0.131761,(H1c3_720:0.093677,H1t2_736:0.040294):0.051732):0.002012,H1f_713:0.058381):0.006352,HV_652:0.02991):0.056381,(R0a1a1_625:0.013169,no_name_647:0.028279):0.020423):0.01108):0.067307):0.002051):0.029943,B5a2a_291:0.160165):0.082458):0.045386,J2a1a_50:0.170564):0.005054,(F3b1_193:0.213999,(J1c3a1_32:0.027402,R2_7:0.168417):0.026837):0.045563):9.72E-4,R_1:0.005415);
	tree rep.1070000_run1 = [&R] ((J1c3a1_32:0.077959,((R2_7:0.106301,(((U4b1a4_519:0.31833,U3a1_489:0.255516):0.023997,(((U5a1b1e_370:0.069128,(U5a2d_396:0.04019,(U5a1a1_357:0.003876,U5a1a1a_359:0.017508):0.078447):0.019883):0.059069,U5b3e_444:0.031896):0.019772,(K1b2a_596:0.094728,(K1a4a1b1_570:0.145598,K1a5_576:0.125507):4.57E-4):0.24325):0.031307):0.018225,U6a7b_461:0.116758):0.018499):0.033568,((B4a1c2_224:0.112476,(B5a2a_291:0.129584,(R7b1_128:0.342841,B4c1b_273:0.110708):0.016053):3.26E-4):0.007985,R3_104:0.227604):0.029419):0.050121):0.021289,((T2b1_82:0.27673,(B4d1_2_3_260:0.071424,((HV_652:0.061182,(H1c3_720:0.034886,(H1f_713:0.050179,(H1t2_736:0.049607,(H4a1a1_763:0.057092,H4a2_766:0.042821):0.147204):0.007616):0.035832):0.020821):0.05552,(HV6a_698:0.122891,(HV10_704:0.061734,(V2a_662:0.150796,(R0a1a1_625:0.019669,no_name_647:0.073992):0.03896):0.044426):0.043296):0.001106):0.13632):0.040349):0.001027,(F3b1_193:0.146917,J2a1a_50:0.186812):0.008382):0.029618,R_1:0.013243);
	tree rep.1080000_run1 = [&R] (((((B5a2a_291:0.301244,B4d1_2_3_260:0.047033):0.068545,R2_7:0.309957):0.029149,R7b1_128:0.223333):0.005448,B4c1b_273:0.167146):0.113983,((((((U5a1a1_357:0.020659,U5a1a1a_359:0.033842):0.037989,(U5a2d_396:0.162692,U5b3e_444:0.047865):0.13912):0.096887,(U3a1_489:0.272537,((U6a7b_461:0.139248,((K1a5_576:0.067889,K1b2a_596:0.076167):0.033586,K1a4a1b1_570:0.263406):0.18359):0.125336,U5a1b1e_370:0.131563):0.071858):0.066936):0.041964,U4b1a4_519:0.385868):0.137515,(((V2a_662:0.186308,((HV_652:0.056535,HV10_704:0.054061):0.008424,(H1t2_736:0.121209,((H4a2_766:0.016099,H4a1a1_763:0.047659):0.167988,(H1f_713:0.266988,H1c3_720:0.160377):0.016089):0.013177):0.042213):7.5E-4):0.048495,HV6a_698:0.159797):0.042739,((B4a1c2_224:0.260231,(F3b1_193:0.242841,(no_name_647:0.010802,R0a1a1_625:0.142337):0.083864):0.120144):0.110923,R3_104:0.318021):0.012041):0.021842):0.007363,(T2b1_82:0.474682,(J2a1a_50:0.133448,J1c3a1_32:0.110577):0.133105):0.032348):0.02159,R_1:0.003046);
	tree rep.1090000_run1 = [&R] (((HV10_704:0.116701,(((((H1t2_736:0.134477,(H1f_713:0.074393,(H1c3_720:0.091621,(H4a1a1_763:0.04003,H4a2_766:0.005544):0.160602):0.020969):0.007209):0.081801,(no_name_647:0.00478,R0a1a1_625:0.048139):0.022742):0.043618,HV6a_698:0.1876):0.018998,HV_652:0.003463):0.007594,V2a_662:0.160765):0.01772):0.105093,((B4c1b_273:0.004102,((((U6a7b_461:0.063739,(((U5a1a1_357:0.044983,U5a1a1a_359:0.059411):0.077023,U5a1b1e_370:0.091372):0.024773,(U5a2d_396:0.445992,U5b3e_444:0.078431):0.094861):0.083671):0.032371,(U4b1a4_519:0.371386,((K1a4a1b1_570:0.218126,K1a5_576:0.099083):0.010217,K1b2a_596:0.130595):0.279437):0.036805):0.003935,U3a1_489:0.275465):0.202362,(R3_104:0.131835,(R7b1_128:0.256494,(((T2b1_82:0.508535,F3b1_193:0.415878):0.00846,(J2a1a_50:0.208311,J1c3a1_32:0.037113):0.037508):0.009694,R2_7:0.264452):0.026354):0.011296):0.078923):0.013276):0.023498,(B5a2a_291:0.443468,B4d1_2_3_260:0.167568):0.00852):0.013103):0.080688,B4a1c2_224:0.303936,R_1:0.030182);
	tree rep.1100000_run1 = [&R] (((((B4d1_2_3_260:0.131352,(J1c3a1_32:0.127692,J2a1a_50:0.30965):0.127627):0.052995,(HV6a_698:0.244696,((V2a_662:0.208636,((R0a1a1_625:0.053294,no_name_647:0.065899):0.066387,HV_652:0.035284):0.008177):0.050071,(HV10_704:0.144571,((H1f_713:0.046866,H1t2_736:0.14322):0.139841,((H4a1a1_763:0.013183,H4a2_766:8.21E-4):0.280224,H1c3_720:0.094526):0.0138):0.005992):0.052299):0.059887):0.081279):0.025782,R3_104:0.288472):0.014381,(((((B4c1b_273:0.018214,B4a1c2_224:0.266058):0.093779,R2_7:0.399904):0.025131,R7b1_128:0.394737):0.006118,(T2b1_82:0.741553,B5a2a_291:0.290871):0.039058):0.044948,F3b1_193:0.372376):0.018199):0.016892,((U6a7b_461:0.331145,(K1a5_576:0.05496,(K1b2a_596:0.088712,K1a4a1b1_570:0.075461):0.002751):0.307126):0.019141,((((U5a2d_396:0.207512,((U5a1a1a_359:0.119243,U5a1a1_357:0.028455):0.091266,U5a1b1e_370:0.0638):8.72E-4):0.005664,U5b3e_444:0.235693):0.074372,U4b1a4_519:0.294424):0.012542,U3a1_489:0.260147):0.009902):0.149645,R_1:0.005443);
	tree rep.1110000_run1 = [&R] ((F3b1_193:0.251727,R2_7:0.376418):0.006012,(V2a_662:0.122706,(((R3_104:0.213384,B5a2a_291:0.111794):0.033182,(((B4d1_2_3_260:0.109981,(((U3a1_489:0.278326,U4b1a4_519:0.261915):4.32E-4,(U6a7b_461:0.147041,(U5b3e_444:0.346379,((U5a2d_396:0.261852,(U5a1a1_357:0.009115,U5a1a1a_359:0.038865):0.177529):0.033608,U5a1b1e_370:0.030872):0.011976):0.06995):0.067387):0.062871,(K1b2a_596:0.02979,(K1a4a1b1_570:0.091696,K1a5_576:0.10952):0.003599):0.146191):0.176046):0.062389,(T2b1_82:0.364559,R7b1_128:0.265927):0.002827):0.07808,((J1c3a1_32:0.077934,J2a1a_50:0.225595):0.232065,(B4a1c2_224:0.106758,(HV6a_698:0.198755,(((HV_652:0.027605,(((H1t2_736:0.032585,H1c3_720:0.017976):0.020835,H1f_713:0.074158):0.003892,(H4a2_766:0.015662,H4a1a1_763:0.132709):0.127666):0.094981):0.002639,HV10_704:0.011893):0.024693,(no_name_647:0.024603,R0a1a1_625:0.071326):0.092441):0.010538):0.028601):0.069678):0.013933):0.004191):0.064692,B4c1b_273:0.10454):0.100076):0.083541,R_1:0.003864);
	tree rep.1120000_run1 = [&R] ((((R2_7:0.210514,(B5a2a_291:0.326683,((((((((U5a1a1a_359:0.108277,U5a1a1_357:0.026297):0.103101,U5b3e_444:0.148991):0.028787,U5a2d_396:0.067482):0.035631,U5a1b1e_370:0.021176):0.121782,U6a7b_461:0.341786):0.16852,(((K1a5_576:0.086765,(K1a4a1b1_570:0.144171,K1b2a_596:0.244474):0.014031):0.457761,U4b1a4_519:0.26656):0.006587,U3a1_489:0.201251):0.058186):0.042413,(B4c1b_273:0.081386,F3b1_193:0.348932):0.019688):0.055579,B4a1c2_224:0.270173):0.019244):0.031155):0.070144,(R7b1_128:0.174571,((J2a1a_50:0.156314,J1c3a1_32:0.077911):0.106242,T2b1_82:0.210329):0.034859):0.056456):0.002331,(HV6a_698:0.328733,(((V2a_662:0.153336,(((H1c3_720:0.068649,((H4a2_766:0.051124,H4a1a1_763:0.033516):0.103881,H1t2_736:0.2031):0.016207):0.024108,H1f_713:0.087797):0.039264,HV10_704:0.06709):0.051352):0.049273,HV_652:0.024105):0.013842,(no_name_647:0.069817,R0a1a1_625:0.088996):0.182453):0.022564):0.056635):0.00811,(R3_104:0.102217,B4d1_2_3_260:0.244727):0.002308,R_1:0.023195);
	tree rep.1130000_run1 = [&R] (B5a2a_291:0.150778,(((V2a_662:0.026652,(HV10_704:0.13109,(((H1t2_736:0.146238,H1f_713:0.038939):0.015181,((H4a2_766:0.006203,H4a1a1_763:0.024643):0.054945,H1c3_720:0.049613):0.041834):0.016483,((HV_652:0.02716,HV6a_698:0.126111):0.028324,(no_name_647:0.004451,R0a1a1_625:0.032277):0.08441):0.005658):0.010531):0.049804):0.037654,(((R3_104:0.252101,(T2b1_82:0.263132,(J1c3a1_32:0.051902,J2a1a_50:0.186907):0.034458):0.076307):0.008376,F3b1_193:0.12059):0.149162,((R2_7:0.319832,(B4c1b_273:0.047943,B4a1c2_224:0.260709):0.012088):0.00502,B4d1_2_3_260:0.080231):0.110116):0.106405):0.015774,(((((((K1a5_576:0.046999,K1b2a_596:0.093694):0.025878,K1a4a1b1_570:0.314509):0.228752,U3a1_489:0.214824):0.012861,(U5a2d_396:0.183487,((U5a1b1e_370:0.051555,(U5a1a1a_359:0.02927,U5a1a1_357:0.007111):0.013663):0.019188,U5b3e_444:0.116112):0.151586):0.094388):0.039099,U4b1a4_519:0.445259):0.002627,U6a7b_461:0.424223):0.141253,R7b1_128:0.293628):0.002718):0.0096,R_1:0.006136);
	tree rep.1140000_run1 = [&R] (R2_7:0.272203,((B4a1c2_224:0.118737,((((U5a2d_396:0.180021,(U5a1b1e_370:0.047144,(U5b3e_444:0.242186,(U5a1a1_357:0.004393,U5a1a1a_359:0.056967):0.033685):0.030145):0.05873):0.057962,(K1a5_576:0.167207,(K1a4a1b1_570:0.108415,K1b2a_596:0.066486):0.022893):0.359292):0.027085,U6a7b_461:0.148724):0.020993,(U4b1a4_519:0.301721,U3a1_489:0.13121):0.063289):0.075673):0.001086,((((T2b1_82:0.332135,J1c3a1_32:0.273149):0.025534,F3b1_193:0.360191):0.001883,(HV_652:0.03128,((J2a1a_50:0.460849,(B5a2a_291:0.112094,(R7b1_128:0.442598,R3_104:0.232984):9.11E-4):0.018465):0.017334,(((HV6a_698:0.221055,((H1t2_736:0.084105,(((H4a1a1_763:0.076056,H4a2_766:0.019443):0.081507,H1c3_720:0.034285):0.094265,H1f_713:0.082919):0.08149):0.089875,V2a_662:0.187018):0.164838):0.237986,((R0a1a1_625:0.133211,no_name_647:0.023694):0.060591,HV10_704:0.025222):0.043933):0.096719,B4d1_2_3_260:0.089658):0.012316):0.021181):0.018623):0.032786,B4c1b_273:0.02128):0.026593):0.018061,R_1:0.006979);
	tree rep.1150000_run1 = [&R] (((T2b1_82:0.211616,(B4a1c2_224:0.191484,B5a2a_291:0.206347):0.082679):0.023969,(((J2a1a_50:0.246764,J1c3a1_32:0.067858):0.037047,((U3a1_489:0.218195,(((U5b3e_444:0.1015,U5a1a1_357:0.172677):0.018086,(U5a1a1a_359:0.204149,U5a1b1e_370:0.015449):0.007223):0.006834,U5a2d_396:0.070165):0.036293):0.02958,((U4b1a4_519:0.346809,((K1b2a_596:0.054596,K1a5_576:0.097973):0.008658,K1a4a1b1_570:0.322014):0.14862):0.03091,U6a7b_461:0.139552):0.0382):0.149371):0.00314,(((((H1f_713:0.022546,H1t2_736:0.0509):6.3E-4,(H1c3_720:0.051799,(H4a1a1_763:0.02978,H4a2_766:0.014496):0.139849):0.002328):0.055547,B4c1b_273:0.071581):0.002706,(R3_104:0.244778,(((F3b1_193:0.206557,R2_7:0.100706):0.020472,((HV_652:0.024735,(HV6a_698:0.171917,V2a_662:0.081568):0.025322):0.020196,HV10_704:0.03559):0.130412):0.005398,B4d1_2_3_260:0.10905):0.017899):0.009753):0.021369,R7b1_128:0.320973):0.02819):0.028107):0.011461,(no_name_647:0.041289,R0a1a1_625:0.131033):0.124891,R_1:0.009417);
	tree rep.1160000_run1 = [&R] (((((((((F3b1_193:0.307963,R3_104:0.119124):0.007215,(J1c3a1_32:0.059985,J2a1a_50:0.184224):0.042654):0.001169,(U3a1_489:0.3229,(U4b1a4_519:0.200707,(((K1a5_576:0.085024,K1a4a1b1_570:0.118495):0.005563,K1b2a_596:0.037965):0.244979,(U6a7b_461:0.23939,(U5a1b1e_370:0.024288,(((U5a1a1_357:0.034805,U5a1a1a_359:0.168303):0.033512,U5b3e_444:0.128239):0.005907,U5a2d_396:0.15719):0.005445):0.021582):0.053203):0.083421):0.004012):0.065086):0.012129,T2b1_82:0.221405):0.114736,(B5a2a_291:0.278265,R7b1_128:0.27712):0.053704):0.014744,(((HV10_704:0.066255,(R0a1a1_625:0.081671,no_name_647:0.007209):0.093498):0.001444,(HV_652:0.07935,((HV6a_698:0.176313,(H1c3_720:0.049755,(H1t2_736:0.063431,((H4a2_766:0.002978,H4a1a1_763:0.015182):0.044881,H1f_713:0.009199):0.024099):0.042375):0.016652):0.042305,V2a_662:0.111723):0.060297):0.052295):0.032346,B4a1c2_224:0.152941):0.017681):0.056816,B4c1b_273:0.035228):0.017505,B4d1_2_3_260:0.020579):0.018588,R2_7:0.110379,R_1:0.025368);
	tree rep.1170000_run1 = [&R] (B4a1c2_224:0.139831,((((((R2_7:0.239558,B4c1b_273:0.014842):0.005055,B4d1_2_3_260:0.056368):0.003179,R7b1_128:0.296737):0.077762,(((HV6a_698:0.091954,(HV10_704:0.047678,((H1t2_736:0.032484,(H1c3_720:0.064632,((H4a2_766:0.004633,H4a1a1_763:0.047866):0.095366,H1f_713:0.103241):2.03E-4):0.00834):0.022016,V2a_662:0.045174):0.00604):0.014874):0.018841,(no_name_647:0.032219,R0a1a1_625:0.108385):0.118128):0.058737,HV_652:0.009859):0.124857):0.018058,((R3_104:0.211135,((F3b1_193:0.174773,(((K1a4a1b1_570:0.129238,(K1b2a_596:0.086163,K1a5_576:0.075783):0.001917):0.077024,(U6a7b_461:0.139079,U3a1_489:0.055339):0.046796):0.040327,(U4b1a4_519:0.320234,((U5a1b1e_370:0.075404,U5b3e_444:0.192997):0.009418,((U5a1a1a_359:0.040705,U5a1a1_357:0.002607):0.075379,U5a2d_396:0.221748):0.043193):0.04684):0.021374):0.345155):0.017302,(J2a1a_50:0.093523,J1c3a1_32:0.058097):0.071259):0.004459):0.013837,T2b1_82:0.319756):0.011506):0.044457,B5a2a_291:0.16607):0.001912,R_1:0.007737);
	tree rep.1180000_run1 = [&R] (((((J2a1a_50:0.238497,J1c3a1_32:0.017143):0.001713,T2b1_82:0.37912):0.047999,B4c1b_273:0.148735):0.047731,((HV_652:0.031332,((no_name_647:0.03912,R0a1a1_625:0.08926):0.084548,(V2a_662:0.063404,(H1f_713:0.012249,((H1c3_720:0.092651,(H4a2_766:0.017573,H4a1a1_763:0.048201):0.073132):0.004648,H1t2_736:0.066439):0.019702):0.07803):0.01491):0.017397):0.082804,(((HV6a_698:0.231639,HV10_704:0.020691):0.049107,((B4d1_2_3_260:0.138041,(B4a1c2_224:0.170497,F3b1_193:0.287558):0.076127):0.00645,((((U5b3e_444:0.175096,U5a1a1_357:0.007296):0.005571,((U5a1b1e_370:0.049529,U5a1a1a_359:0.064108):0.024228,U5a2d_396:0.065194):0.054048):0.108982,((U3a1_489:0.11957,U6a7b_461:0.096301):0.04079,(((K1a5_576:0.039067,K1a4a1b1_570:0.104483):0.003403,K1b2a_596:0.126608):0.106999,U4b1a4_519:0.21654):0.017619):0.074015):0.092252,(R7b1_128:0.152514,R3_104:0.196666):0.002683):0.021487):0.030087):0.009335,B5a2a_291:0.095782):0.030326):0.010621):0.020539,R2_7:0.209903,R_1:0.061889);
	tree rep.1190000_run1 = [&R] ((B4c1b_273:0.150935,((B4a1c2_224:0.374548,R2_7:0.2939):0.011582,((((T2b1_82:0.478786,(J1c3a1_32:0.35398,J2a1a_50:0.19567):0.219036):0.053279,(F3b1_193:0.342783,B5a2a_291:0.339308):0.009017):0.032775,(((U5a1b1e_370:0.039186,(U5a2d_396:0.275439,(U5b3e_444:0.176661,(U5a1a1_357:0.012097,U5a1a1a_359:0.139226):0.047255):0.025732):0.021052):0.072924,U4b1a4_519:0.581722):0.033861,(U6a7b_461:0.205891,((K1a5_576:0.087862,K1b2a_596:0.018834):0.049049,K1a4a1b1_570:0.127361):0.102829):0.021634):0.196723):0.100608,(HV6a_698:0.163874,((HV10_704:0.053768,((V2a_662:0.116055,(H1t2_736:0.020258,(H1f_713:0.026833,((H4a1a1_763:0.102265,H4a2_766:0.065123):0.252999,H1c3_720:0.042018):0.083113):0.013773):0.065862):0.036058,(no_name_647:0.0261,R0a1a1_625:0.04089):0.066441):0.100894):0.003692,HV_652:0.081225):0.054056):0.109109):0.084989):0.033177):0.037574,(B4d1_2_3_260:0.072309,((U3a1_489:0.212537,R3_104:0.198719):0.00179,R7b1_128:0.448145):0.058571):0.02847,R_1:0.039029);
	tree rep.1200000_run1 = [&R] ((B4d1_2_3_260:0.091798,(HV6a_698:0.106602,(B4a1c2_224:0.15987,((B4c1b_273:0.020359,B5a2a_291:0.230381):0.06755,(((U6a7b_461:0.394535,((U3a1_489:0.235108,(((K1a5_576:0.340729,K1a4a1b1_570:0.187696):0.03835,K1b2a_596:0.15812):0.24297,((U5a1a1_357:0.011814,U5a1a1a_359:0.083911):0.045977,(U5a1b1e_370:0.077461,(U5b3e_444:0.297363,U5a2d_396:0.083017):0.135062):0.014512):0.054807):0.003373):0.039661,U4b1a4_519:0.475281):0.032486):0.029789,(T2b1_82:0.199408,(J2a1a_50:0.195196,J1c3a1_32:0.037213):0.114219):0.022466):0.014047,((((H1c3_720:0.065492,((H4a2_766:0.004872,H4a1a1_763:0.035204):0.145978,H1f_713:0.04277):0.086448):0.0315,H1t2_736:0.027646):0.101093,((HV10_704:0.088385,V2a_662:0.137664):0.08899,((R0a1a1_625:0.098031,no_name_647:0.019411):0.072417,HV_652:0.021811):0.013876):0.028287):0.064245,(R7b1_128:0.443704,(R2_7:0.376156,R3_104:0.176512):0.034682):0.00235):0.111837):0.023816):0.009008):0.085557):0.012381):0.049085,F3b1_193:0.381138,R_1:0.006141);
	tree rep.1210000_run1 = [&R] (F3b1_193:0.294293,(((B4c1b_273:0.019726,(((B4d1_2_3_260:0.062993,((((((R0a1a1_625:0.013122,no_name_647:0.018315):0.046842,(V2a_662:0.073698,HV10_704:0.007075):0.068298):0.007042,HV_652:9.1E-5):0.009579,HV6a_698:0.118316):0.045266,(H1t2_736:0.030544,((H1f_713:0.043454,H1c3_720:0.030075):0.031173,(H4a2_766:0.001076,H4a1a1_763:0.141902):0.171126):0.038958):0.049753):0.038891,((R7b1_128:0.340237,(J2a1a_50:0.116973,J1c3a1_32:0.063967):0.158785):0.022868,T2b1_82:0.182835):0.057755):0.021116):0.003515,R2_7:0.236433):0.078953,((((U5a2d_396:0.299096,U5b3e_444:0.104556):0.08085,U5a1b1e_370:0.102435):0.022167,(U4b1a4_519:0.373183,U6a7b_461:0.26977):0.004429):0.022972,(((U5a1a1_357:0.020963,U5a1a1a_359:0.0805):0.101702,((K1a5_576:0.054227,K1b2a_596:0.057284):0.00845,K1a4a1b1_570:0.111622):0.175374):0.043521,U3a1_489:0.1639):0.008903):0.022509):0.040271):0.009909,(R3_104:0.254833,B4a1c2_224:0.311711):0.015952):0.03473,B5a2a_291:0.129301):0.03466,R_1:0.036666);
	tree rep.1220000_run1 = [&R] (((HV6a_698:0.163462,(V2a_662:0.132222,(((no_name_647:0.017277,R0a1a1_625:0.060287):0.094909,(H1f_713:0.064582,((H4a2_766:0.003578,H4a1a1_763:0.06103):0.123883,(H1t2_736:0.034044,H1c3_720:0.077441):0.103638):0.024816):0.044233):0.112063,HV10_704:0.026414):0.052656):0.03798):0.008392,HV_652:0.018456):0.056802,(B5a2a_291:0.201476,(B4d1_2_3_260:0.136116,((F3b1_193:0.438516,(R7b1_128:0.3224,R2_7:0.541052):0.020383):0.096537,((B4c1b_273:0.107654,(B4a1c2_224:0.139587,(U4b1a4_519:0.199461,(((U5a1b1e_370:0.022897,(U5a2d_396:0.295569,(U5a1a1_357:0.069917,U5a1a1a_359:0.080168):0.10433):0.028046):0.054401,U5b3e_444:0.098729):0.16431,((U6a7b_461:0.180401,((K1a4a1b1_570:0.193335,K1b2a_596:0.08283):0.10752,K1a5_576:0.071195):0.124682):0.051447,U3a1_489:0.36221):0.011894):0.050543):0.093742):0.033697):0.027015,(((J2a1a_50:0.258581,J1c3a1_32:0.236038):0.072962,T2b1_82:0.320982):0.006554,R3_104:0.104635):0.015142):0.029669):7.74E-4):0.01859):4.18E-4,R_1:0.032963);
	tree rep.1230000_run1 = [&R] (R7b1_128:0.421202,((B4d1_2_3_260:0.269046,((J2a1a_50:0.143229,J1c3a1_32:0.074605):0.051547,((B4c1b_273:0.057338,T2b1_82:0.218489):0.006918,R3_104:0.146932):0.016486):0.017513):0.002106,(((B4a1c2_224:0.21711,B5a2a_291:0.261599):0.008702,R2_7:0.141158):0.042528,((((U4b1a4_519:0.237862,(U5a1b1e_370:0.028533,((U5b3e_444:0.140609,U5a2d_396:0.168337):0.011415,(U5a1a1_357:0.018319,U5a1a1a_359:0.016869):0.057794):0.013592):0.005997):0.031776,(U6a7b_461:0.049622,(((K1a4a1b1_570:0.206954,K1a5_576:0.011836):0.047804,K1b2a_596:0.051355):0.093504,U3a1_489:0.409244):0.018335):0.019783):0.06044,F3b1_193:0.32124):0.116758,((V2a_662:0.344761,(no_name_647:0.005147,R0a1a1_625:0.154419):0.065793):0.033625,((HV10_704:0.038459,HV_652:0.010691):0.017474,((H1c3_720:0.009402,(H1f_713:0.050781,((H4a2_766:0.007434,H4a1a1_763:0.125967):0.111928,H1t2_736:0.073589):0.035886):0.014932):0.078354,HV6a_698:0.128447):0.004819):0.015259):0.071587):0.010593):0.034223):0.046175,R_1:0.119247);
	tree rep.1240000_run1 = [&R] (((J2a1a_50:0.163737,J1c3a1_32:0.088279):0.226423,((B4c1b_273:0.010132,(((HV_652:0.049134,V2a_662:0.142936):0.021934,(((((U6a7b_461:0.283956,(((U5a2d_396:0.094861,U5b3e_444:0.088059):0.069937,((U5a1a1a_359:0.015308,U5a1a1_357:0.065506):0.117869,U5a1b1e_370:0.041851):0.033958):0.12633,U4b1a4_519:0.305858):0.082386):0.007859,(U3a1_489:0.212492,(K1a4a1b1_570:0.199387,(K1a5_576:0.06524,K1b2a_596:0.025865):0.02769):0.281901):0.071117):0.153944,T2b1_82:0.293397):0.020096,B5a2a_291:0.121029):0.014348,(R7b1_128:0.298316,B4d1_2_3_260:0.213323):0.011569):0.044301):0.088694,((no_name_647:0.111475,R0a1a1_625:0.0876):0.046782,(((H1c3_720:0.017493,(H1t2_736:0.049178,(H4a2_766:0.031702,H4a1a1_763:0.018759):0.03376):0.104287):0.052015,H1f_713:0.018053):0.016973,(HV10_704:0.102673,HV6a_698:0.27508):0.023404):0.034508):0.0448):0.02178):0.025907,R3_104:0.10462):0.035645):0.00312,(B4a1c2_224:0.128333,(R2_7:0.39736,F3b1_193:0.305611):0.003938):0.014299,R_1:0.035479);
	tree rep.1250000_run1 = [&R] ((((R3_104:0.166707,R2_7:0.164517):0.010799,B4a1c2_224:0.35338):0.003706,(J1c3a1_32:0.218716,J2a1a_50:0.090368):0.177044):0.03333,(((F3b1_193:0.426859,((U4b1a4_519:0.456608,U6a7b_461:0.095042):0.02092,((U3a1_489:0.200177,(U5a2d_396:0.314852,(U5b3e_444:0.07172,((U5a1a1_357:0.036316,U5a1a1a_359:0.043422):0.051726,U5a1b1e_370:0.140261):0.003243):0.0182):0.083716):0.023986,(K1b2a_596:0.068518,(K1a5_576:0.09791,K1a4a1b1_570:0.24543):0.005452):0.157972):0.013181):0.074288):0.007618,((B4d1_2_3_260:0.086006,T2b1_82:0.221741):0.025419,((B4c1b_273:0.059396,((HV6a_698:0.144763,(((R0a1a1_625:0.058675,no_name_647:0.009593):0.109842,HV_652:0.043138):0.0079,V2a_662:0.025742):0.053871):0.052025,((((H1t2_736:0.163479,H1f_713:0.051421):0.022883,H1c3_720:0.03396):0.033525,(H4a2_766:0.02099,H4a1a1_763:0.072228):0.124992):0.033137,HV10_704:0.091299):0.017135):0.124126):0.022319,R7b1_128:0.3053):0.018562):0.068058):0.032062,B5a2a_291:0.269419):0.042515,R_1:0.03953);
	tree rep.1260000_run1 = [&R] (R3_104:0.226665,((((T2b1_82:0.350461,(J2a1a_50:0.18676,J1c3a1_32:0.071781):0.08479):0.037129,(((V2a_662:0.180613,HV_652:0.006858):0.005564,(H1t2_736:0.075347,((H4a2_766:0.066011,(H1f_713:0.090203,H4a1a1_763:0.081084):0.028263):0.069166,H1c3_720:0.00591):0.007987):0.034401):0.015889,(HV10_704:0.05967,((R0a1a1_625:0.045485,no_name_647:0.244315):0.005629,HV6a_698:0.190663):6.46E-4):0.008266):0.034785):0.041742,(((F3b1_193:0.224763,R7b1_128:0.557415):0.001447,((((K1b2a_596:0.033506,(K1a4a1b1_570:0.224512,K1a5_576:0.157656):0.053437):0.116447,U4b1a4_519:0.521607):0.013339,(U3a1_489:0.265488,U6a7b_461:0.230147):0.056521):0.020511,((U5a1b1e_370:0.058458,U5a2d_396:0.199144):6.92E-4,(U5b3e_444:0.238654,(U5a1a1a_359:0.022913,U5a1a1_357:0.070737):0.052329):0.019121):0.050602):0.062393):0.059163,((B5a2a_291:0.2429,(B4c1b_273:0.024627,B4a1c2_224:0.169558):0.011854):0.002019,R2_7:0.392237):0.109999):0.026199):0.046617,B4d1_2_3_260:0.020813):0.109322,R_1:0.043048);
	tree rep.1270000_run1 = [&R] (((B4d1_2_3_260:0.236705,(R7b1_128:0.316788,(((((((H1f_713:0.231295,(H1c3_720:0.05075,(H4a2_766:0.014324,H4a1a1_763:0.023405):0.050276):0.084251):0.018371,H1t2_736:0.1847):0.031492,((no_name_647:0.053403,R0a1a1_625:0.060011):0.059423,HV_652:0.026418):0.013959):0.039718,HV6a_698:0.160146):0.036743,V2a_662:0.156387):0.054729,HV10_704:0.177191):0.011125,((((R2_7:0.379046,B4a1c2_224:0.401818):0.03183,B4c1b_273:0.135501):0.10704,R3_104:0.357897):0.017611,((((U5a1a1_357:0.015521,U5a1a1a_359:0.234974):0.057849,(U5a1b1e_370:0.074758,U5b3e_444:0.078157):0.011869):0.014555,U5a2d_396:0.155711):0.170793,(U3a1_489:0.148402,(((K1a4a1b1_570:0.143632,(K1b2a_596:0.098322,K1a5_576:0.07764):0.05252):0.248464,U4b1a4_519:0.200544):0.016364,U6a7b_461:0.103284):0.012813):0.02971):0.035884):0.019898):0.016554):0.082387):0.06222,(F3b1_193:0.318999,((J1c3a1_32:0.030309,J2a1a_50:0.222332):0.047749,T2b1_82:0.284103):0.089763):0.008337):0.020265,B5a2a_291:0.073532,R_1:0.06358);
	tree rep.1280000_run1 = [&R] (((((((U6a7b_461:0.314797,(((((U5a1b1e_370:0.008898,U5b3e_444:0.150032):0.001679,(U5a1a1a_359:0.011226,U5a1a1_357:7.73E-4):0.188365):0.04626,U5a2d_396:0.255991):0.011483,((K1a4a1b1_570:0.236279,K1a5_576:0.14861):0.056025,K1b2a_596:0.044749):0.104505):0.010494,(U4b1a4_519:0.443906,U3a1_489:0.114956):0.117512):0.003458):0.123318,(no_name_647:0.018034,R0a1a1_625:0.026682):0.046069):0.001966,F3b1_193:0.206461):0.017058,B4c1b_273:0.067538):0.023788,((((V2a_662:0.178156,B5a2a_291:0.252161):0.0554,(T2b1_82:0.270675,(J1c3a1_32:0.064992,J2a1a_50:0.218581):0.184863):0.106953):0.00664,R3_104:0.335281):0.067636,(HV10_704:0.153114,(((H4a2_766:0.012068,H4a1a1_763:0.110516):0.0574,(H1f_713:0.019037,(H1c3_720:0.043076,H1t2_736:0.126626):0.001135):0.050679):0.038951,HV_652:0.005911):0.002653):0.036538):0.040689):0.044982,B4d1_2_3_260:0.238689):0.014724,((HV6a_698:0.297166,R7b1_128:0.389728):0.114722,(R2_7:0.36365,B4a1c2_224:0.114526):0.011721):0.025937,R_1:0.027911);
	tree rep.1290000_run1 = [&R] ((B4c1b_273:0.033279,(((B4d1_2_3_260:0.189362,(F3b1_193:0.469502,(R7b1_128:0.401513,(R2_7:0.267689,B5a2a_291:0.230481):0.026311):0.10911):0.034107):0.040346,((HV_652:0.002002,((HV6a_698:0.126589,HV10_704:0.061698):0.054263,((no_name_647:0.123516,R0a1a1_625:0.058168):0.046123,(((H1t2_736:0.165925,(H4a2_766:0.072031,H4a1a1_763:0.072172):0.11671):0.03299,(H1f_713:0.045627,H1c3_720:0.005487):0.045113):0.098644,V2a_662:0.163091):0.020429):0.021018):0.063971):0.048563,(J2a1a_50:0.134279,(J1c3a1_32:0.129102,T2b1_82:0.252727):0.005446):0.085759):0.065071):0.017139,((U3a1_489:0.168237,(U4b1a4_519:0.428261,(U6a7b_461:0.313451,(((K1a4a1b1_570:0.334114,K1b2a_596:0.100075):0.079184,K1a5_576:0.053332):0.481601,((U5b3e_444:0.18224,U5a1b1e_370:0.011364):0.026665,(U5a2d_396:0.058847,(U5a1a1a_359:0.042834,U5a1a1_357:0.062865):0.046461):0.001668):0.037874):0.007104):0.005754):0.005671):0.088743,B4a1c2_224:0.173131):0.067052):0.067722):0.019628,R3_104:0.127388,R_1:0.007613);
	tree rep.1300000_run1 = [&R] ((B4a1c2_224:0.253128,(B4d1_2_3_260:0.196255,(((R3_104:0.17326,B5a2a_291:0.364306):0.121589,((R2_7:0.32755,((J1c3a1_32:0.10221,J2a1a_50:0.335293):0.037638,(F3b1_193:0.30465,B4c1b_273:0.052069):0.071286):0.062049):0.036241,T2b1_82:0.28448):0.041495):0.024589,R7b1_128:0.374295):0.031065):0.147031):0.035943,((((H1f_713:0.053327,((H1c3_720:0.061865,(H4a2_766:0.052954,H4a1a1_763:0.032174):0.086713):0.017972,H1t2_736:0.053817):0.057215):0.032051,(no_name_647:0.009033,R0a1a1_625:0.107902):0.037909):0.021041,(HV6a_698:0.227779,((HV_652:0.121134,V2a_662:0.154651):0.013136,HV10_704:0.064064):0.020323):0.002545):0.137446,(((U4b1a4_519:0.390233,U3a1_489:0.175483):0.010284,(((U5a1a1a_359:0.279527,U5a1a1_357:0.105606):0.083899,(U5a1b1e_370:0.043725,U5b3e_444:0.145552):0.007362):0.017457,U5a2d_396:0.106576):0.158944):0.062666,(((K1a5_576:0.165472,K1b2a_596:0.078786):0.073772,K1a4a1b1_570:0.152362):0.189693,U6a7b_461:0.292337):0.047256):0.113638):0.009964,R_1:0.008441);
	tree rep.1310000_run1 = [&R] ((F3b1_193:0.355958,(B4c1b_273:0.079937,((((B4d1_2_3_260:0.18998,R3_104:0.266277):0.010088,B5a2a_291:0.228082):0.084213,(HV10_704:0.067594,(((R0a1a1_625:0.042553,no_name_647:0.002037):0.005476,((H1f_713:0.020432,(H1c3_720:0.043056,(H1t2_736:0.153075,(H4a2_766:0.027261,H4a1a1_763:0.051803):0.082601):0.087855):0.033614):0.085521,HV_652:0.032501):0.075564):0.037927,HV6a_698:0.038149):0.02834):0.031587):0.07287,(U6a7b_461:0.145234,((U5a1b1e_370:0.100571,((((U5a1a1_357:4.64E-4,U5a1a1a_359:0.043285):0.216643,(U5b3e_444:0.117571,U5a2d_396:0.211612):0.056204):0.090224,(K1a4a1b1_570:0.241617,(K1b2a_596:0.046577,K1a5_576:0.141286):0.015032):0.188674):0.018462,U3a1_489:0.150055):0.029129):0.061383,U4b1a4_519:0.307095):0.035116):0.373632):0.103592):0.044023):0.010525,((J1c3a1_32:0.046783,J2a1a_50:0.226739):0.069079,((R2_7:0.131626,(R7b1_128:0.350575,(T2b1_82:0.128356,B4a1c2_224:0.30401):0.005489):0.083622):0.008049,V2a_662:0.11669):0.058169):0.02142,R_1:0.217707);
	tree rep.1320000_run1 = [&R] (B4a1c2_224:0.158019,(T2b1_82:0.439934,(((B4c1b_273:0.053059,(((((((((H1t2_736:0.08151,H1c3_720:0.03809):0.006325,(V2a_662:0.207523,(H4a2_766:0.05919,H4a1a1_763:0.088211):0.045519):0.031852):0.003173,H1f_713:0.072817):0.093524,((R0a1a1_625:0.07494,no_name_647:0.001526):0.021074,HV_652:0.063774):0.007723):0.047462,(HV6a_698:0.135863,HV10_704:0.122755):0.006094):0.042433,F3b1_193:0.270109):0.057896,R3_104:0.229569):0.005837,R7b1_128:0.325332):0.063264,(R2_7:0.229097,(J2a1a_50:0.124386,J1c3a1_32:0.197691):0.130092):0.012712):0.061387):0.020628,B5a2a_291:0.069568):0.012964,(B4d1_2_3_260:0.007235,(U3a1_489:0.128429,(U6a7b_461:0.307981,((U4b1a4_519:0.2738,((K1b2a_596:0.150072,K1a4a1b1_570:0.134254):0.002902,K1a5_576:0.073127):0.148161):0.06266,(((U5a1a1_357:0.012103,U5a1a1a_359:0.050621):0.079646,(U5b3e_444:0.1174,U5a2d_396:0.077904):0.006377):0.103979,U5a1b1e_370:0.022127):0.138821):0.008827):0.00524):0.03134):0.016091):0.01052):0.002743,R_1:0.068201);
	tree rep.1330000_run1 = [&R] (((J1c3a1_32:0.035018,(T2b1_82:0.431908,J2a1a_50:0.126216):0.002783):0.108953,((U5a2d_396:0.244334,(U6a7b_461:0.232774,(U4b1a4_519:0.176712,(U3a1_489:0.230793,((U5b3e_444:0.175695,U5a1b1e_370:0.022748):0.201703,(U5a1a1_357:0.014211,U5a1a1a_359:0.129504):0.049336):0.01852):0.011898):0.008575):7.1E-5):0.111764,((K1a5_576:0.159721,K1a4a1b1_570:0.14249):0.021604,K1b2a_596:0.125131):0.144651):0.11723):0.011594,(F3b1_193:0.357975,((((((HV10_704:0.026426,HV6a_698:0.047638):0.064504,(HV_652:0.012135,((R0a1a1_625:0.120409,no_name_647:3.83E-4):0.140643,V2a_662:0.073738):0.005144):0.011226):0.046424,(((H1t2_736:0.036691,H1c3_720:0.05343):0.036332,H1f_713:0.036824):0.020508,(H4a2_766:0.03258,H4a1a1_763:0.022114):0.127111):0.010215):0.072334,(R2_7:0.091775,(R7b1_128:0.386645,B4a1c2_224:0.191923):0.021061):0.036521):0.002208,(B5a2a_291:0.142227,B4c1b_273:0.104033):0.071858):0.013416,(R3_104:0.241182,B4d1_2_3_260:0.086104):0.001234):0.023919):0.016523,R_1:0.035191);
	tree rep.1340000_run1 = [&R] ((R3_104:0.212566,(((((((U5a1a1a_359:0.135457,U5a1a1_357:0.024552):0.007826,((U5b3e_444:0.089027,U5a2d_396:0.203282):0.025871,U5a1b1e_370:0.221655):0.007292):0.029872,(K1a5_576:0.08425,(K1b2a_596:0.040836,K1a4a1b1_570:0.231813):0.061577):0.127602):0.148648,(U4b1a4_519:0.441199,(U3a1_489:0.172226,U6a7b_461:0.094245):0.006529):0.011094):0.070014,(R7b1_128:0.381892,B4c1b_273:0.079267):0.013389):0.002333,(B4d1_2_3_260:0.083545,(((J2a1a_50:0.07777,J1c3a1_32:0.067717):0.007041,(T2b1_82:0.181416,B5a2a_291:0.226692):0.074729):0.116966,R2_7:0.280544):0.03984):0.075935):0.019396,(B4a1c2_224:0.306085,F3b1_193:0.218136):0.056853):0.001727):0.030035,((((HV6a_698:0.147725,(((H4a2_766:0.013906,H4a1a1_763:0.009567):0.059461,(H1c3_720:0.067791,H1t2_736:0.14699):0.010559):0.021188,H1f_713:0.012737):0.024113):0.011187,(V2a_662:0.124682,HV10_704:0.014219):0.011507):1.62E-4,HV_652:0.020887):4.86E-4,(R0a1a1_625:0.041774,no_name_647:0.003288):0.06446):0.042437,R_1:0.024807);
	tree rep.1350000_run1 = [&R] (B4a1c2_224:0.24352,((((((U4b1a4_519:0.356778,((K1b2a_596:0.040727,K1a5_576:0.120638):0.006022,K1a4a1b1_570:0.298004):0.233275):0.009203,(((U5a1b1e_370:0.036743,(U5a1a1a_359:0.096751,U5a1a1_357:0.024242):0.157635):0.025071,(U5a2d_396:0.102042,U5b3e_444:0.095083):0.011223):0.041476,U6a7b_461:0.096535):0.022616):0.022755,U3a1_489:0.259418):0.087921,(((J1c3a1_32:0.140822,J2a1a_50:0.269295):0.072251,T2b1_82:0.257522):0.092156,(B4d1_2_3_260:0.212473,R7b1_128:0.417084):0.050665):0.01924):0.008243,R3_104:0.220695):0.012973,((HV10_704:0.122594,(((R0a1a1_625:0.130871,no_name_647:0.091939):0.090693,HV_652:0.044241):0.070282,(HV6a_698:0.128759,((((H1c3_720:0.025679,(H4a2_766:0.057095,H4a1a1_763:0.044551):0.106583):0.054019,H1f_713:0.069139):0.021429,H1t2_736:0.182697):0.047623,V2a_662:0.055604):0.026276):0.053496):0.023847):0.108586,((B5a2a_291:0.127492,(R2_7:0.258355,F3b1_193:0.173392):0.014174):0.039658,B4c1b_273:0.04046):0.014076):0.024516):0.051835,R_1:0.084402);
	tree rep.1360000_run1 = [&R] ((B4a1c2_224:0.280949,B5a2a_291:0.231751):0.030959,(((B4d1_2_3_260:0.081673,R7b1_128:0.338313):0.024455,(B4c1b_273:0.037157,(((F3b1_193:0.238087,(U3a1_489:0.1574,(((K1a5_576:0.230268,(K1b2a_596:0.077009,K1a4a1b1_570:0.176888):0.002913):0.262421,U6a7b_461:0.297044):0.013412,((((U5a1a1a_359:0.058304,U5a1a1_357:0.023432):0.04698,U5a2d_396:0.087936):0.017583,(U5a1b1e_370:0.1231,U5b3e_444:0.062312):8.85E-4):0.071749,U4b1a4_519:0.249466):0.035575):0.040983):0.071964):0.058503,(T2b1_82:0.217962,(J2a1a_50:0.162413,J1c3a1_32:0.069785):0.113425):0.115438):0.14574,(R3_104:0.123717,R2_7:0.386575):0.013249):0.056174):0.063125):0.018492,((HV_652:0.100589,(HV10_704:0.074038,(((H1f_713:0.045528,(H1c3_720:0.154108,H1t2_736:0.051637):0.009618):0.006348,(H4a2_766:0.079436,H4a1a1_763:0.119686):0.059377):0.060388,(V2a_662:0.045718,(no_name_647:0.009208,R0a1a1_625:0.061478):0.077456):0.033566):0.095887):0.110931):0.014453,HV6a_698:0.2287):0.039923):0.038807,R_1:0.014996);
	tree rep.1370000_run1 = [&R] (((F3b1_193:0.279635,(B5a2a_291:0.148595,((V2a_662:0.045664,((no_name_647:0.029588,R0a1a1_625:0.038273):0.067566,HV_652:0.031269):3.65E-4):0.082921,((((U4b1a4_519:0.394429,(((K1b2a_596:0.035586,K1a5_576:0.131006):0.004859,K1a4a1b1_570:0.266321):0.27458,U3a1_489:0.338007):0.074378):0.005348,U6a7b_461:0.176832):0.013086,(U5a1b1e_370:0.024725,(((U5a1a1_357:0.027082,U5a1a1a_359:0.159503):0.053542,U5b3e_444:0.124154):0.018642,U5a2d_396:0.095575):0.024501):0.064366):0.100063,B4c1b_273:0.085339):0.038337):0.018133):0.003344):0.010395,B4a1c2_224:0.296895):0.009097,(((((R7b1_128:0.303349,R2_7:0.288377):0.0261,R3_104:0.154572):7.01E-4,B4d1_2_3_260:0.094974):0.071689,((((H1c3_720:0.003036,(H1t2_736:0.063956,H1f_713:0.008085):2.2E-5):0.110743,(H4a2_766:0.056556,H4a1a1_763:0.022869):0.086871):0.059599,HV10_704:0.098405):0.001315,HV6a_698:0.160829):0.104552):0.107898,(J1c3a1_32:0.016043,(T2b1_82:0.616449,J2a1a_50:0.148097):0.020737):0.069673):0.013181,R_1:0.037585);
	tree rep.1380000_run1 = [&R] (HV10_704:0.070749,((((((U3a1_489:0.297624,((U6a7b_461:0.339662,U5a1a1_357:0.040029):0.032834,(((U5a1a1a_359:0.143969,U5b3e_444:0.098603):0.054823,U5a1b1e_370:0.018211):0.016065,(U5a2d_396:0.111159,U4b1a4_519:0.338372):0.017081):0.02575):0.089686):0.216936,(K1a4a1b1_570:0.21671,(K1a5_576:0.065803,K1b2a_596:0.042334):0.143398):0.204181):0.070851,(B4d1_2_3_260:0.08662,(F3b1_193:0.328727,((R3_104:0.2312,(((J1c3a1_32:0.12324,J2a1a_50:0.185407):0.063656,T2b1_82:0.366972):0.072103,((V2a_662:0.060206,HV_652:0.008492):0.018335,(((H1t2_736:0.112878,(H1f_713:0.103827,(H4a2_766:0.009013,H4a1a1_763:0.212604):0.079778):0.002326):6.36E-4,H1c3_720:0.02067):0.031962,(HV6a_698:0.107777,(R0a1a1_625:0.173056,no_name_647:0.031757):0.138517):0.030413):0.021448):0.061967):0.042747):0.03705,B4a1c2_224:0.156621):0.022394):9.26E-4):0.024523):0.005959,B4c1b_273:0.109387):0.114228,(R7b1_128:0.328574,B5a2a_291:0.200512):0.0189):0.006017,R2_7:0.233854):0.071911,R_1:0.053448);
	tree rep.1390000_run1 = [&R] (((B4d1_2_3_260:0.1079,R7b1_128:0.22313):0.019193,B4a1c2_224:0.276186):0.014787,((J1c3a1_32:0.206842,J2a1a_50:0.107104):0.183422,((R2_7:0.392278,((F3b1_193:0.406167,(((HV6a_698:0.181435,((H1f_713:0.072895,((H4a2_766:0.026246,H4a1a1_763:0.055172):0.032046,(H1t2_736:0.15727,H1c3_720:0.057227):0.11962):0.035167):0.080162,((HV_652:0.010327,(HV10_704:0.034185,V2a_662:0.215233):0.028505):0.007631,(no_name_647:0.008195,R0a1a1_625:0.031419):0.0245):0.043788):0.003805):0.035508,T2b1_82:0.369551):0.073602,B4c1b_273:0.109868):0.032302):0.017615,((U5b3e_444:0.104975,((U5a1a1_357:0.024945,U5a1a1a_359:0.039928):0.095232,(U5a2d_396:0.112965,U5a1b1e_370:0.065161):0.033684):0.015331):0.301687,((((K1b2a_596:0.133603,(K1a5_576:0.047906,K1a4a1b1_570:0.211626):0.008298):0.282701,U4b1a4_519:0.417232):0.038768,U3a1_489:0.210629):0.027002,U6a7b_461:0.178952):0.044406):0.097519):0.064369):0.011939,(R3_104:0.178395,B5a2a_291:0.310995):0.04148):0.051822):0.131588,R_1:0.036612);
	tree rep.1400000_run1 = [&R] ((R7b1_128:0.258742,((B5a2a_291:0.313252,(B4a1c2_224:0.149571,((B4d1_2_3_260:0.085581,((T2b1_82:0.535852,J1c3a1_32:0.092782):0.051185,J2a1a_50:0.116788):0.153482):0.024866,((U3a1_489:0.171535,((U5a1a1a_359:0.049085,U5a1a1_357:0.006294):0.035152,((U5a2d_396:0.245699,U4b1a4_519:0.109198):0.013415,(U5b3e_444:0.079928,U5a1b1e_370:0.05746):5.51E-4):0.004838):0.003272):0.018152,(U6a7b_461:0.15289,((K1a5_576:0.123195,K1a4a1b1_570:0.166601):0.016002,K1b2a_596:0.035126):0.082573):0.011834):0.063651):0.006842):0.038277):0.006893,((R2_7:0.190745,R3_104:0.146323):5.73E-4,((HV10_704:0.101336,HV_652:0.028662):0.064816,(V2a_662:0.027623,(HV6a_698:0.07666,((R0a1a1_625:0.038792,no_name_647:0.03233):0.072539,((H1t2_736:0.06276,H1f_713:0.018669):0.025619,((H4a2_766:0.006541,H4a1a1_763:0.05683):0.124296,H1c3_720:0.084098):0.054141):0.05004):0.042198):0.029301):0.066937):0.05267):0.00852):0.022841):0.012812,(F3b1_193:0.306213,B4c1b_273:0.020911):0.144169,R_1:0.006299);
	tree rep.1410000_run1 = [&R] ((((J2a1a_50:0.123136,(T2b1_82:0.168611,J1c3a1_32:0.156755):0.014791):0.028334,(B5a2a_291:0.354827,R3_104:0.141048):0.044326):0.013513,R2_7:0.244103):0.001385,(((((U6a7b_461:0.227015,U3a1_489:0.079575):0.026235,((K1a5_576:0.085362,(K1a4a1b1_570:0.276893,K1b2a_596:0.067254):0.090012):0.205614,(((U5b3e_444:0.04235,((U5a1a1_357:0.014789,U5a1a1a_359:0.094745):0.08383,U5a2d_396:0.188969):0.016336):0.074488,U5a1b1e_370:0.02646):0.106319,U4b1a4_519:0.353104):0.021314):0.027779):0.022453,((F3b1_193:0.298379,B4d1_2_3_260:0.144596):0.033615,(B4c1b_273:0.046411,((((HV6a_698:0.127846,HV10_704:0.099792):4.2E-4,(HV_652:0.007734,V2a_662:0.135332):0.04303):0.009926,((H1t2_736:0.052083,H1c3_720:0.079391):0.042958,((H4a2_766:0.109369,H4a1a1_763:0.021728):0.061955,H1f_713:0.06498):0.005613):0.019802):0.015853,(no_name_647:0.016416,R0a1a1_625:0.157256):0.113294):0.036677):0.129681):0.089664):7.66E-4,B4a1c2_224:0.142116):0.048887,R7b1_128:0.214201):0.00241,R_1:0.054359);
	tree rep.1420000_run1 = [&R] ((B4d1_2_3_260:0.151058,(((((B5a2a_291:0.142029,((R0a1a1_625:0.063812,no_name_647:0.045457):0.053104,((HV10_704:0.103913,(V2a_662:0.055091,(HV6a_698:0.163761,HV_652:0.0465):0.002575):0.143091):0.011651,(H1c3_720:0.034672,((H1t2_736:0.045218,(H4a1a1_763:0.121098,H4a2_766:0.02121):0.027482):0.049303,H1f_713:0.02164):0.014476):0.048926):0.001696):0.043635):0.008831,R3_104:0.3025):0.01952,((U4b1a4_519:0.157778,U6a7b_461:0.15857):0.032466,(((K1b2a_596:0.071895,(K1a5_576:0.028028,K1a4a1b1_570:0.166522):0.03309):0.240472,((U5a2d_396:0.162123,U5a1b1e_370:0.09942):0.003583,((U5a1a1_357:0.016128,U5a1a1a_359:0.077828):0.029237,U5b3e_444:0.176341):0.004734):0.043789):0.025346,U3a1_489:0.149724):0.008693):0.060269):0.039336,R7b1_128:0.335877):0.00881,B4a1c2_224:0.093335):0.026016):0.027522,((T2b1_82:0.165598,(J2a1a_50:0.268978,J1c3a1_32:0.072654):0.152017):0.068131,((R2_7:0.168672,B4c1b_273:0.048319):3.4E-5,F3b1_193:0.103998):0.001597):0.044758,R_1:0.017875);
	tree rep.1430000_run1 = [&R] (R7b1_128:0.329454,(((((U6a7b_461:0.078104,((U4b1a4_519:0.27613,((U5a1b1e_370:0.048933,U5a2d_396:0.131443):0.020836,(U5b3e_444:0.095895,(U5a1a1a_359:0.071751,U5a1a1_357:0.017536):0.021104):0.050181):0.055742):0.013898,(U3a1_489:0.261846,(K1b2a_596:0.109161,(K1a4a1b1_570:0.043008,K1a5_576:0.022515):0.031036):0.184884):0.0019):0.00779):0.068443,(((H1f_713:0.067543,((H4a1a1_763:0.112354,H4a2_766:0.067431):0.037264,(H1t2_736:0.038086,H1c3_720:0.052603):0.026574):0.002214):0.078874,(R2_7:0.073735,(((J2a1a_50:0.184002,J1c3a1_32:0.061299):0.00854,T2b1_82:0.14687):0.07477,B4c1b_273:0.058762):0.049051):0.02929):0.01506,(R3_104:0.160145,(F3b1_193:0.110294,B4a1c2_224:0.153613):0.018201):0.008826):0.062163):6.97E-4,(((R0a1a1_625:0.054053,no_name_647:0.005398):0.014424,(V2a_662:0.094869,HV10_704:0.038162):0.001543):0.002163,(HV6a_698:0.095774,HV_652:0.015425):0.014403):0.016063):0.037394,B5a2a_291:0.163761):0.049811,B4d1_2_3_260:0.053041):0.056646,R_1:0.016192);
	tree rep.1440000_run1 = [&R] (((((B4d1_2_3_260:0.043672,R2_7:0.361849):0.009454,B4c1b_273:0.148597):0.060056,(U3a1_489:0.108674,(U5a1a1a_359:0.08453,((((K1a4a1b1_570:0.254173,K1b2a_596:0.109311):0.080644,K1a5_576:0.093939):0.162512,(U4b1a4_519:0.240984,U6a7b_461:0.24743):0.144402):0.042709,(((U5a1a1_357:0.032707,U5a2d_396:0.148401):0.031969,U5b3e_444:0.065292):0.001678,U5a1b1e_370:0.02424):0.029342):0.022237):0.088224):0.196424):0.002613,(R7b1_128:0.530343,(R3_104:0.233202,((((((H4a1a1_763:0.085651,H4a2_766:0.001782):0.17024,((H1c3_720:0.018573,H1t2_736:0.116719):0.005157,H1f_713:0.020038):0.029344):0.042045,HV6a_698:0.031359):0.037562,(HV10_704:0.096029,(R0a1a1_625:0.023606,no_name_647:0.029753):0.141503):0.014034):0.056158,F3b1_193:0.20502):0.050735,B5a2a_291:0.382593):0.060235):0.049571):0.011825):0.045448,((B4a1c2_224:0.65551,(T2b1_82:0.261764,(J2a1a_50:0.139363,J1c3a1_32:0.027145):0.097973):0.027631):0.036797,(HV_652:0.020736,V2a_662:0.160544):0.058235):0.006358,R_1:0.023521);
	tree rep.1450000_run1 = [&R] (((R3_104:0.071037,(((J1c3a1_32:0.129259,J2a1a_50:0.189247):0.012304,T2b1_82:0.259936):0.033812,(V2a_662:0.226455,((HV_652:6.65E-4,HV10_704:0.074897):0.009044,(HV6a_698:0.135963,(((H1t2_736:0.086827,H1f_713:0.098264):0.027566,((H4a1a1_763:0.032639,H4a2_766:0.015758):0.18256,H1c3_720:0.009275):0.005139):0.156741,(R0a1a1_625:0.043162,no_name_647:1.09E-4):0.152288):0.014459):0.035724):0.019813):0.028392):0.011701):0.038239,(((((U5a2d_396:0.203327,U6a7b_461:0.146974):0.024459,((K1a5_576:0.074831,K1a4a1b1_570:0.178375):0.049289,K1b2a_596:0.08259):0.138352):0.005384,(((U5a1a1a_359:0.12727,U5a1a1_357:0.022458):0.204485,U5b3e_444:0.160418):0.024336,U5a1b1e_370:0.228949):0.089487):0.00523,U3a1_489:0.288296):0.032896,U4b1a4_519:0.239844):0.086985):0.066539,(((B5a2a_291:0.080566,(B4c1b_273:0.03061,((B4d1_2_3_260:0.082066,F3b1_193:0.348078):0.00337,R2_7:0.138897):0.003322):0.031844):0.028196,B4a1c2_224:0.147622):0.035862,R7b1_128:0.245627):0.025426,R_1:0.082755);
	tree rep.1460000_run1 = [&R] (B4d1_2_3_260:0.065492,(((((((K1a4a1b1_570:0.211874,K1a5_576:0.128299):0.034053,K1b2a_596:0.190372):0.232157,(U6a7b_461:0.093127,(((U5a1b1e_370:0.029148,U5b3e_444:0.104599):0.069254,U5a2d_396:0.095031):0.004214,(U5a1a1_357:0.023028,U5a1a1a_359:0.157277):0.057048):0.056875):0.002057):0.016996,U4b1a4_519:0.41256):0.068331,U3a1_489:0.119501):0.062174,(((R2_7:0.421935,(J2a1a_50:0.128225,J1c3a1_32:0.124971):0.030927):0.156406,((((F3b1_193:0.27435,((((no_name_647:6.5E-5,R0a1a1_625:0.043392):0.076842,(HV10_704:0.116457,HV6a_698:0.102276):0.019876):0.02322,(((H1f_713:0.07435,(H1c3_720:0.017968,(H4a1a1_763:0.095449,H4a2_766:0.040045):0.041305):0.002567):0.054089,H1t2_736:0.22993):0.027884,V2a_662:0.145102):0.014683):0.077927,HV_652:3.59E-4):0.124178):0.033757,R7b1_128:0.280079):0.031463,R3_104:0.04476):0.015333,T2b1_82:0.41892):0.098546):0.028552,(B4c1b_273:0.119944,B4a1c2_224:0.167299):0.09358):0.051468):8.12E-4,B5a2a_291:0.081328):0.014901,R_1:0.029088);
	tree rep.1470000_run1 = [&R] (((B5a2a_291:0.287851,(R3_104:0.198045,(B4a1c2_224:0.216672,((T2b1_82:0.321213,(J1c3a1_32:0.086657,J2a1a_50:0.242738):0.146814):0.060606,R2_7:0.299944):0.065643):0.091949):0.054673):0.119939,(((B4d1_2_3_260:0.031233,R7b1_128:0.315117):0.009238,((U6a7b_461:0.174708,(U3a1_489:0.146242,(((((U5a1a1_357:0.030198,U5a1a1a_359:0.04779):0.032611,U5a1b1e_370:0.037274):0.104884,(U5b3e_444:0.317587,U5a2d_396:0.30798):0.037296):0.15531,U4b1a4_519:0.179215):0.132074,((K1a5_576:0.082323,K1a4a1b1_570:0.187477):0.060806,K1b2a_596:0.05101):0.15939):0.002729):0.104505):0.20116,B4c1b_273:0.044374):0.013687):0.032615,((HV10_704:0.143914,(V2a_662:0.084991,(((HV6a_698:0.271504,(((H4a2_766:0.117823,H4a1a1_763:0.170972):0.17524,H1t2_736:0.085504):0.002251,H1f_713:0.086171):0.018826):0.069453,(R0a1a1_625:0.130608,no_name_647:0.093254):0.090001):0.066665,HV_652:4.85E-4):0.023085):0.007735):0.016847,H1c3_720:0.405076):0.052733):0.004675):0.011406,F3b1_193:0.403734,R_1:0.045324);
	tree rep.1480000_run1 = [&R] ((((K1b2a_596:0.028891,(K1a5_576:0.179734,K1a4a1b1_570:0.147282):0.005403):0.196451,U6a7b_461:0.212993):0.003862,((U5a2d_396:0.121494,(((U5a1a1a_359:0.066407,U5a1a1_357:0.010318):0.013788,U5a1b1e_370:0.01761):0.119184,U5b3e_444:0.050981):0.029749):0.046008,(U3a1_489:0.174493,U4b1a4_519:0.178969):0.036668):0.010582):0.053751,(((HV_652:0.020674,V2a_662:0.020851):0.005337,HV10_704:0.054758):0.049505,(((B4a1c2_224:0.406165,((H1f_713:0.058764,(H4a2_766:0.065734,H4a1a1_763:0.048506):0.051203):0.052404,(H1c3_720:0.04149,H1t2_736:0.116103):0.016936):0.100602):0.001522,((R3_104:0.068414,(HV6a_698:0.165141,(B4c1b_273:0.067867,(R7b1_128:0.455809,(B4d1_2_3_260:0.185723,F3b1_193:0.259492):0.012115):0.019352):0.025602):0.093408):0.021829,R2_7:0.311501):0.026928):0.010711,(((no_name_647:0.035192,R0a1a1_625:0.100539):0.065096,(T2b1_82:0.289091,(J2a1a_50:0.238315,J1c3a1_32:0.1962):0.128611):0.028563):0.019993,B5a2a_291:0.111898):0.009079):0.014895):0.043366,R_1:0.05016);
	tree rep.1490000_run1 = [&R] ((((B4a1c2_224:0.173665,(((((J2a1a_50:0.068081,J1c3a1_32:0.072381):0.116136,T2b1_82:0.327657):0.031271,((R3_104:0.08352,(B5a2a_291:0.260268,R2_7:0.254148):0.130331):0.017806,((HV_652:0.009292,((((H1t2_736:0.173533,(H1c3_720:0.036574,((H4a2_766:0.015352,H4a1a1_763:0.051782):0.184981,H1f_713:0.050543):0.025182):0.036759):0.178871,V2a_662:0.112465):0.001902,(no_name_647:0.005431,R0a1a1_625:0.045033):0.106823):0.09944,HV10_704:0.100488):0.009742):0.007544,HV6a_698:0.231986):0.127789):0.042701):0.002746,B4d1_2_3_260:0.075698):0.010747,B4c1b_273:0.086584):0.032796):0.025631,(((U5a2d_396:0.160962,U5a1b1e_370:0.033112):0.017916,((U5a1a1a_359:0.122798,U5a1a1_357:0.005236):0.055919,U5b3e_444:0.104805):0.002257):0.117486,(((K1b2a_596:0.062937,K1a5_576:0.093589):2.81E-4,K1a4a1b1_570:0.105342):0.192122,((U4b1a4_519:0.427277,U3a1_489:0.275036):0.018231,U6a7b_461:0.101554):0.002643):0.02149):0.035238):0.001201,F3b1_193:0.304224):0.073982,R7b1_128:0.21553,R_1:6.2E-4);
	tree rep.1500000_run1 = [&R] ((((R3_104:0.161037,F3b1_193:0.360595):0.059593,(T2b1_82:0.32593,((U3a1_489:0.281093,(U4b1a4_519:0.376191,((((U5a1a1_357:0.024066,U5a1a1a_359:0.058554):0.048787,(U5a2d_396:0.07704,U5b3e_444:0.068798):0.03325):0.043672,U5a1b1e_370:0.08212):0.095119,(U6a7b_461:0.187398,(K1a4a1b1_570:0.209973,(K1a5_576:0.184611,K1b2a_596:0.041632):0.043498):0.21731):0.077804):0.015584):0.00736):0.041187,B4c1b_273:0.085386):0.001069):0.002874):0.025298,(B4a1c2_224:0.258804,(((HV10_704:0.096337,(no_name_647:0.009558,R0a1a1_625:0.036057):0.173302):0.080298,HV6a_698:0.272636):0.018395,(((H1t2_736:0.133611,H1c3_720:0.007478):0.105077,(H1f_713:0.027452,(H4a2_766:0.009686,H4a1a1_763:0.052926):0.042678):0.014323):0.068588,(V2a_662:0.171483,HV_652:0.014641):5.86E-4):0.019303):0.016363):0.004366):0.046131,((J1c3a1_32:0.030138,J2a1a_50:0.270891):0.207693,((R7b1_128:0.105438,B4d1_2_3_260:0.083649):0.013745,(B5a2a_291:0.150842,R2_7:0.247795):0.040213):0.006173):0.003736,R_1:0.005908);
	tree rep.1510000_run1 = [&R] ((B4d1_2_3_260:0.102225,(((B4a1c2_224:0.317243,(((U5a1b1e_370:0.069161,(U5b3e_444:0.035158,((U5a1a1_357:0.003019,U5a1a1a_359:0.031934):0.032637,U5a2d_396:0.134187):0.073023):0.010188):0.065927,(((K1b2a_596:0.141003,K1a4a1b1_570:0.162721):0.073869,K1a5_576:0.123421):0.060842,((U3a1_489:0.20346,U6a7b_461:0.132953):0.058742,U4b1a4_519:0.345947):0.042538):0.01154):0.137684,(R3_104:0.137418,T2b1_82:0.448481):0.050742):0.02749):0.020994,(R2_7:0.458347,F3b1_193:0.430172):0.021243):0.043429,B4c1b_273:0.16005):0.086924):0.001233,((((J2a1a_50:0.114753,J1c3a1_32:0.025655):0.030937,B5a2a_291:0.213949):0.014765,R7b1_128:0.31722):0.008727,(((H1f_713:0.065907,((((no_name_647:0.062093,R0a1a1_625:0.033885):0.203088,HV_652:0.006132):0.043232,HV10_704:0.025674):0.018339,H1c3_720:0.054551):0.025017):0.013451,(((H4a2_766:0.004348,H4a1a1_763:0.04874):0.031694,H1t2_736:0.085044):0.009138,V2a_662:0.194082):0.056955):0.076167,HV6a_698:0.13418):0.134785):0.034421,R_1:0.055118);
	tree rep.1520000_run1 = [&R] (B4d1_2_3_260:0.079759,(R3_104:0.164651,((T2b1_82:0.409508,(J2a1a_50:0.335184,J1c3a1_32:0.015277):0.187944):0.101848,((HV6a_698:0.234821,(((no_name_647:0.076365,R0a1a1_625:0.057215):0.110393,((H1t2_736:0.101319,((H1c3_720:0.027382,(H4a1a1_763:0.048188,H4a2_766:0.018887):0.146382):0.008509,H1f_713:0.17578):0.013837):0.041864,(HV10_704:0.055235,HV_652:0.024198):0.057289):0.04115):0.048533,((B4a1c2_224:0.163895,(B4c1b_273:0.074458,(B5a2a_291:0.191952,(R2_7:0.264134,((((U6a7b_461:0.166532,U3a1_489:0.128976):0.018683,U4b1a4_519:0.199769):1.27E-4,((((U5a1a1a_359:0.104991,U5a1a1_357:0.019706):0.129976,U5b3e_444:0.087984):0.141078,(U5a2d_396:0.074544,U5a1b1e_370:0.003146):0.042012):0.038134,(K1a5_576:0.044038,(K1b2a_596:0.054091,K1a4a1b1_570:0.147048):0.002687):0.200088):0.064601):0.083989,R7b1_128:0.468398):0.008457):0.002034):0.008569):0.15494):0.010911,V2a_662:0.075191):0.036571):0.006547):0.058427,F3b1_193:0.437503):0.02422):0.142279):0.031998,R_1:0.005182);
	tree rep.1530000_run1 = [&R] ((T2b1_82:0.363266,(J1c3a1_32:0.123486,J2a1a_50:0.236969):0.008871):0.049525,((((((U6a7b_461:0.260175,(((U5a1a1_357:0.142816,U5a1a1a_359:0.048375):0.235129,(U5b3e_444:0.094449,U5a2d_396:0.182608):0.039055):0.026184,U5a1b1e_370:0.048872):0.059759):0.03412,U4b1a4_519:0.385525):0.033676,(U3a1_489:0.286302,((K1a5_576:0.060801,K1b2a_596:0.040072):0.061161,K1a4a1b1_570:0.068174):0.126706):0.013321):0.034614,R7b1_128:0.562852):0.013735,((B5a2a_291:0.125359,(B4d1_2_3_260:0.141851,((R3_104:0.299238,((HV10_704:0.055951,((HV_652:0.016906,((R0a1a1_625:0.132367,no_name_647:0.039624):0.162308,V2a_662:0.073354):0.007789):0.024223,(H1c3_720:0.013809,((H4a1a1_763:0.045408,H4a2_766:0.005836):0.098898,(H1t2_736:0.247829,H1f_713:0.139787):0.02752):0.036809):0.061352):0.025967):0.004879,HV6a_698:0.16794):0.069656):0.037704,R2_7:0.203266):0.021218):0.011046):0.012165,B4c1b_273:0.062877):0.006347):0.068522,(B4a1c2_224:0.388509,F3b1_193:0.485498):0.003639):0.025051,R_1:0.053432);
	tree rep.1540000_run1 = [&R] ((B4a1c2_224:0.298632,((((U5a1b1e_370:0.05152,(U5b3e_444:0.087284,(U5a1a1a_359:0.021412,U5a1a1_357:0.063182):0.051361):0.015605):0.032574,(((U6a7b_461:0.217908,U5a2d_396:0.11088):0.03412,U4b1a4_519:0.279561):0.049837,(U3a1_489:0.56462,(K1b2a_596:0.174728,(K1a5_576:0.154222,K1a4a1b1_570:0.335474):0.021226):0.145805):0.023048):4.88E-4):0.190947,(B4c1b_273:0.048516,(B4d1_2_3_260:0.051805,R3_104:0.169154):0.019602):0.005561):0.090062,((HV10_704:0.134121,(HV6a_698:0.113444,HV_652:0.014335):0.018648):0.003843,(((H4a2_766:0.019454,H4a1a1_763:0.01901):0.078635,((H1c3_720:0.09869,V2a_662:0.106572):0.012997,(H1t2_736:0.072464,H1f_713:0.016077):0.071082):0.064756):0.027175,(no_name_647:0.013541,R0a1a1_625:0.124707):0.036585):0.173162):0.029349):0.054092):0.006423,(F3b1_193:0.161565,((J2a1a_50:0.115138,J1c3a1_32:0.161252):0.156784,(T2b1_82:0.312152,((R2_7:0.099436,B5a2a_291:0.165103):0.019299,R7b1_128:0.261558):0.00584):8.12E-4):0.031864):0.019384,R_1:0.025356);
	tree rep.1550000_run1 = [&R] ((B4a1c2_224:0.219166,((B4c1b_273:0.007196,(F3b1_193:0.345271,((T2b1_82:0.588319,((((((((H4a1a1_763:0.035693,H4a2_766:0.023377):0.089564,H1t2_736:0.100769):0.142173,H1f_713:0.096146):0.020219,H1c3_720:0.058025):0.120327,HV10_704:0.028707):1.01E-4,HV_652:0.028927):0.063929,V2a_662:0.077449):0.0238,(no_name_647:0.084428,R0a1a1_625:0.060352):0.024691):0.068387):0.023712,B4d1_2_3_260:0.077191):0.101161):0.026719):0.023321,(((R3_104:0.284203,B5a2a_291:0.339309):0.136796,(J2a1a_50:0.196696,J1c3a1_32:0.234814):0.032509):0.002109,(HV6a_698:0.36486,(R2_7:0.261996,(((K1a4a1b1_570:0.329737,(K1b2a_596:0.033791,K1a5_576:0.086628):0.003003):0.101344,((U4b1a4_519:0.431521,U6a7b_461:0.142614):7.59E-4,((U5a1a1a_359:0.015377,U5a1a1_357:0.014707):0.150745,(U5a2d_396:0.287353,(U5b3e_444:0.153651,U5a1b1e_370:0.011847):0.050663):0.004885):0.097424):0.010879):0.004492,U3a1_489:0.150774):0.023836):0.016015):0.001081):0.034266):0.02571):0.041781,R7b1_128:0.453944,R_1:0.035389);
	tree rep.1560000_run1 = [&R] ((B4a1c2_224:0.291684,((T2b1_82:0.308775,(J2a1a_50:0.408476,J1c3a1_32:0.042254):0.056992):0.00919,R7b1_128:0.227742):0.01298):0.121006,(R3_104:0.160456,((B4c1b_273:0.06532,((B4d1_2_3_260:0.056798,B5a2a_291:0.249643):0.008593,((((no_name_647:0.15429,R0a1a1_625:0.011939):0.018718,(HV10_704:0.075277,HV6a_698:0.085949):0.008398):0.00425,(HV_652:0.018507,(H1f_713:0.058124,((H1t2_736:0.098774,(H4a1a1_763:0.064698,H4a2_766:0.018103):0.202237):0.024681,H1c3_720:0.061893):0.007864):0.096821):5.77E-4):0.007893,V2a_662:0.024409):0.061768):0.001428):0.007673,((F3b1_193:0.369017,(((U5b3e_444:0.255518,(U5a2d_396:0.112024,((U5a1a1a_359:0.046664,U5a1a1_357:0.051012):0.098292,U5a1b1e_370:0.164947):0.015178):0.023664):0.077002,U3a1_489:0.160381):1.45E-4,(U4b1a4_519:0.371,(U6a7b_461:0.2508,(K1a5_576:0.224142,(K1b2a_596:0.111653,K1a4a1b1_570:0.295618):0.004679):0.266493):0.052975):0.016937):0.103186):0.010996,R2_7:0.504053):0.012004):0.015512):0.001994,R_1:0.0375);
	tree rep.1570000_run1 = [&R] (F3b1_193:0.111174,(R3_104:0.197744,(((J1c3a1_32:0.047411,J2a1a_50:0.18985):0.054299,T2b1_82:0.311395):0.062518,(((B5a2a_291:0.211867,((((K1b2a_596:0.113668,(K1a4a1b1_570:0.329216,K1a5_576:0.1808):0.001465):0.126977,(U3a1_489:0.189144,(U4b1a4_519:0.425611,U6a7b_461:0.101202):0.022029):0.065849):0.033593,((U5a2d_396:0.167831,(U5a1a1a_359:0.153194,U5a1a1_357:0.008224):0.045358):0.045565,(U5b3e_444:0.176718,U5a1b1e_370:0.062098):0.009259):0.056497):0.125392,(((((((H4a1a1_763:0.079343,H4a2_766:0.001129):0.206803,H1t2_736:0.060126):0.00926,H1f_713:0.244567):0.032129,H1c3_720:0.139427):0.026629,((HV10_704:0.033874,((R0a1a1_625:0.016212,no_name_647:0.033904):0.081444,HV6a_698:0.051296):0.03276):0.068281,V2a_662:0.21771):0.040191):0.003757,HV_652:0.073368):0.031894,B4a1c2_224:0.23338):0.00743):0.077059):0.004971,(R2_7:0.103965,B4d1_2_3_260:0.086718):8.46E-4):0.022066,(R7b1_128:0.351564,B4c1b_273:0.064283):0.038875):0.142928):0.038046):0.092304,R_1:0.073161);
	tree rep.1580000_run1 = [&R] ((((U5a1a1_357:0.005145,U5a1a1a_359:0.051869):0.029859,(U5a2d_396:0.116532,(U5b3e_444:0.047846,U5a1b1e_370:0.038677):6.16E-4):0.021423):0.061558,(U4b1a4_519:0.329112,(U3a1_489:0.093299,((K1a4a1b1_570:0.126399,(K1a5_576:0.127831,K1b2a_596:0.103217):0.007109):0.200988,U6a7b_461:0.176615):0.011156):0.027947):0.048573):0.06505,((R7b1_128:0.226023,(((B4a1c2_224:0.204149,R3_104:0.176981):0.026012,R2_7:0.62366):0.05592,((T2b1_82:0.437308,(J1c3a1_32:0.088249,J2a1a_50:0.292116):0.029388):0.040393,((((((HV10_704:0.058687,HV6a_698:0.133941):0.128847,(((H1f_713:0.073316,H1c3_720:0.056219):0.0081,H1t2_736:0.107984):0.013981,(H4a1a1_763:0.040907,H4a2_766:0.004876):0.046814):0.089659):8.94E-4,(no_name_647:0.025148,R0a1a1_625:0.055371):0.038412):0.078486,HV_652:0.011585):0.012403,V2a_662:0.04054):0.039146,B4c1b_273:0.034866):0.00316):0.004357):5.79E-4):0.004031,((B4d1_2_3_260:0.095371,B5a2a_291:0.295331):0.076597,F3b1_193:0.13369):0.095979):0.027491,R_1:0.0062);
	tree rep.1590000_run1 = [&R] (((((((U3a1_489:0.212016,(((U6a7b_461:0.420919,(U5a1a1_357:0.048378,U5a1a1a_359:0.061814):0.096891):2.83E-4,(U5b3e_444:0.107862,U5a2d_396:0.097287):0.055681):0.133741,U5a1b1e_370:0.064792):0.030374):0.037785,U4b1a4_519:0.446196):0.081838,((K1a4a1b1_570:0.217261,K1b2a_596:0.059363):0.036601,K1a5_576:0.052831):0.410645):0.128772,R3_104:0.154042):0.034453,(B4d1_2_3_260:0.062068,B5a2a_291:0.278828):0.013298):0.176025,((F3b1_193:0.379461,T2b1_82:0.23019):0.049136,((((((V2a_662:0.100311,(((no_name_647:0.075424,R0a1a1_625:0.077196):0.056033,HV_652:0.033522):0.043562,((H1f_713:0.181664,((H4a1a1_763:0.032774,H4a2_766:0.00602):0.139059,H1c3_720:0.053039):0.058236):0.034822,H1t2_736:0.081374):0.055912):0.077283):0.038284,HV6a_698:0.085116):0.030884,HV10_704:0.05721):0.045632,R2_7:0.302698):0.082634,(B4a1c2_224:0.510654,(J1c3a1_32:0.015848,J2a1a_50:0.134368):0.242696):0.031308):0.026673,B4c1b_273:0.087395):0.123413):0.014145):0.012415,R7b1_128:0.270368,R_1:0.025058);
	tree rep.1600000_run1 = [&R] (((F3b1_193:0.405738,(J2a1a_50:0.217412,(T2b1_82:0.565101,J1c3a1_32:0.111353):0.026866):0.099167):0.104331,R3_104:0.305097):0.018955,(B4a1c2_224:0.298273,(((B4c1b_273:0.089991,(V2a_662:0.036137,(HV_652:0.017422,((HV10_704:0.112815,(HV6a_698:0.077616,((H1f_713:0.115514,(H4a1a1_763:0.093746,H4a2_766:0.030274):0.166614):0.008694,(H1c3_720:0.081454,H1t2_736:0.093956):0.028114):0.080649):5.54E-4):0.008422,(no_name_647:0.002565,R0a1a1_625:0.104283):0.079408):0.008516):0.048485):0.090063):0.048926,(((((U3a1_489:0.235051,(((U5a1b1e_370:0.051065,(U5a2d_396:0.310355,U5b3e_444:0.194523):0.005094):0.02488,(U5a1a1a_359:0.04649,U5a1a1_357:0.060306):0.085928):0.120206,(K1b2a_596:0.065373,(K1a4a1b1_570:0.372919,K1a5_576:0.09563):0.086207):0.245765):0.082587):0.115078,U4b1a4_519:0.477785):0.009179,U6a7b_461:0.415013):0.113129,(B4d1_2_3_260:0.11482,R7b1_128:0.618303):0.011972):0.067291,R2_7:0.309042):0.063811):0.00315,B5a2a_291:0.492177):0.064932):0.019028,R_1:0.003896);
	tree rep.1610000_run1 = [&R] ((((U3a1_489:0.327743,((K1a5_576:0.18716,(K1a4a1b1_570:0.230732,K1b2a_596:0.082521):0.100283):0.25264,((((U5b3e_444:0.057909,U5a2d_396:0.420353):0.071576,(U5a1a1_357:0.022514,U5a1a1a_359:0.033313):0.029286):0.030191,U5a1b1e_370:0.059507):0.104386,(U6a7b_461:0.447853,U4b1a4_519:0.332909):0.022101):0.013122):0.040526):0.188764,R3_104:0.436327):0.053894,((J2a1a_50:0.137979,J1c3a1_32:0.087826):0.028405,(R7b1_128:0.325686,T2b1_82:0.28519):0.008984):0.16031):0.013718,(((F3b1_193:0.489894,((((HV6a_698:0.411522,HV_652:0.002226):0.020607,V2a_662:0.029362):0.090937,(B4a1c2_224:0.24406,(no_name_647:0.006273,R0a1a1_625:0.085176):0.066207):0.0262):0.097935,((HV10_704:0.044534,(H1f_713:0.105808,((H1c3_720:0.079169,H1t2_736:0.039912):0.013203,(H4a1a1_763:0.069819,H4a2_766:0.099193):0.05806):0.079768):0.122419):0.010831,(B5a2a_291:0.144022,R2_7:0.318543):0.109184):0.131335):0.142008):0.022794,B4d1_2_3_260:0.062152):0.005981,B4c1b_273:0.028122):0.056877,R_1:0.01481);
	tree rep.1620000_run1 = [&R] (((((U3a1_489:0.251902,((U6a7b_461:0.244923,U4b1a4_519:0.255335):0.023267,((((U5b3e_444:0.091035,U5a1b1e_370:0.121669):0.010512,(U5a1a1_357:0.069373,U5a1a1a_359:0.044953):0.158616):0.005444,U5a2d_396:0.071779):0.012485,((K1a4a1b1_570:0.161026,K1a5_576:0.109979):0.001793,K1b2a_596:0.10813):0.176333):0.001805):0.001481):0.095139,B5a2a_291:0.172097):0.007136,B4c1b_273:0.043613):0.055538,(((R7b1_128:0.262894,(T2b1_82:0.244886,(J2a1a_50:0.201152,J1c3a1_32:0.128081):0.018188):0.127186):0.028429,R3_104:0.169995):0.002857,(((((H1c3_720:0.068435,((H4a2_766:0.016346,H4a1a1_763:0.10512):0.300322,H1t2_736:0.063336):0.092566):0.019698,H1f_713:0.015715):0.041635,(no_name_647:0.047386,R0a1a1_625:0.031447):0.053116):0.061374,((V2a_662:0.079865,HV6a_698:0.323833):0.001252,HV_652:0.038786):0.021217):0.021248,HV10_704:0.003721):0.028437):0.053541):0.020386,(((F3b1_193:0.309386,B4d1_2_3_260:0.132319):4.4E-5,B4a1c2_224:0.229939):0.004861,R2_7:0.335552):0.019194,R_1:0.023032);
	tree rep.1630000_run1 = [&R] (F3b1_193:0.312051,((R2_7:0.350246,((((((((H1c3_720:0.011445,H1t2_736:0.102088):0.055612,H1f_713:0.040778):0.028266,(H4a2_766:0.046954,H4a1a1_763:0.022501):0.154457):0.123827,(R0a1a1_625:0.064525,(no_name_647:0.059105,(HV10_704:0.193531,(V2a_662:0.154719,HV_652:0.010363):0.028852):0.004418):0.028778):0.026869):0.002095,HV6a_698:0.142936):0.129225,(J1c3a1_32:0.076043,J2a1a_50:0.166114):0.042666):0.028352,(T2b1_82:0.211841,R7b1_128:0.365228):0.015154):0.063014,((R3_104:0.149141,B5a2a_291:0.167771):0.004016,((B4c1b_273:0.033996,((((U3a1_489:0.259959,(U6a7b_461:0.079737,(U5a1a1_357:0.014607,U5a1a1a_359:0.038902):0.134252):0.025881):0.015474,U4b1a4_519:0.236497):0.012539,((K1a4a1b1_570:0.17383,K1b2a_596:0.05413):0.025227,K1a5_576:0.099191):0.186171):0.024161,((U5a2d_396:0.183693,U5a1b1e_370:0.229322):0.031881,U5b3e_444:0.197674):0.009759):0.051536):0.021488,B4d1_2_3_260:0.110304):0.041958):0.010651):0.047126):0.021775,B4a1c2_224:0.252321):0.006667,R_1:0.115799);
	tree rep.1640000_run1 = [&R] ((B5a2a_291:0.321685,(R3_104:0.169213,(((((H4a1a1_763:0.049186,H4a2_766:0.015149):0.087125,(H1c3_720:0.043156,H1t2_736:0.144985):0.082603):0.100503,(H1f_713:0.138656,HV_652:0.013414):0.031461):0.043992,(HV6a_698:0.26064,(V2a_662:0.034649,((R0a1a1_625:0.035236,no_name_647:0.003447):0.085738,HV10_704:0.03176):0.072424):0.007253):0.024391):0.115274,(((R7b1_128:0.380777,((J2a1a_50:0.121901,J1c3a1_32:0.049507):0.103785,T2b1_82:0.342092):0.133397):0.003119,((R2_7:0.297116,F3b1_193:0.224729):0.01508,(B4c1b_273:0.16761,B4a1c2_224:0.224786):0.06437):0.070998):0.044509,B4d1_2_3_260:0.113268):0.015385):0.007412):0.017715):0.01584,((U4b1a4_519:0.372342,((((U5a2d_396:0.083386,(U5a1a1a_359:0.099001,U5a1a1_357:0.008713):0.19731):0.004568,(U5b3e_444:0.039344,U5a1b1e_370:0.088767):0.012797):0.086844,U3a1_489:0.240696):0.002492,(K1a4a1b1_570:0.170087,(K1b2a_596:0.185803,K1a5_576:0.123994):0.076846):0.350737):7.86E-4):0.106876,U6a7b_461:0.292921):0.060804,R_1:0.014732);
	tree rep.1650000_run1 = [&R] (B5a2a_291:0.367099,((((((((U5a1a1a_359:0.096797,U5a1a1_357:0.015217):0.062531,U5a2d_396:0.273515):0.028842,U5b3e_444:0.18881):0.077258,U3a1_489:0.196082):0.044958,((K1a5_576:0.099248,(K1b2a_596:0.042034,K1a4a1b1_570:0.33122):0.038015):0.516335,(U5a1b1e_370:0.065093,(U6a7b_461:0.144722,U4b1a4_519:0.336157):0.031741):0.02439):0.050802):0.062428,R7b1_128:0.445288):0.030759,((((B4d1_2_3_260:0.07358,(F3b1_193:0.282064,(T2b1_82:0.479986,(J1c3a1_32:0.174923,J2a1a_50:0.266819):0.030881):0.142594):0.066534):0.002987,(R2_7:0.305447,R3_104:0.170436):0.063848):0.004064,B4a1c2_224:0.442382):0.013828,B4c1b_273:0.148539):0.034983):0.030551,((((((H4a2_766:0.012721,H4a1a1_763:0.048435):0.137209,(H1f_713:0.093675,H1t2_736:0.044629):0.060886):0.060641,H1c3_720:0.052393):0.057629,V2a_662:0.221073):0.045623,(HV10_704:0.086014,HV_652:0.033089):0.013061):0.013951,((no_name_647:7.99E-4,R0a1a1_625:0.018936):0.035702,HV6a_698:0.068325):0.157468):0.024929):0.047986,R_1:0.001939);
	tree rep.1660000_run1 = [&R] ((B4a1c2_224:0.15005,(((F3b1_193:0.428049,B4d1_2_3_260:0.068707):0.026268,((HV6a_698:0.137554,((HV_652:0.02003,((HV10_704:0.043312,((H1c3_720:0.023219,((H4a2_766:0.066316,H4a1a1_763:0.024478):0.068392,H1t2_736:0.104737):0.021895):0.001356,H1f_713:0.060208):0.16718):0.00108,(R0a1a1_625:0.030727,no_name_647:0.027689):0.106325):0.015293):0.010404,V2a_662:0.048761):0.042667):0.178954,((((T2b1_82:0.358609,(J1c3a1_32:0.136421,J2a1a_50:0.165722):0.030146):0.050551,(((U6a7b_461:0.134752,((K1a5_576:0.067043,K1a4a1b1_570:0.198299):0.046748,K1b2a_596:0.13491):0.343861):0.009683,U3a1_489:0.088341):0.022585,(((U5b3e_444:0.217873,(U5a2d_396:0.130097,U5a1b1e_370:0.013896):0.013191):0.042705,(U5a1a1a_359:0.041594,U5a1a1_357:1.82E-4):0.126336):0.097329,U4b1a4_519:0.219938):0.041144):0.036009):0.068435,R3_104:0.11792):0.025009,B4c1b_273:0.081072):0.00507):0.029523):1.88E-4,(B5a2a_291:0.257822,R7b1_128:0.169971):0.056982):6.8E-4):0.014261,R2_7:0.217343,R_1:0.010299);
	tree rep.1670000_run1 = [&R] ((J2a1a_50:0.254123,(T2b1_82:0.358295,J1c3a1_32:0.145261):0.055065):0.092769,(((B5a2a_291:0.224448,(((HV_652:0.031155,V2a_662:0.01688):0.035694,(((((H4a1a1_763:0.097993,H4a2_766:0.039374):0.098337,H1t2_736:0.091008):0.010277,H1f_713:0.067173):0.106596,(H1c3_720:0.083067,HV6a_698:0.280496):0.006994):0.072428,(no_name_647:0.048401,R0a1a1_625:0.080735):0.060067):0.030627):0.010013,HV10_704:0.091314):0.068843):0.020367,((R2_7:0.220678,R3_104:0.257673):0.021308,B4c1b_273:0.045182):0.06113):0.091712,(((((((U5a1b1e_370:0.130273,(U5a1a1a_359:0.094418,U5a1a1_357:0.022828):0.082672):0.035967,U5b3e_444:0.041957):0.001805,U5a2d_396:0.096167):0.020708,U4b1a4_519:0.23256):0.001947,(K1a5_576:0.050398,(K1b2a_596:0.071941,K1a4a1b1_570:0.290204):0.016981):0.291306):0.023107,(U3a1_489:0.289278,U6a7b_461:0.329286):0.02073):0.198677,(R7b1_128:0.322558,((B4d1_2_3_260:0.064778,F3b1_193:0.272152):0.005944,B4a1c2_224:0.327135):0.069262):0.007687):0.016282):0.066047,R_1:0.064829);
	tree rep.1680000_run1 = [&R] (((V2a_662:0.117306,(HV_652:0.024058,(HV6a_698:0.098995,(H1c3_720:0.029625,((H1f_713:0.052378,(H4a2_766:0.059874,H4a1a1_763:0.040875):0.072354):0.008847,H1t2_736:0.118765):0.001957):0.006938):0.01145):0.004386):0.051531,(R7b1_128:0.154822,B5a2a_291:0.337047):0.077894):0.040532,((((R0a1a1_625:0.050523,no_name_647:0.051694):0.069916,(R2_7:0.221975,F3b1_193:0.280924):6.26E-4):0.169203,((((((U5a1a1a_359:0.014924,U5a1a1_357:0.020105):0.08805,((U5a2d_396:0.15449,U5b3e_444:0.178382):0.083307,U5a1b1e_370:0.016098):0.083453):0.020374,(((K1b2a_596:0.133899,K1a4a1b1_570:0.157288):0.115293,K1a5_576:0.151807):0.140204,(U4b1a4_519:0.281266,(U3a1_489:0.16828,U6a7b_461:0.120878):0.13029):0.057315):0.018874):0.090487,(B4d1_2_3_260:0.125421,B4c1b_273:0.027592):0.015725):0.028095,HV10_704:0.138628):0.021227,((T2b1_82:0.352732,(J1c3a1_32:0.073773,J2a1a_50:0.091442):0.128116):0.019289,R3_104:0.273713):0.018417):0.040661):0.039758,B4a1c2_224:0.10464):0.010175,R_1:0.042687);
	tree rep.1690000_run1 = [&R] (R2_7:0.316251,((((R3_104:0.330501,B4d1_2_3_260:0.113847):0.051056,(B4a1c2_224:0.14718,(R7b1_128:0.367852,B5a2a_291:0.284693):0.045784):0.043924):0.070443,((F3b1_193:0.23564,((B4c1b_273:0.049302,((K1a4a1b1_570:0.157386,(K1a5_576:0.089134,K1b2a_596:0.103142):0.027089):0.218754,(((((U5a1a1_357:0.088897,(U5b3e_444:0.152498,(U5a2d_396:0.212083,U5a1b1e_370:0.002875):0.001894):0.047588):0.01776,U5a1a1a_359:0.078636):0.121965,U3a1_489:0.256713):0.053875,U6a7b_461:0.162828):0.011605,U4b1a4_519:0.368289):0.005336):0.07597):0.131407,((HV10_704:0.103223,((no_name_647:0.005476,R0a1a1_625:0.080779):0.042033,HV_652:0.009909):0.072142):0.04972,(V2a_662:0.177715,HV6a_698:0.202636):0.03542):0.229871):0.050253):0.057135,(H1c3_720:0.105532,((H1f_713:0.00469,H1t2_736:0.083029):0.096327,(H4a1a1_763:0.057029,H4a2_766:0.005877):0.107782):0.050723):0.072854):0.004662):0.015526,(J1c3a1_32:0.031557,(T2b1_82:0.473165,J2a1a_50:0.10308):0.04533):0.119471):9.01E-4,R_1:0.026296);
	tree rep.1700000_run1 = [&R] ((((B5a2a_291:0.265734,R2_7:0.178667):0.019044,((V2a_662:0.084449,(HV_652:0.16356,((no_name_647:0.009839,R0a1a1_625:0.179552):0.186635,HV10_704:0.043174):5.55E-4):0.057133):0.035698,(((H1f_713:6.63E-4,H1c3_720:0.091233):0.046063,(H4a1a1_763:0.062152,H4a2_766:0.055678):0.094076):0.032913,H1t2_736:0.091365):0.218364):0.097863):7.6E-5,(((((J2a1a_50:0.457837,J1c3a1_32:0.115396):0.076397,T2b1_82:0.256147):0.01598,F3b1_193:0.487263):0.070632,B4a1c2_224:0.394234):0.062572,((R7b1_128:0.42058,B4d1_2_3_260:0.217407):0.0337,(((((K1b2a_596:0.09764,K1a5_576:0.119095):0.008787,K1a4a1b1_570:0.155893):0.255473,(U5a1b1e_370:0.037971,((U5a2d_396:0.361467,U5b3e_444:0.050924):0.021449,(U5a1a1_357:0.037957,U5a1a1a_359:0.196803):0.050448):0.069429):0.109386):0.124286,((U4b1a4_519:0.406045,U6a7b_461:0.267022):0.010275,U3a1_489:0.632663):0.02001):0.034304,(B4c1b_273:0.18291,R3_104:0.285072):0.004637):0.08175):0.046874):0.027642):0.012801,HV6a_698:0.195425,R_1:0.003817);
	tree rep.1710000_run1 = [&R] (((((((((U5a1b1e_370:0.039123,U5b3e_444:0.161072):0.02311,((U5a2d_396:0.118357,((K1a4a1b1_570:0.211152,K1b2a_596:0.045831):0.013802,K1a5_576:0.085068):0.277726):0.141609,(U5a1a1a_359:0.026258,U5a1a1_357:0.075727):0.006085):0.097248):0.01911,(U6a7b_461:0.220913,U4b1a4_519:0.221843):0.051881):0.015322,U3a1_489:0.094332):0.077979,R2_7:0.169247):0.017978,T2b1_82:0.322114):0.022773,(((HV10_704:0.063507,((((((H1t2_736:0.092768,(H4a1a1_763:0.019342,H4a2_766:0.014656):0.094865):0.003444,H1c3_720:0.022326):0.003826,H1f_713:0.035049):0.023737,HV_652:0.024916):0.00568,(HV6a_698:0.101761,(R0a1a1_625:0.035843,no_name_647:0.047789):0.044846):0.019189):0.028618,V2a_662:0.067165):0.022426):0.089783,(J2a1a_50:0.111582,J1c3a1_32:0.018983):0.021347):0.010775,(B5a2a_291:0.219426,(R7b1_128:0.451642,(B4a1c2_224:0.126081,B4c1b_273:0.031605):0.049351):0.026942):0.037344):0.05032):0.006522,R3_104:0.097961):0.028274,(B4d1_2_3_260:0.185136,F3b1_193:0.200691):0.055428,R_1:0.058846);
	tree rep.1720000_run1 = [&R] (R3_104:0.197772,((((((R7b1_128:0.210898,F3b1_193:0.204213):0.024891,B4a1c2_224:0.207323):0.006479,(((HV6a_698:0.177812,((R0a1a1_625:0.083238,no_name_647:0.0452):0.052854,(HV_652:0.022384,V2a_662:0.0585):0.081359):0.043005):0.041653,((H1t2_736:0.127007,(H1f_713:0.071897,H1c3_720:0.039529):0.043672):0.012727,(H4a1a1_763:0.046997,H4a2_766:0.037043):0.123494):0.03328):0.073782,HV10_704:0.089203):0.013595):0.017278,(((((U6a7b_461:0.239643,U4b1a4_519:0.439079):0.025379,(U5a2d_396:0.147881,((U5a1a1a_359:0.031313,U5a1a1_357:0.018322):0.06146,(U5a1b1e_370:0.056154,U5b3e_444:0.086931):0.051907):0.052033):0.074153):0.05344,U3a1_489:0.331737):0.062301,((K1a5_576:0.072831,K1a4a1b1_570:0.218857):0.115723,K1b2a_596:0.042963):0.336968):0.015527,((B4c1b_273:0.017795,R2_7:0.302349):0.049851,((J2a1a_50:0.216327,J1c3a1_32:0.071824):0.017477,T2b1_82:0.32054):0.07655):0.039391):0.009491):0.007801,B5a2a_291:0.249284):0.004458,B4d1_2_3_260:0.094312):0.005451,R_1:0.002243);
	tree rep.1730000_run1 = [&R] ((B5a2a_291:0.166325,(R3_104:0.422054,((B4d1_2_3_260:0.102443,T2b1_82:0.258366):0.013316,((B4c1b_273:0.005532,R2_7:0.268133):0.075263,F3b1_193:0.223227):0.006156):0.005739):0.020022):0.027397,(R7b1_128:0.154625,((B4a1c2_224:0.086868,((((no_name_647:0.04081,R0a1a1_625:0.054738):0.105995,(HV_652:0.009564,HV10_704:0.031931):0.064353):0.044142,(V2a_662:0.033596,((H1c3_720:0.013534,((H4a1a1_763:0.061687,H4a2_766:0.011912):0.227419,(H1t2_736:0.106575,H1f_713:0.098882):0.002182):0.013253):0.044289,HV6a_698:0.137469):0.036833):0.004456):0.069647,(J1c3a1_32:0.028762,J2a1a_50:0.048308):0.037784):0.005079):0.075811,(((U6a7b_461:0.038573,U3a1_489:0.226264):0.020215,((U5a2d_396:0.170542,(U5b3e_444:0.256923,U5a1b1e_370:0.020909):0.077623):0.009759,(U5a1a1_357:0.028141,U5a1a1a_359:0.073571):0.067589):0.047672):0.026776,(U4b1a4_519:0.433288,(K1b2a_596:0.058339,(K1a5_576:0.047786,K1a4a1b1_570:0.189201):4.7E-4):0.201611):0.011137):0.020677):0.012585):0.048374,R_1:0.089646);
	tree rep.1740000_run1 = [&R] (((((B4c1b_273:0.126958,B5a2a_291:0.160683):0.024308,(R3_104:0.123736,((((K1b2a_596:0.18262,K1a5_576:0.185304):0.020551,K1a4a1b1_570:0.344468):0.120659,(((U5a2d_396:0.181746,((U5a1a1a_359:0.034589,U5a1a1_357:0.016845):0.054961,U5b3e_444:0.175793):0.007042):0.014419,U5a1b1e_370:0.010833):0.100775,U3a1_489:0.329123):0.041098):0.030539,(U4b1a4_519:0.196676,U6a7b_461:0.222217):0.034132):0.157678):0.00217):0.005142,R7b1_128:0.283329):0.004409,((((F3b1_193:0.193024,T2b1_82:0.256516):0.047866,B4a1c2_224:0.143857):0.038072,B4d1_2_3_260:0.029821):0.057534,((J1c3a1_32:0.076063,J2a1a_50:0.137377):0.009491,R2_7:0.287315):0.04396):7.25E-4):0.026376,(HV6a_698:0.222593,(((no_name_647:0.015843,R0a1a1_625:0.033907):0.010333,(((((H4a1a1_763:0.064268,H4a2_766:0.008181):0.093336,H1c3_720:0.068328):0.001957,H1f_713:0.108429):0.017721,H1t2_736:0.036492):0.140452,(HV_652:0.002812,V2a_662:0.063254):0.123096):0.005639):0.068345,HV10_704:0.049281):0.010207):0.088822,R_1:0.026463);
	tree rep.1750000_run1 = [&R] ((((F3b1_193:0.152103,B5a2a_291:0.263529):0.057749,(B4a1c2_224:0.201722,R7b1_128:0.252927):0.028179):0.017754,R2_7:0.143282):0.020281,(((J2a1a_50:0.275672,J1c3a1_32:0.11547):0.119871,(((((U6a7b_461:0.090645,U3a1_489:0.174429):0.070068,((K1a4a1b1_570:0.23826,K1b2a_596:0.111839):0.019586,K1a5_576:0.133533):0.151251):0.012251,((U5a1b1e_370:0.086273,U5a2d_396:0.22203):0.036246,(U5b3e_444:0.068936,(U5a1a1_357:0.048202,U5a1a1a_359:0.037927):0.079608):0.027221):0.088351):0.001424,U4b1a4_519:0.389455):0.041023,(((((((((H4a1a1_763:0.029265,H4a2_766:0.026551):0.066163,(H1t2_736:0.058534,H1c3_720:0.036698):0.026975):0.032232,H1f_713:0.069427):0.091094,((HV10_704:0.025784,HV6a_698:0.242205):0.004043,(R0a1a1_625:0.042258,no_name_647:0.048133):0.058584):0.030285):0.011746,V2a_662:0.011319):0.052109,HV_652:0.004884):0.054565,B4d1_2_3_260:0.109816):0.005604,R3_104:0.080531):0.116902,T2b1_82:0.462731):0.024043):0.010959):0.041169,B4c1b_273:0.015187):0.01563,R_1:0.055616);
	tree rep.1760000_run1 = [&R] (((((U5a1b1e_370:0.075195,U5a2d_396:0.157404):0.016481,((U5a1a1a_359:0.03315,U5a1a1_357:0.001793):0.078105,U5b3e_444:0.071896):0.0097):0.043074,((U3a1_489:0.205169,(K1b2a_596:0.215326,(K1a5_576:0.050677,K1a4a1b1_570:0.339709):0.002388):0.173006):0.022678,U6a7b_461:0.215724):0.011852):0.032527,U4b1a4_519:0.342153):0.137299,(((R2_7:0.169596,((R7b1_128:0.292052,(B4d1_2_3_260:0.114884,F3b1_193:0.271587):0.058124):0.069424,(((T2b1_82:0.379878,(J1c3a1_32:0.078825,J2a1a_50:0.126738):0.005152):0.206169,B5a2a_291:0.188283):0.002218,B4c1b_273:0.034795):0.097886):0.058373):0.013939,(((((H1t2_736:0.111962,((H4a1a1_763:0.176065,H4a2_766:0.078646):0.186987,H1f_713:0.023373):0.00854):0.017648,H1c3_720:0.15759):0.077555,(R0a1a1_625:0.016572,no_name_647:0.004643):0.028694):0.004858,(HV_652:0.07871,(HV10_704:0.137138,(V2a_662:0.066063,HV6a_698:0.253204):0.036376):0.073779):0.02661):0.03604,B4a1c2_224:0.202822):0.093938):0.035872,R3_104:0.113215):0.010429,R_1:0.00848);
	tree rep.1770000_run1 = [&R] ((((B5a2a_291:0.296619,R2_7:0.250607):0.02044,(((V2a_662:0.077871,((R0a1a1_625:0.22582,no_name_647:0.048283):0.054235,(HV6a_698:0.071167,((HV_652:0.033383,HV10_704:0.04387):0.028768,((H1c3_720:0.044517,H1f_713:0.120542):0.002576,(H1t2_736:0.02317,(H4a1a1_763:0.056249,H4a2_766:0.092948):0.049951):0.002432):0.008685):0.026967):0.048059):5.3E-5):0.048883,R3_104:0.32329):0.003337,R7b1_128:0.198433):0.01716):0.009975,F3b1_193:0.361674):0.024566,(B4c1b_273:0.057061,(B4d1_2_3_260:0.055236,(B4a1c2_224:0.216126,(((J1c3a1_32:0.066365,J2a1a_50:0.27135):0.056315,T2b1_82:0.593898):0.034905,(U5b3e_444:0.11315,(((U6a7b_461:0.13987,(U4b1a4_519:0.301576,((U5a2d_396:0.272732,U5a1b1e_370:0.142474):0.182318,(U5a1a1_357:0.08125,U5a1a1a_359:0.10191):0.03647):0.043902):0.051532):0.022243,U3a1_489:0.306309):0.004874,(K1a4a1b1_570:0.274014,(K1b2a_596:0.084572,K1a5_576:0.150625):6.31E-4):0.268893):0.069558):0.062778):0.058391):0.007883):0.023903):0.018821,R_1:0.001816);
	tree rep.1780000_run1 = [&R] ((((((B5a2a_291:0.277834,V2a_662:0.150694):0.040078,(HV_652:0.018372,((HV10_704:0.112858,((H4a2_766:0.002712,H4a1a1_763:0.055057):0.055323,((H1t2_736:0.054548,H1c3_720:0.058884):0.073524,H1f_713:0.057513):0.043598):0.031137):0.015816,((no_name_647:0.027672,R0a1a1_625:0.021735):0.138319,HV6a_698:0.242848):0.049518):0.024848):0.018664):0.007315,((F3b1_193:0.233687,((R3_104:0.241779,(((J1c3a1_32:0.045835,T2b1_82:0.218464):0.00705,J2a1a_50:0.096281):0.10301,R2_7:0.362573):0.003845):0.017539,R7b1_128:0.246378):0.043509):0.024804,B4d1_2_3_260:0.105843):0.023086):0.046982,B4a1c2_224:0.162669):0.028855,B4c1b_273:0.093647):0.026605,(((K1a4a1b1_570:0.273914,K1a5_576:0.073229):0.004559,K1b2a_596:0.072458):0.155625,((((U5a1a1_357:0.017241,(U5b3e_444:0.181924,U5a1b1e_370:0.024725):0.007664):0.042649,(U5a2d_396:0.078787,U5a1a1a_359:0.022751):0.020846):0.041999,(U3a1_489:0.216057,U6a7b_461:0.189568):0.062582):0.009132,U4b1a4_519:0.258911):0.007227):0.158253,R_1:0.089187);
	tree rep.1790000_run1 = [&R] ((B4c1b_273:0.022668,((((U3a1_489:0.376149,((K1a5_576:0.120498,K1a4a1b1_570:0.06545):0.054727,K1b2a_596:0.119023):0.122756):0.077252,(((U5b3e_444:0.080374,U5a1b1e_370:0.091032):0.034651,(U5a1a1_357:0.023479,U5a1a1a_359:0.046741):0.077944):0.032233,U5a2d_396:0.132004):0.026344):0.003575,(U4b1a4_519:0.204298,U6a7b_461:0.137425):0.070618):0.039545,(((((J1c3a1_32:0.147765,J2a1a_50:0.101073):0.004217,T2b1_82:0.251055):0.128526,(R2_7:0.318223,(R3_104:0.154543,B5a2a_291:0.254689):0.025424):0.024865):5.19E-4,((B4a1c2_224:0.07524,((((HV6a_698:0.13267,HV_652:0.028456):0.014668,((H1t2_736:0.020907,(((H4a1a1_763:0.007124,H4a2_766:0.007997):0.046259,H1f_713:0.155715):0.04833,H1c3_720:0.117975):0.036648):0.07832,V2a_662:0.137323):0.026245):0.021301,(no_name_647:5.51E-4,R0a1a1_625:0.108779):0.127779):0.005959,HV10_704:0.071702):0.013962):0.002473,B4d1_2_3_260:0.160979):0.028529):0.028727,R7b1_128:0.290149):0.060151):0.004125):8.44E-4,F3b1_193:0.228144,R_1:0.021803);
	tree rep.1800000_run1 = [&R] ((((B4a1c2_224:0.213509,R7b1_128:0.274333):0.018688,B4d1_2_3_260:0.154568):0.134918,((R2_7:0.385497,((J2a1a_50:0.116356,J1c3a1_32:0.049821):0.117241,T2b1_82:0.399773):0.032774):0.047159,((U6a7b_461:0.104973,U3a1_489:0.100245):0.003538,(((K1a4a1b1_570:0.225956,K1a5_576:0.032084):0.027824,K1b2a_596:0.060227):0.353329,(((U5a1a1_357:0.008652,U5a1a1a_359:0.026167):0.025502,((U5a1b1e_370:0.065122,U5a2d_396:0.076898):0.063259,U5b3e_444:0.12678):0.014094):0.010668,U4b1a4_519:0.363929):0.137857):0.022274):0.142064):0.034409):0.009324,((((R3_104:0.163473,B5a2a_291:0.148173):0.043363,(HV6a_698:0.196182,(no_name_647:0.043122,(HV10_704:0.025742,(HV_652:2.77E-4,((((H1f_713:0.072939,H1t2_736:0.066097):0.00376,((H4a1a1_763:0.051636,H4a2_766:0.050321):0.087285,H1c3_720:0.044476):0.060581):0.068419,R0a1a1_625:0.077077):0.026013,V2a_662:0.120687):0.023499):0.01719):0.034089):0.034433):0.039319):0.014856,F3b1_193:0.416173):0.012454,B4c1b_273:0.035197):0.143578,R_1:0.005702);
	tree rep.1810000_run1 = [&R] ((B5a2a_291:0.351414,((T2b1_82:0.159749,(B4c1b_273:0.029977,((B4d1_2_3_260:0.123847,((F3b1_193:0.184194,(R3_104:0.29138,(((R0a1a1_625:0.033193,no_name_647:0.021368):0.09704,V2a_662:0.043474):0.020763,(HV6a_698:0.110439,((((H1t2_736:0.09481,((H4a1a1_763:0.056643,H4a2_766:0.001726):0.099684,H1f_713:0.040785):0.009475):0.047534,H1c3_720:0.018591):0.103441,HV_652:0.026107):0.212351,HV10_704:0.086456):0.01187):0.010189):0.021348):0.02712):0.013187,(((U5b3e_444:0.140862,((U5a1a1_357:0.019836,U5a1a1a_359:0.023126):0.063549,U5a1b1e_370:0.09675):0.02543):0.051403,U4b1a4_519:0.225861):4.42E-4,((K1a5_576:0.156855,(K1b2a_596:0.060185,K1a4a1b1_570:0.187883):0.022864):0.197196,((U5a2d_396:0.115384,U3a1_489:0.194121):0.002262,U6a7b_461:0.14163):0.033088):0.03783):0.126369):0.066241):0.031547,B4a1c2_224:0.213361):0.004346):0.055267):0.020918,(R2_7:0.107565,(J2a1a_50:0.133294,J1c3a1_32:0.0353):0.020406):0.012409):0.009205):0.03586,R7b1_128:0.365512,R_1:0.063865);
	tree rep.1820000_run1 = [&R] (B4d1_2_3_260:0.067841,(((B4a1c2_224:0.166808,(((R3_104:0.149091,(R7b1_128:0.213491,((HV_652:0.014078,(HV10_704:0.023844,((HV6a_698:0.17293,((H1f_713:0.031368,(H4a1a1_763:0.14983,H4a2_766:0.045043):0.055654):0.024425,(H1c3_720:0.036094,H1t2_736:0.080091):0.007222):0.00789):0.12641,V2a_662:0.067674):0.006907):0.011499):0.092495,(R0a1a1_625:0.036216,no_name_647:0.053782):0.055935):0.025129):0.015728):0.027402,U6a7b_461:0.149609):0.027169,((((K1a5_576:0.020014,(K1a4a1b1_570:0.147887,K1b2a_596:0.094974):0.02132):0.062676,(((U5a1a1a_359:0.04007,U5a1a1_357:0.108005):0.173466,((U5a1b1e_370:0.075264,U5b3e_444:0.104217):0.010194,U3a1_489:0.199604):0.019134):0.056629,U5a2d_396:0.118795):0.015989):0.031095,U4b1a4_519:0.341724):0.064688,(T2b1_82:0.207834,(((J1c3a1_32:0.035794,J2a1a_50:0.08249):0.037559,R2_7:0.260635):0.008197,F3b1_193:0.207758):0.03105):0.008082):0.002763):7.37E-4):0.013562,B5a2a_291:0.159805):0.054073,B4c1b_273:0.018303):0.017918,R_1:0.039477);
	tree rep.1830000_run1 = [&R] ((((((R3_104:0.092126,B4a1c2_224:0.154283):0.011235,((V2a_662:0.131829,(((HV10_704:0.039267,(R0a1a1_625:0.068585,no_name_647:0.071189):0.019113):0.003704,((H1c3_720:0.082787,H1t2_736:0.232019):0.015711,(H1f_713:0.017298,(H4a1a1_763:0.100241,H4a2_766:0.024605):0.047729):0.04933):0.097464):0.009711,(HV_652:0.002865,HV6a_698:0.138162):0.001925):0.005681):0.082046,F3b1_193:0.232274):0.107596):4.02E-4,((U6a7b_461:0.19504,(U3a1_489:0.336242,(((((U5a1a1_357:0.028783,U5a1a1a_359:0.008115):0.012757,U5a1b1e_370:0.035057):0.00134,U5b3e_444:0.123589):0.004883,U5a2d_396:0.054071):0.013055,U4b1a4_519:0.472012):0.01733):0.046895):0.067978,((K1a5_576:0.135208,K1b2a_596:0.019146):0.007616,K1a4a1b1_570:0.101031):0.290134):0.234691):0.01471,B5a2a_291:0.222933):0.022262,(R7b1_128:0.133196,B4d1_2_3_260:0.146333):0.023484):0.100562,((B4c1b_273:0.099185,((J2a1a_50:0.225165,J1c3a1_32:0.078237):0.040655,T2b1_82:0.338561):0.142946):0.014655,R2_7:0.200533):0.002663,R_1:0.024361);
	tree rep.1840000_run1 = [&R] ((((U6a7b_461:0.285292,(U4b1a4_519:0.241151,(((U5a2d_396:0.142579,(U5a1b1e_370:0.049069,(U5b3e_444:0.092072,(U5a1a1a_359:0.028811,U5a1a1_357:0.002582):0.027781):0.044784):0.022959):0.027902,U3a1_489:0.148403):0.025295,(K1a5_576:0.033101,(K1a4a1b1_570:0.215161,K1b2a_596:0.072037):2.22E-4):0.073734):0.008315):0.006783):0.079582,((((R2_7:0.222932,(J2a1a_50:0.102911,J1c3a1_32:0.10143):0.110303):0.047438,(R3_104:0.113254,((B4c1b_273:0.01441,((HV10_704:0.035781,((V2a_662:0.160864,(HV_652:0.058253,(R0a1a1_625:0.081951,no_name_647:0.013472):0.045163):0.091054):0.010611,(H1c3_720:0.076698,((H1t2_736:0.128147,(H4a1a1_763:0.086019,H4a2_766:0.011341):0.10305):0.066221,H1f_713:0.01205):0.039098):0.049657):0.101972):0.105503,HV6a_698:0.116802):0.025265):0.02478,T2b1_82:0.17427):0.006095):0.01088):0.007391,B4d1_2_3_260:0.037157):0.091841,B5a2a_291:0.135128):0.00277):0.014247,(B4a1c2_224:0.182772,R7b1_128:0.47672):0.035542):0.015527,F3b1_193:0.330881,R_1:0.002018);
	tree rep.1850000_run1 = [&R] ((R3_104:0.143005,(((((R2_7:0.21555,(((((K1a5_576:0.063564,K1b2a_596:0.035036):0.001395,K1a4a1b1_570:0.30531):0.317442,U6a7b_461:0.3595):0.024938,(U5a1b1e_370:0.039603,(((U5a1a1_357:0.028521,U5a1a1a_359:0.081208):0.040448,U5a2d_396:0.068769):0.102862,U5b3e_444:0.203923):0.131453):0.068483):0.005802,(U3a1_489:0.224122,U4b1a4_519:0.207086):0.043043):0.090185):0.085829,((T2b1_82:0.157611,(J1c3a1_32:0.132032,J2a1a_50:0.342163):0.061115):0.01295,V2a_662:0.241196):0.0624):0.055481,((((R7b1_128:0.428667,B5a2a_291:0.23334):0.070023,B4a1c2_224:0.079801):0.015962,B4c1b_273:0.155099):0.006176,(((R0a1a1_625:0.054882,no_name_647:0.046816):0.105373,(HV_652:0.036311,(H1c3_720:0.019625,(((H4a1a1_763:0.100599,H4a2_766:0.05066):0.217258,H1t2_736:0.083845):0.002416,H1f_713:0.066069):0.024274):0.046547):0.016075):0.03891,HV10_704:0.083003):0.026834):0.059992):0.125093,HV6a_698:0.268483):0.013816,F3b1_193:0.220198):0.052306):6.16E-4,B4d1_2_3_260:0.147683,R_1:0.019979);
	tree rep.1860000_run1 = [&R] (F3b1_193:0.460152,(B4c1b_273:0.101363,(((((((U3a1_489:0.106427,U6a7b_461:0.179583):0.053691,U4b1a4_519:0.312877):0.040787,((U5a1b1e_370:0.033551,(U5a2d_396:0.087557,U5b3e_444:0.068941):0.027156):0.044621,(U5a1a1_357:0.001623,U5a1a1a_359:0.007517):0.119526):0.02879):0.019441,((K1b2a_596:0.02864,K1a4a1b1_570:0.141102):0.04213,K1a5_576:0.086214):0.209185):0.037971,((HV6a_698:0.108256,(V2a_662:0.312129,(HV_652:0.004236,(H1c3_720:0.109789,((H1t2_736:0.158157,H1f_713:0.271783):0.005899,(HV10_704:0.048796,(H4a1a1_763:0.122562,H4a2_766:0.033178):0.059476):0.026925):0.018262):0.154334):0.021106):0.052282):0.003313,(R0a1a1_625:0.093808,no_name_647:0.071539):0.016939):0.155754):0.097929,(((J1c3a1_32:0.0368,J2a1a_50:0.361615):0.093686,T2b1_82:0.303507):0.008847,B4a1c2_224:0.235508):0.046529):0.007594,((R7b1_128:0.374632,R2_7:0.241303):0.011585,(B4d1_2_3_260:0.209818,(R3_104:0.174678,B5a2a_291:0.24772):0.002054):0.067819):0.011373):0.006045):0.024582,R_1:0.081678);
	tree rep.1870000_run1 = [&R] ((((B4c1b_273:0.004185,F3b1_193:0.459459):0.003342,(B4a1c2_224:0.164928,((U4b1a4_519:0.647563,((U6a7b_461:0.166724,U3a1_489:0.186692):0.062142,(((K1a5_576:0.16734,K1b2a_596:0.103636):0.012261,K1a4a1b1_570:0.334551):0.17025,((((U5a1a1_357:0.085934,U5a1b1e_370:0.11379):0.011497,U5b3e_444:0.091944):0.002508,U5a1a1a_359:0.123343):0.002993,U5a2d_396:0.221522):0.062192):0.032182):0.027416):0.072705,(B5a2a_291:0.119841,R2_7:0.28977):0.024125):0.01836):0.049126):0.086171,B4d1_2_3_260:0.132037):0.012722,(R3_104:0.370584,((((J1c3a1_32:0.055007,J2a1a_50:0.164797):0.007313,T2b1_82:0.378809):0.161773,R7b1_128:0.201456):0.074286,((no_name_647:0.030826,R0a1a1_625:0.025808):0.115324,(((H1t2_736:0.115039,H1c3_720:0.088187):0.020681,((H4a1a1_763:0.13835,H4a2_766:0.015666):0.119855,H1f_713:0.155929):0.025119):0.015043,(HV6a_698:0.226981,((V2a_662:0.100918,HV_652:0.005211):0.096685,HV10_704:0.112091):0.081587):0.00931):0.046896):0.072831):0.023987):0.006936,R_1:6.53E-4);
	tree rep.1880000_run1 = [&R] ((((F3b1_193:0.476132,R3_104:0.295873):0.005275,(((((HV6a_698:0.085759,HV_652:0.09421):0.01278,((HV10_704:0.023948,(V2a_662:0.098295,((H1t2_736:0.177521,(H4a1a1_763:0.083156,H4a2_766:0.007573):0.049853):0.091513,(H1c3_720:0.148349,H1f_713:0.076661):0.04064):0.056891):0.004308):0.011691,((U3a1_489:0.341586,(U4b1a4_519:0.309436,(U6a7b_461:0.156658,(((K1a4a1b1_570:0.160553,K1a5_576:0.070659):0.062796,K1b2a_596:0.227701):0.107929,(U5b3e_444:0.199272,(((U5a1a1a_359:0.140589,U5a1b1e_370:0.066192):0.005329,U5a1a1_357:0.085495):0.001465,U5a2d_396:0.090757):0.047017):0.067397):0.05079):0.01329):0.113527):0.032509,B5a2a_291:0.244271):0.037778):0.024162):0.05342,(no_name_647:0.020697,R0a1a1_625:0.030006):0.022378):0.066314,(B4c1b_273:0.114475,R7b1_128:0.29075):0.072856):0.011714,B4a1c2_224:0.124035):0.018359):0.107927,(J2a1a_50:0.284312,(J1c3a1_32:0.264745,T2b1_82:0.39288):0.023988):0.125279):0.038777,(B4d1_2_3_260:0.298324,R2_7:0.255865):0.039611,R_1:3.55E-4);
	tree rep.1890000_run1 = [&R] (((F3b1_193:0.54484,((((((K1a5_576:0.059281,K1a4a1b1_570:0.455719):0.035962,K1b2a_596:0.205301):0.066064,((U3a1_489:0.217514,U4b1a4_519:0.361277):0.02506,((((U5a1a1a_359:0.059553,U5a1a1_357:0.001798):0.058529,(U5b3e_444:0.080435,U5a1b1e_370:0.222602):0.098271):0.040636,U5a2d_396:0.10463):0.039944,U6a7b_461:0.184849):0.077262):0.003094):0.07983,(J1c3a1_32:0.165396,(J2a1a_50:0.14216,T2b1_82:0.384006):0.002259):0.063486):0.021731,R7b1_128:0.370947):0.013985,((B4c1b_273:0.056231,B4a1c2_224:0.231699):0.203542,(B5a2a_291:0.340413,R2_7:0.367173):0.012753):0.091743):0.022667):0.02026,(B4d1_2_3_260:0.13268,((((R0a1a1_625:0.046092,no_name_647:0.003961):0.027801,((HV6a_698:0.211658,((((H4a1a1_763:0.128162,H4a2_766:0.077545):0.099857,H1f_713:0.038024):0.060047,H1c3_720:0.020889):0.028953,H1t2_736:0.074353):0.008654):2.19E-4,HV10_704:0.068083):0.016158):0.017725,HV_652:0.004474):0.023605,V2a_662:0.039181):0.183844):0.024729):0.030107,R3_104:0.115026,R_1:0.029858);
	tree rep.1900000_run1 = [&R] ((((((U6a7b_461:0.150311,(((K1a5_576:0.135696,K1a4a1b1_570:0.204086):0.023087,K1b2a_596:0.077185):0.155265,U3a1_489:0.202753):0.017843):0.006927,(U4b1a4_519:0.262896,((((U5a1a1_357:3.73E-4,U5a1a1a_359:0.015311):0.094165,U5a1b1e_370:0.119209):0.013963,U5b3e_444:0.155191):0.017141,U5a2d_396:0.152657):0.010695):0.004512):0.094415,(((((J2a1a_50:0.275144,J1c3a1_32:0.07202):0.020408,T2b1_82:0.439558):0.1625,(R7b1_128:0.297751,R3_104:0.144421):0.017547):0.048935,(B4d1_2_3_260:0.085743,((((((H1f_713:0.017634,(H1c3_720:0.067671,(H4a1a1_763:0.222161,H4a2_766:0.020981):0.080763):0.017037):0.057716,H1t2_736:0.256245):0.050184,HV_652:0.01699):0.007981,(R0a1a1_625:0.054714,no_name_647:0.022485):0.047748):0.008963,((V2a_662:0.065369,HV10_704:0.149807):0.030908,HV6a_698:0.234591):0.018399):0.107858,R2_7:0.339072):0.035394):0.099084):0.084215,B5a2a_291:0.183854):0.088068):0.098518,F3b1_193:0.347362):0.05724,B4a1c2_224:0.381975):0.023987,B4c1b_273:0.113038,R_1:0.0064);
	tree rep.1910000_run1 = [&R] (((HV_652:0.017739,(no_name_647:0.082356,(V2a_662:0.155739,(((H4a1a1_763:0.026835,H4a2_766:0.022766):0.232851,(H1c3_720:0.081977,((H1f_713:0.178199,H1t2_736:0.051105):0.052405,HV6a_698:0.309805):0.008252):0.020189):0.044212,HV10_704:0.009729):0.08744):0.032741):0.051251):0.049184,(((((U5a2d_396:0.140752,((K1b2a_596:0.043384,(K1a5_576:0.125092,K1a4a1b1_570:0.573891):0.032766):0.128401,U4b1a4_519:0.260474):0.030348):0.085782,((U6a7b_461:0.188056,(U5a1b1e_370:0.2328,(U5b3e_444:0.098116,(U5a1a1a_359:0.013313,U5a1a1_357:0.020066):0.049564):0.025405):0.018203):0.013083,U3a1_489:0.156062):0.009267):0.114557,((B4c1b_273:0.061289,R2_7:0.1864):0.042097,B4d1_2_3_260:0.161462):0.009693):0.036707,R7b1_128:0.212111):0.02709,((B4a1c2_224:0.225249,(B5a2a_291:0.479111,R0a1a1_625:0.097627):0.048282):0.02001,F3b1_193:0.347197):0.004821):0.007592):0.007079,(R3_104:0.325592,(T2b1_82:0.371587,(J2a1a_50:0.305936,J1c3a1_32:0.151859):0.014911):0.009087):2.0E-5,R_1:0.048696);
	tree rep.1920000_run1 = [&R] ((R2_7:0.489428,(((U3a1_489:0.350739,((((U5a1b1e_370:0.087778,(U5a2d_396:0.056481,U5b3e_444:0.160985):0.020297):0.042943,(U5a1a1a_359:0.05069,U5a1a1_357:0.205113):0.087268):0.055643,((K1b2a_596:0.150423,K1a4a1b1_570:0.175138):0.015947,K1a5_576:0.087986):0.09062):0.022559,U4b1a4_519:0.36951):0.159469):0.003894,U6a7b_461:0.285158):0.137967,((B4d1_2_3_260:0.10518,B4c1b_273:0.073933):0.021117,((((J2a1a_50:0.25181,J1c3a1_32:0.237666):5.59E-4,T2b1_82:0.321089):0.043133,(R3_104:0.109709,(F3b1_193:0.248777,B5a2a_291:0.545319):0.034883):0.016505):0.008729,((B4a1c2_224:0.328439,R7b1_128:0.450286):0.010629,((HV10_704:0.104114,V2a_662:0.094518):0.007542,((HV6a_698:0.227797,(no_name_647:0.018142,R0a1a1_625:0.012019):0.006045):0.071588,HV_652:0.017713):0.060422):0.072935):0.022012):0.022172):0.049252):0.038321):0.082107,(H1c3_720:0.072534,(((H4a1a1_763:0.147489,H4a2_766:0.011383):0.086559,H1f_713:0.063854):8.74E-4,H1t2_736:0.05334):0.003468):0.082519,R_1:0.057296);
	tree rep.1930000_run1 = [&R] ((((H4a1a1_763:0.093826,H4a2_766:0.046937):0.015577,(H1c3_720:0.058913,H1t2_736:0.18205):0.027637):0.019311,((((HV10_704:0.038719,V2a_662:0.026646):0.007693,HV_652:0.008264):0.030782,HV6a_698:0.20193):0.05745,H1f_713:0.032374):0.014751):0.231374,((((((((F3b1_193:0.17244,B4c1b_273:0.04556):0.04688,R3_104:0.199452):0.001821,(((J1c3a1_32:0.16755,J2a1a_50:0.224857):0.026483,T2b1_82:0.359543):0.039368,B4d1_2_3_260:0.096249):0.054712):0.005365,B4a1c2_224:0.25542):0.00935,R2_7:0.479942):0.032607,(((U5a2d_396:0.247675,(U5b3e_444:0.224668,U5a1b1e_370:0.100703):0.047058):0.011305,(U5a1a1_357:0.045806,U5a1a1a_359:0.129102):0.034619):0.105503,(((U4b1a4_519:0.383076,U6a7b_461:0.267057):0.015581,((K1a4a1b1_570:0.249533,K1b2a_596:0.19329):0.125919,K1a5_576:0.038348):0.235631):0.028869,U3a1_489:0.17151):0.034746):0.086942):0.200069,((no_name_647:0.025115,R0a1a1_625:0.034387):0.088594,R7b1_128:0.273911):0.024143):0.085609,B5a2a_291:0.126721):0.104289,R_1:0.031346);
	tree rep.1940000_run1 = [&R] ((B4d1_2_3_260:0.085376,((T2b1_82:0.223485,(J2a1a_50:0.177295,J1c3a1_32:0.0843):0.09089):0.060132,(((((no_name_647:0.038632,R0a1a1_625:0.043203):0.064841,(V2a_662:0.048602,(((H1f_713:0.008856,(H4a2_766:0.014388,H4a1a1_763:0.073657):0.088644):0.020231,H1t2_736:0.023336):0.103957,H1c3_720:0.127762):0.057683):0.108509):0.141085,(HV_652:0.028969,HV10_704:0.030027):0.002652):0.066248,HV6a_698:0.17194):0.082081,R3_104:0.234396):0.024111):0.043234):0.030332,(B4c1b_273:0.123566,((B4a1c2_224:0.244254,((F3b1_193:0.183223,(R7b1_128:0.231304,((K1b2a_596:0.098953,K1a4a1b1_570:0.191691):0.006137,K1a5_576:0.177456):0.180503):0.017911):0.126854,B5a2a_291:0.161525):0.003571):0.028657,(R2_7:0.170125,((U5a2d_396:0.12991,(((U5a1a1a_359:0.082809,U5a1a1_357:0.008076):0.021608,U5a1b1e_370:0.034755):0.116246,U5b3e_444:0.104244):0.015848):0.080034,((U6a7b_461:0.18016,U3a1_489:0.168663):0.030217,U4b1a4_519:0.524389):0.014153):0.125307):0.015985):0.062859):0.006982,R_1:0.109113);
	tree rep.1950000_run1 = [&R] (((B4c1b_273:0.022322,(R7b1_128:0.434259,B5a2a_291:0.182972):0.016169):3.53E-4,((U3a1_489:0.238295,(((U4b1a4_519:0.526036,U6a7b_461:0.117989):0.00234,((K1b2a_596:0.07601,K1a4a1b1_570:0.168787):0.031427,K1a5_576:0.090066):0.110702):0.064536,(((U5a1b1e_370:0.06708,U5a2d_396:0.181892):0.007904,(U5a1a1_357:0.037818,U5a1a1a_359:0.253297):0.021725):0.043826,U5b3e_444:0.182232):0.028463):0.072002):0.024253,(R2_7:0.19933,(R3_104:0.428156,(((T2b1_82:0.471488,(((HV_652:0.033101,(V2a_662:0.099452,(((H4a2_766:0.001757,H4a1a1_763:0.069766):0.028861,(H1f_713:0.044926,(H1t2_736:0.061939,H1c3_720:0.045986):0.010125):0.071468):0.086316,HV6a_698:0.248638):0.020406):0.047536):0.003451,(HV10_704:0.01457,(R0a1a1_625:0.104892,no_name_647:0.00511):0.099644):0.00843):0.057233,(J1c3a1_32:0.140011,J2a1a_50:0.147795):0.079384):0.077923):0.048864,F3b1_193:0.173393):0.005813,B4a1c2_224:0.211774):0.012706):0.012835):0.098708):0.00607):0.012628,B4d1_2_3_260:0.053039,R_1:0.00223);
	tree rep.1960000_run1 = [&R] (((((((U3a1_489:0.25991,((U6a7b_461:0.317641,U4b1a4_519:0.165929):0.097776,((K1b2a_596:0.204413,K1a5_576:0.08773):0.027611,K1a4a1b1_570:0.124025):0.08771):0.03927):0.102867,(((U5a1a1a_359:0.08665,U5a1a1_357:0.016388):0.136949,(U5a1b1e_370:0.114412,U5a2d_396:0.077997):0.001585):0.070976,U5b3e_444:0.141863):0.120987):0.156413,(((J1c3a1_32:0.183946,J2a1a_50:0.097341):0.047048,T2b1_82:0.590084):0.094271,B4a1c2_224:0.326078):0.015903):0.039999,(HV6a_698:0.129031,((no_name_647:9.67E-4,R0a1a1_625:0.075032):0.080974,(((HV_652:0.038146,HV10_704:0.045342):0.054818,V2a_662:0.0894):0.03002,(H1t2_736:0.154036,(H1f_713:0.054691,((H4a1a1_763:0.023239,H4a2_766:0.1251):0.174259,H1c3_720:0.056479):0.010035):0.034282):0.009527):0.045388):0.047408):0.148796):0.032302,((B4d1_2_3_260:0.182823,B5a2a_291:0.415225):0.020833,R3_104:0.313581):0.006936):0.008681,R7b1_128:0.270637):0.039764,(F3b1_193:0.34757,(R2_7:0.349868,B4c1b_273:0.103833):0.047577):0.004782,R_1:0.057786);
	tree rep.1970000_run1 = [&R] ((((R2_7:0.327318,B4d1_2_3_260:0.090482):0.041283,(((B4a1c2_224:0.231065,(((U4b1a4_519:0.361278,((K1b2a_596:0.120514,(K1a5_576:0.065761,K1a4a1b1_570:0.201915):0.011264):0.292042,((((U5a1a1_357:0.036275,U5a1a1a_359:0.098087):0.065057,U5a2d_396:0.108035):0.062398,U3a1_489:0.238699):0.119875,(U5a1b1e_370:0.185446,U5b3e_444:0.130192):0.074017):0.050687):0.026406):0.009079,U6a7b_461:0.091544):0.150525,((T2b1_82:0.223889,(J2a1a_50:0.131471,J1c3a1_32:0.173641):0.112301):0.004947,R7b1_128:0.305603):0.046316):0.066446):0.005799,(F3b1_193:0.219502,B5a2a_291:0.168234):0.044594):0.059044,(((no_name_647:0.009761,(HV6a_698:0.090285,HV10_704:0.00833):0.057019):0.017595,(R0a1a1_625:0.128823,(V2a_662:0.063884,HV_652:0.010513):0.007177):0.037842):0.02816,((H4a1a1_763:0.013255,H4a2_766:0.020469):0.082649,(H1f_713:0.030322,(H1c3_720:0.042626,H1t2_736:0.241089):0.042944):0.108865):0.015288):0.122158):0.008213):0.040407,R3_104:0.087754):0.050021,B4c1b_273:0.061777,R_1:0.069028);
	tree rep.1980000_run1 = [&R] ((R3_104:0.076643,(((B4a1c2_224:0.201075,((B4c1b_273:0.060808,((HV6a_698:0.223184,(F3b1_193:0.281155,(((H4a2_766:0.011673,H4a1a1_763:0.037313):0.147386,(H1f_713:0.028622,H1t2_736:0.19932):0.019394):0.026491,H1c3_720:0.08749):0.122195):0.044048):0.01381,(HV10_704:0.116892,HV_652:0.001413):0.005931):0.084185):0.005389,((no_name_647:0.011159,R0a1a1_625:0.096316):0.104445,V2a_662:0.075285):0.099313):0.058447):9.35E-4,(R2_7:0.372358,B5a2a_291:0.20234):0.002502):0.021333,B4d1_2_3_260:0.109448):0.019084):0.00443,((((U3a1_489:0.126805,(K1b2a_596:0.070073,(K1a4a1b1_570:0.2297,K1a5_576:0.066176):0.025332):0.142296):0.055412,((((U5b3e_444:0.080089,(U5a1a1a_359:0.075453,U5a1a1_357:0.00822):0.048916):6.89E-4,U5a1b1e_370:0.026021):0.055184,U5a2d_396:0.19526):0.01469,(U6a7b_461:0.233033,U4b1a4_519:0.305525):0.005774):0.111323):0.042764,R7b1_128:0.353394):0.016413,(T2b1_82:0.122599,(J2a1a_50:0.222953,J1c3a1_32:0.099467):0.098935):0.046762):0.128797,R_1:0.008769);
	tree rep.1990000_run1 = [&R] ((R2_7:0.45335,((V2a_662:0.055378,(((((((H1f_713:0.023937,(H1c3_720:0.125861,(H4a2_766:0.017668,H4a1a1_763:0.03985):0.075621):0.019855):0.006299,H1t2_736:0.014379):0.033851,HV6a_698:0.13172):0.133257,((HV_652:0.023073,(no_name_647:0.030765,R0a1a1_625:0.152179):0.014848):0.011048,HV10_704:0.032984):0.012165):0.011164,((B4d1_2_3_260:0.142851,F3b1_193:0.305582):0.012897,B4a1c2_224:0.320695):0.004069):0.005647,(((T2b1_82:0.415972,J1c3a1_32:0.082198):0.015914,J2a1a_50:0.214447):0.09148,(R7b1_128:0.582778,(U3a1_489:0.17065,((U6a7b_461:0.163797,((K1b2a_596:0.062877,K1a5_576:0.115852):0.037336,K1a4a1b1_570:0.154321):0.276177):0.005904,(((U5a1b1e_370:0.109887,((U5a1a1_357:0.050155,U5a1a1a_359:0.178126):0.082935,U5b3e_444:0.063248):0.026579):0.122009,U5a2d_396:0.171431):0.011054,U4b1a4_519:0.208117):0.020313):0.052388):0.036509):0.016514):0.008733):0.126643,B5a2a_291:0.482724):0.078474):0.015673,R3_104:0.149707):0.059199):0.014311,B4c1b_273:0.041166,R_1:0.083888);
	tree rep.2000000_run1 = [&R] ((F3b1_193:0.207574,((R2_7:0.391246,((((U5a2d_396:0.107351,((U5a1b1e_370:0.037434,(U5a1a1_357:0.008268,U5a1a1a_359:0.109405):0.059463):0.028453,U5b3e_444:0.171958):0.033824):0.065399,(U6a7b_461:0.198576,U3a1_489:0.075767):0.002967):0.001912,(K1a5_576:0.062356,(K1a4a1b1_570:0.232553,K1b2a_596:0.105675):0.074446):0.111812):0.005625,U4b1a4_519:0.433548):0.089322):0.011792,B4d1_2_3_260:0.05739):7.45E-4):0.031912,(B4c1b_273:0.03102,((R7b1_128:0.501583,R3_104:0.229717):0.077435,(B5a2a_291:0.40601,((T2b1_82:0.155514,(J2a1a_50:0.174059,J1c3a1_32:0.05108):0.049219):0.09755,((((((H4a2_766:0.001407,H4a1a1_763:0.029308):0.029606,((H1c3_720:0.168276,H1t2_736:0.108387):0.026363,H1f_713:0.076468):0.025111):0.098388,HV_652:0.066578):0.011937,(V2a_662:0.094558,(HV10_704:0.007671,(no_name_647:0.007461,R0a1a1_625:0.044072):0.06669):0.02711):0.005751):0.028778,HV6a_698:0.144999):0.019397,B4a1c2_224:0.309779):0.031949):0.060101):0.006368):0.097008):0.003122,R_1:0.029989);
	tree rep.2010000_run1 = [&R] (((F3b1_193:0.261857,B5a2a_291:0.250473):0.008476,(((HV10_704:0.122658,((((H4a2_766:0.003913,H4a1a1_763:0.071662):0.179492,H1t2_736:0.208176):0.008922,H1f_713:0.080715):0.04165,H1c3_720:0.02744):0.023842):0.003417,(HV_652:0.181965,(((R0a1a1_625:0.039804,no_name_647:0.009958):0.02879,V2a_662:0.122858):0.00452,HV6a_698:0.172561):0.01498):0.002284):0.05945,(B4c1b_273:0.023803,((B4a1c2_224:0.179713,(((J2a1a_50:0.273799,J1c3a1_32:0.158492):0.041096,T2b1_82:0.230535):0.023575,((R3_104:0.278898,B4d1_2_3_260:0.046681):0.024345,R7b1_128:0.131852):0.00214):0.090748):0.071439,R2_7:0.43295):0.074166):0.009898):0.006448):0.004907,((U3a1_489:0.058623,((((U5b3e_444:0.260951,U5a2d_396:0.317498):1.68E-4,((U5a1a1_357:0.007879,U5a1a1a_359:0.139747):0.095276,U5a1b1e_370:0.073693):0.006099):0.099196,(K1b2a_596:0.308548,(K1a5_576:0.06724,K1a4a1b1_570:0.251905):0.0609):0.252237):0.009528,U6a7b_461:0.17068):0.019469):0.007369,U4b1a4_519:0.371323):0.310434,R_1:0.007665);
	tree rep.2020000_run1 = [&R] ((((F3b1_193:0.349578,B4d1_2_3_260:0.106841):0.149163,((HV10_704:0.032266,((((H1t2_736:0.105553,H1f_713:0.031559):0.058713,(H1c3_720:0.050358,(H4a1a1_763:0.01678,H4a2_766:0.026762):0.05224):0.010415):0.086599,(HV_652:0.035697,(HV6a_698:0.148229,(no_name_647:0.030127,R0a1a1_625:0.225785):0.010736):5.5E-4):0.007616):0.001525,V2a_662:0.089675):0.026361):0.040851,(J2a1a_50:0.329584,J1c3a1_32:0.009664):0.202445):0.031472):0.040657,B5a2a_291:0.198615):0.003116,(B4c1b_273:0.094883,(((T2b1_82:0.694519,B4a1c2_224:0.349607):0.064168,((((U3a1_489:0.076494,(((K1b2a_596:0.15167,K1a5_576:0.034442):0.004964,K1a4a1b1_570:0.38602):0.141499,U4b1a4_519:0.281724):0.039799):0.06686,(U5a1b1e_370:0.210771,((U5a1a1a_359:0.096984,U5a1a1_357:0.100478):0.123468,(U5a2d_396:0.5964,U5b3e_444:0.283423):0.038908):0.050693):0.076076):0.063072,U6a7b_461:0.217785):0.033128,R3_104:0.255158):4.24E-4):0.019027,(R7b1_128:0.309778,R2_7:0.367027):0.041537):0.008844):0.017567,R_1:0.067864);
	tree rep.2030000_run1 = [&R] (((B4a1c2_224:0.194941,((B5a2a_291:0.187896,(R3_104:0.130454,B4c1b_273:0.054886):0.020513):0.00959,(((HV_652:0.037225,(HV10_704:0.015446,((H1c3_720:0.081674,(H1f_713:0.070022,H1t2_736:0.075917):0.151707):0.019081,(H4a2_766:0.084671,H4a1a1_763:0.094963):0.026127):0.021702):0.021412):0.110871,((R0a1a1_625:0.117747,no_name_647:0.008323):0.077315,(HV6a_698:0.31937,V2a_662:0.156468):0.001939):0.043403):0.070558,((B4d1_2_3_260:0.12653,R2_7:0.271481):0.05921,R7b1_128:0.379319):0.012724):0.005504):0.020182):0.067312,(((U5a1b1e_370:0.185325,((U5a1a1a_359:0.047645,U5a1a1_357:0.025508):0.053897,(U5b3e_444:0.122552,U5a2d_396:0.130939):0.135195):0.018777):0.082754,((U4b1a4_519:0.357544,U6a7b_461:0.385583):0.169264,U3a1_489:0.211246):0.039366):0.007768,((K1a5_576:0.056025,K1b2a_596:0.028431):0.022569,K1a4a1b1_570:0.11538):0.234553):0.134142):0.030273,(F3b1_193:0.345335,(T2b1_82:0.222285,(J1c3a1_32:0.047922,J2a1a_50:0.203152):0.088697):0.041371):0.042788,R_1:0.062891);
	tree rep.2040000_run1 = [&R] ((((U5a1a1a_359:0.041702,U5b3e_444:0.102807):0.004474,((U5a1b1e_370:0.128252,U5a2d_396:0.340437):0.016543,U5a1a1_357:0.010734):0.003148):0.156086,((U3a1_489:0.324961,U6a7b_461:0.182794):0.027986,((K1a5_576:0.049019,(K1a4a1b1_570:0.078936,K1b2a_596:0.039203):0.01772):0.120142,U4b1a4_519:0.269731):0.047477):0.034552):0.037383,(((((J2a1a_50:0.18824,J1c3a1_32:0.183138):0.112743,T2b1_82:0.486363):0.078654,(((B4a1c2_224:0.181465,((F3b1_193:0.30156,(R2_7:0.141176,V2a_662:0.065504):0.030199):0.036149,R3_104:0.384285):0.030955):0.035078,HV_652:0.158111):0.004801,(B5a2a_291:0.15972,(R7b1_128:0.469924,B4d1_2_3_260:0.07851):0.063938):0.004011):0.025469):0.020663,B4c1b_273:0.174826):0.00594,((HV10_704:0.072515,((R0a1a1_625:0.086026,no_name_647:0.019433):0.033439,(H1f_713:0.057197,((H1t2_736:0.181429,(H4a1a1_763:0.044473,H4a2_766:0.024391):0.103732):0.092328,H1c3_720:0.050828):0.028342):0.168629):0.076629):0.05744,HV6a_698:0.340102):0.039462):0.01561,R_1:0.034419);
	tree rep.2050000_run1 = [&R] (((U4b1a4_519:0.613938,((((((U5a1b1e_370:0.132553,U5b3e_444:0.051326):0.030856,U5a2d_396:0.079182):0.04881,(U5a1a1a_359:0.086761,U5a1a1_357:0.006225):0.067715):0.309513,U3a1_489:0.207523):0.022231,U6a7b_461:0.270856):7.7E-5,(K1a5_576:0.06032,(K1a4a1b1_570:0.144699,K1b2a_596:0.067004):6.49E-4):0.237037):0.080757):0.158496,B5a2a_291:0.090911):0.045015,((R7b1_128:0.192835,(V2a_662:0.043228,(HV6a_698:0.145466,(HV10_704:0.071529,((((H1t2_736:0.091673,(H1f_713:0.040704,H1c3_720:0.094906):0.01392):0.016951,(H4a1a1_763:0.028995,H4a2_766:0.017386):0.096227):0.120944,(R0a1a1_625:0.007733,no_name_647:0.027204):0.047073):0.01627,HV_652:0.009257):0.039618):0.001879):0.048017):0.080183):0.012055,((((J2a1a_50:0.257497,J1c3a1_32:0.147125):0.077326,T2b1_82:0.251137):0.142922,(B4c1b_273:0.125763,R2_7:0.321803):0.008977):0.073064,((B4a1c2_224:0.231262,(R3_104:0.170855,B4d1_2_3_260:0.021316):0.030514):0.068013,F3b1_193:0.31404):0.009047):0.019467):0.044181,R_1:0.072319);
	tree rep.2060000_run1 = [&R] ((((F3b1_193:0.361951,((K1a5_576:0.033022,(K1a4a1b1_570:0.157979,K1b2a_596:0.132607):0.007207):0.153809,(U6a7b_461:0.242567,(((U5a2d_396:0.165524,(U5a1b1e_370:0.021647,U5b3e_444:0.189264):0.015848):0.00614,(U5a1a1_357:0.073569,U5a1a1a_359:0.019763):0.04408):0.017009,(U3a1_489:0.216771,U4b1a4_519:0.722127):0.154206):0.031488):0.115647):0.210478):0.04735,B5a2a_291:0.213976):0.005275,R7b1_128:0.555578):0.12066,(((R2_7:0.632311,B4a1c2_224:0.22941):0.0185,((J2a1a_50:0.1716,J1c3a1_32:0.135723):0.130446,T2b1_82:0.276252):0.030807):0.103166,(B4d1_2_3_260:0.151935,((HV10_704:0.063974,((HV6a_698:0.087227,HV_652:0.025534):0.078983,((V2a_662:0.124291,(H1c3_720:0.163661,(H1t2_736:0.075769,((H4a2_766:0.155601,H4a1a1_763:0.074666):0.150189,H1f_713:0.087826):0.015777):0.040207):0.03742):0.01126,(R0a1a1_625:0.060318,no_name_647:0.017337):0.008605):0.040655):0.040982):0.063661,(R3_104:0.223903,B4c1b_273:0.085367):0.020504):0.04649):0.045399):0.028696,R_1:0.025945);
	tree rep.2070000_run1 = [&R] ((B4d1_2_3_260:0.081263,(HV10_704:0.096772,B4c1b_273:0.052462):0.010878):0.129043,((B4a1c2_224:0.256922,(((((K1a5_576:0.031491,(K1a4a1b1_570:0.163128,K1b2a_596:0.12742):0.010579):0.172553,((U6a7b_461:0.436939,U3a1_489:0.181124):0.020044,(((U5a1a1a_359:0.104914,U5a1a1_357:0.082878):0.115515,U5a2d_396:0.121874):0.061975,(U5a1b1e_370:0.042891,U5b3e_444:0.078761):0.024065):0.175815):0.141495):0.047039,U4b1a4_519:0.278738):0.080727,(R2_7:0.325518,(B5a2a_291:0.361337,R3_104:0.106055):2.47E-4):0.022209):0.047582,(J2a1a_50:0.276185,(T2b1_82:0.412433,J1c3a1_32:0.082261):0.04392):0.079948):0.006744):0.003011,(R7b1_128:0.466341,(F3b1_193:0.594512,((V2a_662:0.091323,(no_name_647:0.017624,R0a1a1_625:0.160597):0.027466):0.00187,((((H1c3_720:0.014808,H1t2_736:0.054694):0.020988,((H4a1a1_763:0.083921,H4a2_766:0.002586):0.130415,H1f_713:0.044011):0.00498):0.063439,HV_652:0.033419):0.005585,HV6a_698:0.090579):0.047123):0.096827):0.046979):0.072992):0.091465,R_1:0.002767);
	tree rep.2080000_run1 = [&R] ((B4d1_2_3_260:0.135243,((T2b1_82:0.457379,(J2a1a_50:0.298161,J1c3a1_32:0.154541):0.138995):0.046451,R2_7:0.281564):0.004782):0.13842,((B5a2a_291:0.288331,(((R7b1_128:0.231276,HV6a_698:0.165337):0.060981,((V2a_662:0.106886,(R0a1a1_625:0.023144,no_name_647:0.005629):0.030205):0.038316,(HV10_704:0.073075,HV_652:0.038305):0.039205):0.008716):0.022862,(((H1c3_720:0.040641,H1t2_736:0.035994):0.01999,H1f_713:0.260263):0.183269,(H4a1a1_763:0.0978,H4a2_766:0.042226):0.184131):0.034185):0.080307):0.044841,((R3_104:0.272438,((B4c1b_273:0.220428,((U6a7b_461:0.24851,(K1a4a1b1_570:0.382481,(K1b2a_596:0.035669,K1a5_576:0.024619):0.001475):0.149085):6.5E-4,(U4b1a4_519:0.54222,(U3a1_489:0.181461,(((U5a1a1a_359:0.135615,U5a1a1_357:0.083774):0.013545,U5b3e_444:0.158942):5.16E-4,(U5a2d_396:0.263896,U5a1b1e_370:0.085093):0.01569):0.020636):0.023614):0.044322):0.102271):0.003321,F3b1_193:0.251674):0.059139):0.006697,B4a1c2_224:0.247559):0.032585):0.023482,R_1:0.013921);
	tree rep.2090000_run1 = [&R] (((((K1b2a_596:0.038892,(K1a4a1b1_570:0.226712,K1a5_576:0.164815):0.008013):0.187043,((U5a1b1e_370:0.039631,(U5a2d_396:0.244182,((U5a1a1a_359:0.004732,U5a1a1_357:0.021643):0.059337,U5b3e_444:0.10102):0.018609):0.02717):0.062744,U6a7b_461:0.168341):0.009265):0.013917,U3a1_489:0.246029):0.020752,U4b1a4_519:0.665956):0.187402,((((((((T2b1_82:0.50959,J2a1a_50:0.157837):0.007672,J1c3a1_32:0.062295):0.017321,((V2a_662:0.10139,((R0a1a1_625:0.042,no_name_647:0.001694):0.100242,HV_652:0.154516):0.009079):0.015873,(HV6a_698:0.174201,((H1t2_736:0.123283,((H1f_713:0.101714,H1c3_720:0.03804):0.090172,(H4a1a1_763:0.048388,H4a2_766:0.01446):0.01684):0.005208):0.174677,HV10_704:0.010341):0.056133):0.162516):0.069144):0.039173,B5a2a_291:0.192715):0.037593,(B4a1c2_224:0.45934,R2_7:0.253081):0.007618):0.025458,(B4d1_2_3_260:0.104542,F3b1_193:0.217902):0.117908):0.009415,(R7b1_128:0.265415,R3_104:0.134071):0.045936):0.06549,B4c1b_273:0.363667):0.042316,R_1:0.008852);
	tree rep.2100000_run1 = [&R] ((((HV6a_698:0.078098,((((H1t2_736:0.030937,(((H4a1a1_763:0.039343,H4a2_766:0.003722):0.114196,H1c3_720:0.136312):0.019013,H1f_713:0.200503):0.007158):0.018621,V2a_662:0.014508):0.091764,(HV_652:0.044698,HV10_704:0.055005):0.007474):0.007395,(no_name_647:0.010486,R0a1a1_625:0.022347):0.099682):0.095361):0.071023,(B4c1b_273:0.025995,(R7b1_128:0.477845,(((J2a1a_50:0.121514,J1c3a1_32:0.049007):0.035033,T2b1_82:0.301765):0.12299,(F3b1_193:0.376993,(B5a2a_291:0.136454,R3_104:0.229125):0.016341):0.001843):0.013002):0.003837):0.050064):0.042087,(((((U5a1b1e_370:0.019107,U5a2d_396:0.449976):0.123247,(U5b3e_444:0.122165,(U5a1a1_357:0.037827,U5a1a1a_359:0.187444):0.066429):0.056575):0.060239,(U3a1_489:0.10906,(U6a7b_461:0.316871,((K1a4a1b1_570:0.125347,(K1a5_576:0.131177,K1b2a_596:0.174892):0.149435):0.244907,U4b1a4_519:0.343878):0.104558):6.87E-4):0.010954):0.027915,R2_7:0.296093):0.020486,B4a1c2_224:0.209417):0.044599):9.96E-4,B4d1_2_3_260:0.046953,R_1:0.088444);
	tree rep.2110000_run1 = [&R] (((R2_7:0.674479,(R3_104:0.062008,(((((H1t2_736:0.150389,(H1c3_720:0.112595,(H1f_713:0.023278,(H4a1a1_763:0.066397,H4a2_766:0.049005):0.09108):0.029572):0.04463):0.067237,(HV_652:0.003782,(HV10_704:0.028972,((R0a1a1_625:0.10409,no_name_647:0.003409):0.021222,(V2a_662:0.129711,HV6a_698:0.116808):0.018639):0.053603):0.017584):0.036656):0.02101,(R7b1_128:0.347653,B4c1b_273:0.033448):0.011211):0.010984,B4d1_2_3_260:0.128264):0.015958,((B4a1c2_224:0.169298,(J1c3a1_32:0.055185,J2a1a_50:0.264961):0.041146):0.193593,T2b1_82:0.186702):0.03762):0.039809):0.039027):0.00207,F3b1_193:0.43202):0.08018,(B5a2a_291:0.372341,(((((K1a5_576:0.048586,K1a4a1b1_570:0.244467):0.022818,K1b2a_596:0.051324):0.160846,U4b1a4_519:0.224279):0.175313,U6a7b_461:0.244845):0.005774,((((U5a1b1e_370:0.108611,U5b3e_444:0.160856):0.039371,(U5a1a1_357:0.02693,U5a1a1a_359:0.081154):0.090364):0.025783,U5a2d_396:0.092672):0.179634,U3a1_489:0.232285):0.002878):0.228704):0.031966,R_1:0.029718);
	tree rep.2120000_run1 = [&R] ((((U6a7b_461:0.206236,(U5a1b1e_370:0.026355,((U5a1a1_357:7.58E-4,U5a1a1a_359:0.024199):0.044538,(U5a2d_396:0.119002,U5b3e_444:0.073397):0.002435):0.009063):0.109404):0.05227,(((K1a5_576:0.116038,K1b2a_596:0.103301):0.026877,K1a4a1b1_570:0.195853):0.230348,U4b1a4_519:0.315211):0.079203):0.186461,U3a1_489:0.33074):0.09045,((R7b1_128:0.259815,(HV_652:0.188213,(B4c1b_273:0.061116,((((B4d1_2_3_260:0.126525,(T2b1_82:0.443264,(J2a1a_50:0.286208,J1c3a1_32:0.0986):0.048655):0.12644):0.00306,B5a2a_291:0.154388):0.068499,F3b1_193:0.399197):0.023814,(R3_104:0.084787,B4a1c2_224:0.224151):0.003993):0.050174):0.049305):0.037696):0.019167,(R2_7:0.251229,((((V2a_662:0.029694,HV10_704:0.00192):0.035588,HV6a_698:0.155539):0.017207,(R0a1a1_625:0.271659,no_name_647:0.048773):0.05907):0.037801,(((H1c3_720:0.154518,(H4a1a1_763:0.070061,H4a2_766:0.014178):0.046246):0.021731,H1t2_736:0.072759):0.10258,H1f_713:0.12399):0.081451):0.003999):0.004754):0.095242,R_1:0.019507);
	tree rep.2130000_run1 = [&R] ((((J2a1a_50:0.245446,J1c3a1_32:0.188785):0.037594,T2b1_82:0.232538):0.029222,(((V2a_662:0.129443,((HV10_704:0.094904,((H1f_713:0.118702,H1t2_736:0.064648):0.120102,(H1c3_720:0.212096,(H4a1a1_763:0.131834,H4a2_766:0.057949):0.214471):0.010647):0.097153):0.034348,HV6a_698:0.149503):0.058755):0.040857,HV_652:0.058833):9.99E-4,(R0a1a1_625:0.057846,no_name_647:0.155392):0.054389):0.045486):0.04697,((((((K1b2a_596:0.126685,(K1a5_576:0.034595,K1a4a1b1_570:0.278338):0.001076):0.213051,U6a7b_461:0.194866):0.040947,U3a1_489:0.31924):0.009442,((U5a1b1e_370:0.088619,(U5a1a1a_359:0.002691,U5a1a1_357:0.004016):0.019789):0.05006,(U5a2d_396:0.133169,U5b3e_444:0.141989):0.017026):0.108052):0.012817,U4b1a4_519:0.311146):0.048321,(((((B4d1_2_3_260:0.095351,(R7b1_128:0.248149,B5a2a_291:0.177866):0.042305):0.021461,F3b1_193:0.311616):0.001369,B4c1b_273:0.031112):0.014779,(B4a1c2_224:0.233603,R2_7:0.245032):0.055463):0.008767,R3_104:0.061504):0.022666):7.83E-4,R_1:0.031806);
	tree rep.2140000_run1 = [&R] ((B4d1_2_3_260:0.075018,R2_7:0.257475):0.034343,((B4c1b_273:0.033592,(R7b1_128:0.224386,((((((J1c3a1_32:0.047225,J2a1a_50:0.20749):0.027908,T2b1_82:0.410323):0.08527,((((U3a1_489:0.225444,U6a7b_461:0.15794):0.049953,U4b1a4_519:0.407087):0.031706,((U5a1a1_357:0.008516,U5a1a1a_359:0.113479):0.036023,(U5b3e_444:0.156065,(U5a2d_396:0.178431,U5a1b1e_370:0.003342):0.009816):0.037151):0.129345):0.003865,(K1b2a_596:0.19155,(K1a5_576:0.045063,K1a4a1b1_570:0.146728):0.009552):0.33075):0.059199):0.016289,F3b1_193:0.415557):0.004114,((HV6a_698:0.238084,((R0a1a1_625:0.18934,no_name_647:0.002549):0.194148,((V2a_662:0.087029,HV_652:0.020476):0.010415,(HV10_704:0.059582,(((H1c3_720:0.069839,H1f_713:0.049632):0.046944,H1t2_736:0.097544):0.007021,(H4a1a1_763:0.069812,H4a2_766:0.012562):0.196291):0.029244):0.064148):0.051944):0.035114):0.04309,R3_104:0.288214):0.007437):0.018072,B4a1c2_224:0.206461):0.006991):0.020787):0.056581,B5a2a_291:0.105039):0.021237,R_1:0.082358);
	tree rep.2150000_run1 = [&R] (((J1c3a1_32:0.261161,J2a1a_50:0.121849):0.080114,(B5a2a_291:0.202078,(F3b1_193:0.386665,R2_7:0.360704):0.05506):0.025628):0.152504,(((B4c1b_273:0.036524,B4d1_2_3_260:0.112513):0.018839,(((((H4a1a1_763:0.008272,H4a2_766:0.026951):0.17733,(H1f_713:0.083472,H1c3_720:0.017237):0.09653):0.078921,(V2a_662:0.114014,((R0a1a1_625:0.057541,no_name_647:0.019892):0.018059,(H1t2_736:0.124097,HV6a_698:0.143767):0.117774):0.036256):0.065423):0.006699,(HV10_704:0.060366,HV_652:4.95E-4):0.006837):0.099003,((B4a1c2_224:0.328245,R7b1_128:0.321166):0.079458,(T2b1_82:0.178409,(U3a1_489:0.092676,(((U6a7b_461:0.122761,U4b1a4_519:0.400212):0.0039,((K1b2a_596:0.116406,K1a4a1b1_570:0.182831):0.020145,K1a5_576:0.064906):0.283262):0.040255,(U5a1b1e_370:0.066691,(U5a2d_396:0.096884,((U5a1a1a_359:0.055858,U5a1a1_357:0.015757):0.038158,U5b3e_444:0.054796):0.08273):0.067899):0.079555):0.007086):0.025139):0.037482):0.008022):0.028583):0.023269,R3_104:0.229222):0.020249,R_1:0.001715);
	tree rep.2160000_run1 = [&R] ((B4d1_2_3_260:0.085534,(V2a_662:0.097934,(HV6a_698:0.202642,(HV_652:1.56E-4,((no_name_647:0.008189,(R0a1a1_625:0.042468,(H1c3_720:0.062121,((H4a1a1_763:0.066396,H4a2_766:0.059539):0.107019,(H1t2_736:0.094837,H1f_713:0.024277):0.02384):0.026292):0.077971):0.082583):0.113741,HV10_704:0.057199):0.037712):0.105359):0.011519):0.006908):0.003033,(((B5a2a_291:0.114161,B4a1c2_224:0.245303):0.022405,((F3b1_193:0.29929,(((((U5a1b1e_370:0.015939,U5a2d_396:0.191693):0.043827,((U5a1a1_357:0.027972,U5a1a1a_359:0.036646):0.007939,U5b3e_444:0.143124):0.01134):0.104301,(U3a1_489:0.247686,(((K1a5_576:0.155836,K1b2a_596:0.078157):0.004956,K1a4a1b1_570:0.211053):0.257526,(U6a7b_461:0.17806,U4b1a4_519:0.270917):0.02166):0.009621):0.012275):0.082716,(J2a1a_50:0.306571,J1c3a1_32:0.035355):0.043925):0.001018,(T2b1_82:0.224344,B4c1b_273:0.011737):0.049067):0.005246):0.028447,(R3_104:0.213225,R7b1_128:0.14149):0.006997):0.004522):0.036501,R2_7:0.109778):0.051099,R_1:0.005593);
	tree rep.2170000_run1 = [&R] ((((R7b1_128:0.221875,(HV_652:0.079134,R2_7:0.176548):0.002327):0.076893,((((no_name_647:0.040773,HV6a_698:0.069515):0.082744,(R0a1a1_625:0.284691,V2a_662:0.179578):0.001288):0.092016,HV10_704:0.054351):0.088501,(B4c1b_273:0.1379,B4d1_2_3_260:0.211945):0.005432):0.018457):0.041075,((J2a1a_50:0.103101,T2b1_82:0.287886):0.101681,J1c3a1_32:0.087974):0.15642):0.120888,((F3b1_193:0.404829,((((K1a5_576:0.242436,K1b2a_596:0.122653):0.028133,K1a4a1b1_570:0.261392):0.221233,((((U5b3e_444:0.127969,((U5a1a1a_359:0.026702,U5a1a1_357:0.00873):0.082293,U5a2d_396:0.187881):0.045866):0.072151,U5a1b1e_370:0.010574):0.03505,(U3a1_489:0.171754,U4b1a4_519:0.441489):0.034587):0.015203,U6a7b_461:0.21546):0.10934):0.052046,((B5a2a_291:0.401837,(H1t2_736:0.103286,((H1c3_720:0.076764,H1f_713:0.092749):0.105668,(H4a1a1_763:0.0522,H4a2_766:0.01555):0.141347):0.053091):0.134571):0.031958,R3_104:0.154293):0.025815):0.013328):0.004069,B4a1c2_224:0.341329):0.045559,R_1:0.006341);
	tree rep.2180000_run1 = [&R] ((R2_7:0.304823,B5a2a_291:0.05741):0.036963,(F3b1_193:0.297816,(R3_104:0.266087,(((U4b1a4_519:0.414103,(((((K1a4a1b1_570:0.099158,K1a5_576:0.030908):0.010296,K1b2a_596:0.037305):0.126122,U6a7b_461:0.30485):0.030123,U3a1_489:0.277143):0.083624,((U5a2d_396:0.226424,U5a1b1e_370:0.007382):0.024329,(U5b3e_444:0.080527,(U5a1a1a_359:0.189512,U5a1a1_357:0.03147):0.051973):0.002261):0.02356):0.081229):0.046424,(B4d1_2_3_260:0.012787,(B4a1c2_224:0.176194,(((((H1f_713:0.074358,(((H4a1a1_763:0.139678,H4a2_766:0.060427):0.09373,H1c3_720:0.064423):0.006217,H1t2_736:0.171913):0.101851):0.139641,R0a1a1_625:0.081858):0.004881,((no_name_647:0.151851,HV_652:0.004763):5.27E-4,HV10_704:0.066889):0.0021):0.099311,(B4c1b_273:0.052066,((J2a1a_50:0.273797,J1c3a1_32:0.115267):0.134303,T2b1_82:0.578548):0.145944):0.041041):0.026161,R7b1_128:0.568603):0.01483):0.047088):0.002881):0.009781,(V2a_662:0.120258,HV6a_698:0.141382):0.021142):0.030653):0.004669):0.06383,R_1:0.02424);
	tree rep.2190000_run1 = [&R] ((R3_104:0.137169,B5a2a_291:0.376157):0.030535,((((((J2a1a_50:0.173274,J1c3a1_32:0.115743):0.036332,T2b1_82:0.394087):0.177617,B4a1c2_224:0.319251):0.013097,(((((H1t2_736:0.200995,HV6a_698:0.078411):0.047617,(H1f_713:0.068322,((((V2a_662:0.065978,no_name_647:0.015255):0.041096,(R0a1a1_625:0.056939,HV_652:0.067925):0.091437):0.148975,(H4a1a1_763:0.077025,H4a2_766:0.0478):0.133493):0.029148,H1c3_720:0.060345):0.059808):0.001579):0.073815,HV10_704:0.009888):0.058232,((R2_7:0.361695,R7b1_128:0.301478):0.009083,B4c1b_273:0.177673):0.060224):0.039263,(((U3a1_489:0.1441,(U4b1a4_519:0.523841,((K1a4a1b1_570:0.169329,K1a5_576:0.092533):0.141197,K1b2a_596:0.095951):0.260683):0.082884):0.003204,U6a7b_461:0.24728):4.57E-4,(U5a1b1e_370:0.066201,((U5a2d_396:0.149995,U5b3e_444:0.183758):0.068126,(U5a1a1a_359:0.040689,U5a1a1_357:0.02739):0.111639):0.012609):0.094749):0.063111):0.054343):0.01326,B4d1_2_3_260:0.135275):0.02506,F3b1_193:0.279997):0.017013,R_1:0.145273);
	tree rep.2200000_run1 = [&R] ((F3b1_193:0.586883,R3_104:0.297876):0.051458,(B4d1_2_3_260:0.035497,((B5a2a_291:0.579644,(((J1c3a1_32:0.094729,J2a1a_50:0.29739):0.062648,T2b1_82:0.092401):0.065133,((R2_7:0.338332,B4c1b_273:0.072005):0.012299,((B4a1c2_224:0.259545,((((K1a5_576:0.17123,(K1b2a_596:0.114145,K1a4a1b1_570:0.167576):0.027674):0.223663,(U5a2d_396:0.275777,(U5a1b1e_370:0.103234,(U5b3e_444:0.181762,(U5a1a1a_359:0.038279,U5a1a1_357:0.015232):0.035296):0.029327):0.197318):0.008513):0.067938,U3a1_489:0.37266):0.013667,(U6a7b_461:0.392587,U4b1a4_519:0.196224):0.016617):0.075684):0.056239,((H1t2_736:0.030776,((H1c3_720:0.067842,H1f_713:0.036554):0.018637,(H4a1a1_763:0.054471,H4a2_766:0.052625):0.160472):0.035714):0.06,(V2a_662:0.053527,(HV_652:0.041414,(((no_name_647:0.014031,R0a1a1_625:0.033643):0.020146,HV6a_698:0.131061):0.01152,HV10_704:0.061731):0.050385):0.004874):0.015541):0.03245):0.029689):0.052908):0.048178):0.026139,R7b1_128:0.29503):0.008218):0.009805,R_1:0.002195);
	tree rep.2210000_run1 = [&R] ((((((H1f_713:0.084754,H1c3_720:0.066278):0.005632,(H4a1a1_763:0.067989,H4a2_766:0.063715):0.139373):0.101617,H1t2_736:0.164456):0.094875,(((V2a_662:0.112623,HV6a_698:0.060907):0.064031,(HV_652:0.061166,(no_name_647:0.008689,R0a1a1_625:0.080352):0.054334):0.040103):0.041005,HV10_704:0.086397):0.067135):0.086399,((B5a2a_291:0.257663,(((B4d1_2_3_260:0.148428,(R7b1_128:0.220758,R2_7:0.333773):0.069369):0.001718,(R3_104:0.128407,(F3b1_193:0.313056,(B4a1c2_224:0.304099,T2b1_82:0.227782):0.092218):0.015229):0.00647):0.015868,(J2a1a_50:0.388127,J1c3a1_32:0.062066):0.157177):0.012848):9.22E-4,B4c1b_273:0.023675):0.010108):0.030719,(U6a7b_461:0.209355,(((U4b1a4_519:0.433743,U3a1_489:0.152744):0.060895,(((U5a2d_396:0.181216,(U5a1a1a_359:0.058512,U5a1a1_357:0.064884):0.026545):0.004901,U5b3e_444:0.077096):0.062943,U5a1b1e_370:0.060254):0.066481):0.003932,((K1a4a1b1_570:0.245626,K1b2a_596:0.05962):0.007414,K1a5_576:0.097563):0.232828):0.027116):0.100864,R_1:0.002498);
	tree rep.2220000_run1 = [&R] (((V2a_662:0.072754,((((U3a1_489:0.325404,U4b1a4_519:0.366649):0.039317,(((U5b3e_444:0.153618,(U5a1a1a_359:0.053625,U5a1a1_357:0.0067):0.070049):0.130479,(U5a1b1e_370:0.112796,U5a2d_396:0.203224):0.003246):0.046254,(U6a7b_461:0.11154,(K1a5_576:0.148666,(K1b2a_596:0.117635,K1a4a1b1_570:0.151342):0.074724):0.071326):0.085865):0.086924):0.032462,B5a2a_291:0.353439):0.010135,((B4a1c2_224:0.216994,((J2a1a_50:0.153932,J1c3a1_32:0.070938):0.053922,T2b1_82:0.209888):0.065638):0.098701,(F3b1_193:0.185502,R2_7:0.185695):0.028789):0.010159):0.036674):0.080137,(HV_652:0.034525,(((R0a1a1_625:0.005402,no_name_647:0.004531):0.054422,(HV10_704:0.010779,HV6a_698:0.137721):0.053611):0.001147,(((H1f_713:0.010478,H1t2_736:0.082649):0.049173,(H4a1a1_763:0.040526,H4a2_766:0.002742):0.125664):0.015639,H1c3_720:0.132719):0.067263):0.069442):0.087534):0.015193,(((B4c1b_273:0.097059,B4d1_2_3_260:0.0455):0.011711,R7b1_128:0.326134):0.009575,R3_104:0.177924):0.00672,R_1:0.0471);
	tree rep.2230000_run1 = [&R] ((((((((H1c3_720:0.016078,H1t2_736:0.263276):0.045447,((((HV10_704:0.07825,((no_name_647:0.052357,R0a1a1_625:0.056562):0.115811,HV_652:0.078913):0.065971):0.103956,HV6a_698:0.131839):0.052112,((H4a1a1_763:0.009445,H4a2_766:0.055774):0.064363,H1f_713:0.088078):0.171164):0.011646,V2a_662:0.255051):0.02804):0.063882,T2b1_82:0.426214):0.003394,((B4d1_2_3_260:0.072827,R2_7:0.174892):0.002019,B4a1c2_224:0.271442):0.080407):0.063272,(J1c3a1_32:0.117327,J2a1a_50:0.30614):0.047098):0.053422,B4c1b_273:0.062956):0.03028,(((((((K1a4a1b1_570:0.145505,(K1b2a_596:0.155751,K1a5_576:0.073872):0.016072):0.136894,U4b1a4_519:0.433258):0.104847,(U6a7b_461:0.301925,((U5b3e_444:0.070217,U5a1b1e_370:0.105571):0.086565,((U5a1a1_357:0.005833,U5a1a1a_359:0.127184):0.091947,U5a2d_396:0.11584):0.16149):0.050746):0.001049):0.061521,U3a1_489:0.25516):0.208013,B5a2a_291:0.302255):0.006457,R7b1_128:0.298786):0.032401,F3b1_193:0.421747):0.030181):0.021092,R3_104:0.054241,R_1:0.004561);
	tree rep.2240000_run1 = [&R] (((((((K1a4a1b1_570:0.270173,K1a5_576:0.083949):0.008581,K1b2a_596:0.047188):0.161678,U4b1a4_519:0.390363):0.008554,(U6a7b_461:0.106138,(U3a1_489:0.182319,(U5a1b1e_370:0.007684,(U5a2d_396:0.175478,(U5b3e_444:0.10661,(U5a1a1_357:0.011612,U5a1a1a_359:0.057086):0.044605):0.082868):0.045759):0.060146):0.024945):0.077031):0.031269,B4d1_2_3_260:0.039308):0.033604,((J2a1a_50:0.158258,J1c3a1_32:0.12031):0.020789,T2b1_82:0.237011):0.039946):0.014261,((B5a2a_291:0.092309,(R3_104:0.270204,(F3b1_193:0.242697,R2_7:0.450008):0.052285):0.011961):0.004071,(((HV6a_698:0.118253,(((HV_652:0.003381,HV10_704:0.119775):4.2E-4,(((R0a1a1_625:0.050175,no_name_647:0.027087):0.00517,((H1f_713:0.053946,((H4a2_766:0.009386,H4a1a1_763:0.035664):0.17919,H1c3_720:0.059419):0.031709):0.005095,H1t2_736:0.030973):0.037415):0.020405,V2a_662:0.057512):0.041291):0.068304,R7b1_128:0.263285):0.047557):0.039268,B4c1b_273:0.064179):5.15E-4,B4a1c2_224:0.168943):0.006248):0.050145,R_1:0.027844);
	tree rep.2250000_run1 = [&R] (((J1c3a1_32:0.078243,J2a1a_50:0.151833):0.029863,T2b1_82:0.365649):0.075939,((((HV6a_698:0.058795,(HV_652:0.053719,V2a_662:0.142006):0.054187):0.020086,((B4a1c2_224:0.295784,R2_7:0.533341):0.060444,(B5a2a_291:0.209455,(((U5a1a1_357:0.007687,U5a1a1a_359:0.047652):0.106763,((U5b3e_444:0.037559,U5a2d_396:0.213199):0.009589,U5a1b1e_370:0.049551):0.002779):0.062164,(U6a7b_461:0.217381,(U4b1a4_519:0.291689,(((K1a5_576:0.062396,K1b2a_596:0.075634):0.01619,K1a4a1b1_570:0.083776):0.133789,U3a1_489:0.045474):0.044963):0.035274):0.038816):0.110491):0.00769):0.024174):0.076159,B4d1_2_3_260:0.038922):0.019429,((F3b1_193:0.333685,R7b1_128:0.155439):0.030417,((B4c1b_273:0.03744,(HV10_704:0.052809,((H1c3_720:0.026078,(R0a1a1_625:0.025564,no_name_647:0.002206):0.04602):0.06219,(H1f_713:0.021657,(H1t2_736:0.060302,(H4a2_766:0.016335,H4a1a1_763:0.105689):0.025148):0.068635):0.050889):0.005257):0.027197):0.054432,R3_104:0.250804):0.038635):0.019726):0.011847,R_1:0.041934);
	tree rep.2260000_run1 = [&R] (((F3b1_193:0.331501,(R3_104:0.05569,B4c1b_273:0.091024):0.013526):0.007356,(R7b1_128:0.351994,(HV_652:0.094072,((((((V2a_662:0.003463,(no_name_647:0.022073,((HV6a_698:0.238555,(H1c3_720:0.067322,(H1f_713:0.006272,((H4a2_766:0.012792,H4a1a1_763:0.08062):0.094858,H1t2_736:0.07566):0.008092):0.008324):0.123516):0.02156,R0a1a1_625:0.002467):0.115261):0.04462):0.001551,HV10_704:0.064109):0.031368,(B4d1_2_3_260:0.142934,T2b1_82:0.193634):0.023405):0.045244,((((U6a7b_461:0.13025,((K1a4a1b1_570:0.17336,(K1b2a_596:0.066165,K1a5_576:0.209499):0.114218):0.354056,U3a1_489:0.23904):0.059941):0.077364,U4b1a4_519:0.341992):0.006082,((U5a1a1_357:0.016705,U5a1a1a_359:0.108385):0.152635,(U5b3e_444:0.117746,(U5a2d_396:0.126765,U5a1b1e_370:0.078851):0.095523):0.033558):0.077517):0.049677,B5a2a_291:0.151373):0.002951):0.059308,R2_7:0.372136):0.002392,B4a1c2_224:0.239375):0.016496):0.17885):0.003989):0.050916,(J1c3a1_32:0.031962,J2a1a_50:0.142095):0.092838,R_1:0.030516);
	tree rep.2270000_run1 = [&R] (((B4d1_2_3_260:0.069867,F3b1_193:0.464602):0.005346,((R3_104:0.257804,(((R7b1_128:0.400407,(((U6a7b_461:0.177649,(K1a5_576:0.129572,(K1a4a1b1_570:0.180155,K1b2a_596:0.049826):6.77E-4):0.268204):0.010739,(U4b1a4_519:0.31705,(U3a1_489:0.252313,(((U5b3e_444:0.18592,U5a2d_396:0.319504):0.091192,(U5a1a1_357:0.040322,U5a1a1a_359:0.030584):0.022115):0.07871,U5a1b1e_370:0.123836):0.028009):4.6E-5):0.026542):0.039038,B5a2a_291:0.475034):0.010519):0.020225,B4a1c2_224:0.273983):0.046678,((J2a1a_50:0.098615,J1c3a1_32:0.182464):0.068633,T2b1_82:0.171568):0.094909):0.123332):0.004086,(((((((H1f_713:0.031278,((no_name_647:0.016602,R0a1a1_625:0.03395):0.052706,H1t2_736:0.068037):0.009147):0.018823,(H4a2_766:0.072062,H4a1a1_763:0.055346):0.029948):0.057059,HV6a_698:0.122528):0.02269,H1c3_720:0.020032):0.068522,HV_652:9.78E-4):0.007303,(V2a_662:0.036645,HV10_704:0.138656):0.027008):0.025087,B4c1b_273:0.032772):0.025537):0.014785):0.014021,R2_7:0.25298,R_1:0.159774);
	tree rep.2280000_run1 = [&R] ((((B5a2a_291:0.231714,(((T2b1_82:0.100312,(((U5a2d_396:0.091635,(U5a1a1a_359:0.144012,U5a1a1_357:0.105344):0.117884):0.00177,(U5a1b1e_370:0.011978,U5b3e_444:0.061296):0.002203):0.015604,((((K1a5_576:0.103868,(K1b2a_596:0.143457,K1a4a1b1_570:0.21391):0.005447):0.147291,U4b1a4_519:0.346709):0.010963,U3a1_489:0.209753):0.025993,U6a7b_461:0.122147):0.048944):0.074683):1.76E-4,(R2_7:0.353045,(((((no_name_647:0.080157,((H1f_713:0.04495,((H1c3_720:0.045192,H1t2_736:0.044857):0.021868,(H4a2_766:0.051336,H4a1a1_763:0.068185):0.11474):5.99E-4):0.083187,R0a1a1_625:0.061903):0.005416):0.005458,(V2a_662:0.178816,HV_652:0.00543):0.014303):0.007926,(HV10_704:0.021755,HV6a_698:0.292719):0.129481):0.095918,R3_104:0.110866):0.0022,(J2a1a_50:0.184429,J1c3a1_32:0.067621):0.224772):0.022096):2.12E-4):0.027591,B4a1c2_224:0.283207):0.003615):0.035581,(B4c1b_273:0.051589,R7b1_128:0.331172):0.006181):0.029685,B4d1_2_3_260:0.049757):0.02049,F3b1_193:0.2883,R_1:0.003178);
	tree rep.2290000_run1 = [&R] ((B4d1_2_3_260:0.059046,B5a2a_291:0.219635):0.193776,((R7b1_128:0.167733,(R2_7:0.19269,((F3b1_193:0.22837,B4a1c2_224:0.074937):0.080585,B4c1b_273:0.056888):0.044282):0.009216):0.061981,(((J2a1a_50:0.318348,J1c3a1_32:0.025481):0.031635,T2b1_82:0.451615):0.232342,((R3_104:0.160993,(((V2a_662:0.074003,(HV10_704:0.069941,((no_name_647:0.154158,R0a1a1_625:0.139194):0.064773,HV6a_698:0.125965):0.026917):0.111076):0.056983,((H1c3_720:0.011991,H1f_713:0.031548):0.061703,(H1t2_736:0.036485,(H4a2_766:0.070993,H4a1a1_763:0.064423):0.130503):0.034737):0.032367):0.021269,HV_652:0.06974):0.01768):0.026347,(((((K1a5_576:0.077868,(K1a4a1b1_570:0.142842,K1b2a_596:0.091768):0.011197):0.249944,U6a7b_461:0.107793):8.09E-4,U4b1a4_519:0.378):0.007639,(U5a1b1e_370:0.119793,((U5b3e_444:0.059477,(U5a1a1a_359:0.028822,U5a1a1_357:0.018913):0.110146):0.021306,U5a2d_396:0.275659):0.001839):0.109377):0.049428,U3a1_489:0.074951):0.175299):7.06E-4):0.057586):0.038357,R_1:0.005591);
	tree rep.2300000_run1 = [&R] (B4c1b_273:0.061525,((V2a_662:0.067957,(HV_652:0.04242,((HV10_704:0.135605,(H1c3_720:0.135387,(H1t2_736:0.221671,(H1f_713:0.060238,(H4a1a1_763:0.064586,H4a2_766:0.012534):0.11687):0.014795):0.004529):0.057632):0.045621,((R0a1a1_625:0.031423,no_name_647:0.109051):0.052789,HV6a_698:0.162214):0.002917):0.013463):0.005031):0.20359,(B4d1_2_3_260:0.230668,((T2b1_82:0.226991,(J2a1a_50:0.210251,J1c3a1_32:0.076664):0.221318):0.024974,(((((R3_104:0.204347,B5a2a_291:0.347268):0.001777,F3b1_193:0.250272):0.018189,R7b1_128:0.129386):0.009122,(B4a1c2_224:0.349726,R2_7:0.115372):0.00762):0.021541,((((((U5a1a1a_359:0.132264,U5a1a1_357:0.00304):0.023677,(U5b3e_444:0.129908,U5a1b1e_370:0.032512):0.053575):0.044214,(K1a4a1b1_570:0.134125,(K1b2a_596:0.177013,K1a5_576:0.067989):0.032975):0.247873):0.027774,(U4b1a4_519:0.429376,U3a1_489:0.352665):0.02276):0.044616,U5a2d_396:0.09122):0.009014,U6a7b_461:0.326248):0.089201):0.012172):0.01817):0.044521):0.004406,R_1:0.027833);
	tree rep.2310000_run1 = [&R] ((no_name_647:0.008011,R0a1a1_625:0.04225):0.126818,(V2a_662:0.071184,(HV_652:0.023773,(((HV6a_698:0.19948,(((H1c3_720:0.115721,H1f_713:0.013728):0.015966,(H4a2_766:0.020807,H4a1a1_763:0.063355):0.121425):0.054412,H1t2_736:0.12395):0.011475):0.066245,(((R3_104:0.248512,B4c1b_273:0.040985):0.002551,((((B5a2a_291:0.182533,(F3b1_193:0.32014,T2b1_82:0.429384):0.044553):0.00187,(R2_7:0.284206,B4d1_2_3_260:0.200244):0.003937):0.007885,(J1c3a1_32:0.102048,J2a1a_50:0.294833):0.163571):0.064859,R7b1_128:0.350633):0.00457):0.023651,((((U5a1b1e_370:0.031967,(U5b3e_444:0.144358,U5a1a1a_359:0.051705):0.031935):0.027349,(U5a1a1_357:0.062446,U5a2d_396:0.255627):0.046424):0.12506,(U6a7b_461:0.140376,(((K1b2a_596:0.094889,(K1a5_576:0.239328,K1a4a1b1_570:0.316919):0.01615):0.229995,U4b1a4_519:0.610981):0.008554,U3a1_489:0.35067):7.33E-4):0.022562):0.141448,B4a1c2_224:0.388716):0.085157):0.0241):0.002014,HV10_704:0.049843):0.035582):0.07017):0.063745,R_1:0.157488);
	tree rep.2320000_run1 = [&R] ((((R3_104:0.277771,((B5a2a_291:0.335607,(T2b1_82:0.27538,(J1c3a1_32:0.013795,J2a1a_50:0.365775):0.08938):0.046419):0.057237,(((R7b1_128:0.332869,((((U5a2d_396:0.124298,(U5b3e_444:0.068784,(U5a1b1e_370:0.114713,(U5a1a1a_359:0.041389,U5a1a1_357:0.015587):0.056246):0.05768):0.042733):0.071193,(U6a7b_461:0.247151,((K1b2a_596:0.084612,K1a5_576:0.054374):0.025185,K1a4a1b1_570:0.327597):0.068163):0.003842):0.001246,U3a1_489:0.200508):0.051254,U4b1a4_519:0.426515):0.133807):0.044839,F3b1_193:0.366481):0.012756,B4d1_2_3_260:0.148429):0.001902):0.062955):0.002058,B4c1b_273:0.07029):0.036408,(H1f_713:0.116636,((H4a2_766:0.062185,H4a1a1_763:0.024093):0.14624,(H1t2_736:0.025741,H1c3_720:0.182095):0.038929):0.053927):0.118676):0.036816,(((((R0a1a1_625:0.065252,no_name_647:0.002456):0.049079,HV6a_698:0.175452):0.010872,((HV10_704:0.015246,V2a_662:0.053529):0.069154,HV_652:0.005221):0.020416):0.030634,B4a1c2_224:0.114225):0.007514,R2_7:0.146127):0.052748,R_1:0.076603);
	tree rep.2330000_run1 = [&R] (((((U3a1_489:0.18401,((U5b3e_444:0.046743,((U5a1a1a_359:0.008004,U5a1a1_357:0.043176):0.105589,U5a2d_396:0.106331):0.043282):0.106948,U5a1b1e_370:0.041758):0.106633):0.030471,U4b1a4_519:0.200173):0.014482,(U6a7b_461:0.173637,((K1a4a1b1_570:0.493569,K1b2a_596:0.053604):0.027857,K1a5_576:0.094988):0.178788):0.121585):0.058019,((T2b1_82:0.385229,J2a1a_50:0.323794):0.066245,J1c3a1_32:0.109056):0.164554):0.02381,(B4c1b_273:0.088523,(((((B5a2a_291:0.197953,B4a1c2_224:0.47558):0.002079,R3_104:0.108682):0.006535,((R7b1_128:0.240707,F3b1_193:0.244692):0.027914,B4d1_2_3_260:0.048012):0.001979):0.01732,R2_7:0.139905):0.059155,((HV6a_698:0.135163,((V2a_662:0.159737,((no_name_647:0.002786,R0a1a1_625:0.148448):0.049862,((H1c3_720:0.133947,(H4a1a1_763:0.056823,H4a2_766:0.236825):0.062313):0.190897,(H1f_713:0.104168,H1t2_736:0.07042):0.08914):0.061746):0.020084):0.059753,HV10_704:0.08149):0.038624):0.003073,HV_652:0.018311):0.020416):0.011663):0.003341,R_1:0.02837);
	tree rep.2340000_run1 = [&R] (((B4a1c2_224:0.252691,(B4c1b_273:0.151311,(((K1a4a1b1_570:0.176636,K1b2a_596:0.066908):0.040897,K1a5_576:0.09471):0.117891,((U5a1b1e_370:0.131203,(U5b3e_444:0.069588,((U5a1a1a_359:0.028862,U5a1a1_357:0.06718):0.064926,U5a2d_396:0.097):0.042109):0.090151):0.086052,(U6a7b_461:0.261831,(U3a1_489:0.190165,U4b1a4_519:0.284819):0.006881):0.067254):0.025558):0.057683):0.026613):0.080719,(((((((H1t2_736:0.063938,(H4a1a1_763:0.095769,H4a2_766:0.016207):0.095363):0.016747,H1c3_720:0.107839):0.008343,H1f_713:0.036088):0.021503,HV6a_698:0.135869):0.017431,HV_652:0.006241):0.024519,((HV10_704:0.007147,(no_name_647:0.055579,R0a1a1_625:0.093086):0.218901):0.148983,V2a_662:0.095548):0.022729):0.034104,((R3_104:0.114044,(B4d1_2_3_260:0.065847,(T2b1_82:0.35705,(J2a1a_50:0.382432,J1c3a1_32:0.017257):0.048396):0.085962):0.038507):0.005252,(B5a2a_291:0.230443,(R7b1_128:0.450703,R2_7:0.170614):0.131214):0.027414):0.058438):8.4E-5):0.084167,F3b1_193:0.428214,R_1:0.01198);
	tree rep.2350000_run1 = [&R] ((HV10_704:0.102106,(R3_104:0.235198,(((R0a1a1_625:0.094262,no_name_647:0.00861):0.021665,(V2a_662:0.094066,(((((H4a1a1_763:0.020681,H4a2_766:0.074056):0.102822,H1c3_720:0.117359):0.009794,H1f_713:0.059686):0.001566,H1t2_736:0.10053):0.220451,HV6a_698:0.355242):0.077922):0.07216):0.010633,HV_652:0.096146):0.058467):0.040376):0.022573,((F3b1_193:0.387388,(((U3a1_489:0.287819,U6a7b_461:0.387575):0.004995,(U4b1a4_519:0.55641,(((K1a4a1b1_570:0.14273,K1b2a_596:0.07245):0.107202,K1a5_576:0.065642):0.28058,(((U5a1a1a_359:0.073938,U5a1a1_357:0.045779):0.016797,U5a1b1e_370:0.020115):0.066734,(U5b3e_444:0.13861,U5a2d_396:0.074611):0.003969):0.110212):0.022061):0.032706):0.316691,B5a2a_291:0.102943):0.005748):0.00215,(B4c1b_273:0.066232,(((((R2_7:0.236657,B4a1c2_224:0.127417):0.004366,B4d1_2_3_260:0.173468):0.08745,(J1c3a1_32:0.050456,J2a1a_50:0.406273):0.053029):0.023536,T2b1_82:0.363526):0.044496,R7b1_128:0.306006):0.026581):0.067076):0.024299,R_1:0.054347);
	tree rep.2360000_run1 = [&R] (((B4c1b_273:0.068144,((J2a1a_50:0.124888,J1c3a1_32:0.062005):0.036841,((B5a2a_291:0.394229,R3_104:0.120817):0.052728,(F3b1_193:0.157696,((((U5b3e_444:0.137693,U5a2d_396:0.124199):0.155705,U5a1b1e_370:0.114008):0.015859,(U5a1a1a_359:0.063267,U5a1a1_357:0.028267):0.048484):0.03564,(((K1b2a_596:0.122354,K1a4a1b1_570:0.295113):0.005547,K1a5_576:0.130325):0.270969,(U4b1a4_519:0.430961,(U6a7b_461:0.228485,U3a1_489:0.233266):0.002966):0.012923):0.00303):0.031871):0.010129):0.055815):0.006026):0.051583,((((((H1f_713:0.097839,HV10_704:0.03728):0.044828,V2a_662:0.062766):0.057871,((HV6a_698:0.286612,((H1t2_736:0.063879,H1c3_720:0.148083):0.075204,(H4a1a1_763:0.034383,H4a2_766:0.032243):0.079769):0.075074):0.102522,(no_name_647:0.005605,R0a1a1_625:0.119749):0.017569):0.004945):0.018654,HV_652:0.008565):0.082649,R2_7:0.271336):0.036291,((B4a1c2_224:0.193795,B4d1_2_3_260:0.267549):0.017491,R7b1_128:0.195401):0.092229):0.067411):0.001545,T2b1_82:0.346692,R_1:0.01802);
	tree rep.2370000_run1 = [&R] ((((((U3a1_489:0.131546,U6a7b_461:0.083537):0.022201,(K1a4a1b1_570:0.151085,(K1a5_576:0.061563,K1b2a_596:0.168152):0.007353):0.194549):0.009388,(((U5a1a1a_359:0.160681,U5a1a1_357:0.017186):0.069661,U5a1b1e_370:0.017021):0.158014,(U5a2d_396:0.248254,U5b3e_444:0.086365):0.022677):0.12501):3.14E-4,U4b1a4_519:0.575605):0.05597,B4d1_2_3_260:0.058398):0.016887,(((((((H1c3_720:0.093494,(H1f_713:0.052337,(H4a1a1_763:0.009213,H4a2_766:0.076938):0.165428):0.050731):0.005548,H1t2_736:0.084602):0.079446,((HV10_704:0.040843,(V2a_662:0.063614,(no_name_647:0.037781,R0a1a1_625:0.112869):0.040796):0.085832):0.001279,HV6a_698:0.183488):0.028804):0.010606,HV_652:0.007717):0.102638,((R2_7:0.165753,T2b1_82:0.251981):0.038918,(B4a1c2_224:0.436441,(R7b1_128:0.521506,F3b1_193:0.256035):0.010619):0.01961):0.06868):0.007424,B4c1b_273:0.128598):0.053333,((J2a1a_50:0.340413,J1c3a1_32:0.027462):0.147244,(R3_104:0.156941,B5a2a_291:0.134254):0.121169):0.019947):0.011495,R_1:0.001868);
	tree rep.2380000_run1 = [&R] (B4d1_2_3_260:0.080154,((((((((HV_652:0.021714,((no_name_647:0.025235,R0a1a1_625:0.017324):0.052418,HV10_704:0.107995):0.016379):0.026914,((H1t2_736:0.032756,((H4a1a1_763:0.068692,H4a2_766:0.046025):0.170205,H1c3_720:0.005069):0.019791):0.034232,H1f_713:0.024062):0.097415):0.00419,(V2a_662:0.100884,HV6a_698:0.268575):0.075547):0.087059,((K1b2a_596:0.208966,(K1a4a1b1_570:0.207758,K1a5_576:0.111358):0.028923):0.102786,(((U3a1_489:0.245858,(((U5a1b1e_370:0.036106,U5a2d_396:0.159076):0.060381,U5b3e_444:0.073547):0.055332,(U5a1a1a_359:0.02583,U5a1a1_357:0.065564):0.096211):0.075555):0.015267,U4b1a4_519:0.352201):0.105717,U6a7b_461:0.149786):0.008444):0.076614):0.045027,R2_7:0.283763):0.011734,(((R3_104:0.170078,(T2b1_82:0.447379,(J2a1a_50:0.450286,J1c3a1_32:0.139709):0.04209):0.040566):0.020858,B4a1c2_224:0.321795):0.200496,R7b1_128:0.333106):0.118247):0.035312,B4c1b_273:0.141616):0.013834,(B5a2a_291:0.191033,F3b1_193:0.395671):0.028468):0.057514,R_1:0.004836);
	tree rep.2390000_run1 = [&R] (((R2_7:0.207011,(((HV_652:0.033563,HV10_704:0.116643):0.091926,(((V2a_662:0.087281,HV6a_698:0.162894):0.095899,(no_name_647:0.009021,R0a1a1_625:0.105872):0.025727):8.51E-4,(((H4a1a1_763:0.093966,H4a2_766:0.006419):0.06842,(H1c3_720:0.042703,H1f_713:0.124717):7.55E-4):0.057576,H1t2_736:0.079741):0.098073):0.001663):0.04396,((((B4a1c2_224:0.182592,((U4b1a4_519:0.474287,(((U5a1b1e_370:0.008474,((U5a1a1_357:0.006755,U5a1a1a_359:0.12845):0.034301,U5a2d_396:0.27088):0.020269):0.006233,U5b3e_444:0.199943):0.018743,U6a7b_461:0.320039):0.03758):0.00569,(U3a1_489:0.142287,((K1a5_576:0.216883,K1a4a1b1_570:0.146517):0.013503,K1b2a_596:0.132165):0.195503):0.056067):0.097291):0.005667,(T2b1_82:0.290409,(J1c3a1_32:0.027431,J2a1a_50:0.117886):0.075235):0.195344):0.007511,B4c1b_273:0.081824):0.067789,R3_104:0.158129):0.016684):0.022796):0.070337,F3b1_193:0.373634):0.004154,((B5a2a_291:0.154702,R7b1_128:0.277815):0.018373,B4d1_2_3_260:0.109648):0.04403,R_1:0.024704);
	tree rep.2400000_run1 = [&R] ((B4a1c2_224:0.31635,((R2_7:0.211232,(B4c1b_273:0.046696,(B4d1_2_3_260:0.140569,((F3b1_193:0.275478,(R7b1_128:0.276703,R3_104:0.229278):0.021765):0.108849,(B5a2a_291:0.12223,(HV_652:0.032189,((R0a1a1_625:0.045028,no_name_647:0.01951):0.051759,((HV10_704:0.02279,((H1f_713:0.048127,(H1c3_720:0.025415,(H1t2_736:0.1484,(H4a1a1_763:0.078808,H4a2_766:0.007094):0.054641):9.22E-4):0.010616):0.066979,V2a_662:0.032965):7.65E-4):0.116514,HV6a_698:0.256958):0.032372):0.015201):0.094):0.003497):0.012708):0.044027):0.009582):0.015013,(((((U5a1b1e_370:0.041454,(U5b3e_444:0.159852,((U5a1a1_357:0.056326,U5a1a1a_359:0.095495):0.057791,U5a2d_396:0.186779):0.019433):0.004209):0.019885,U6a7b_461:0.107571):0.009667,U4b1a4_519:0.270651):0.018798,((K1a4a1b1_570:0.237389,K1b2a_596:0.099086):5.52E-4,K1a5_576:0.261575):0.105526):0.095826,U3a1_489:0.109874):0.126145):0.001893):0.019814,((J2a1a_50:0.25084,J1c3a1_32:0.06675):0.028649,T2b1_82:0.403998):0.094268,R_1:0.0148);
	tree rep.2410000_run1 = [&R] (F3b1_193:0.403977,((((((V2a_662:0.059908,(((H1f_713:0.265292,((H4a1a1_763:0.059472,H4a2_766:0.033198):0.218487,H1t2_736:0.078438):0.119122):0.020862,H1c3_720:0.008513):0.027221,HV_652:0.009096):0.020759):0.079295,HV6a_698:0.120554):0.030959,(R0a1a1_625:0.035743,no_name_647:0.047373):0.106508):0.044367,HV10_704:0.026813):0.005709,((B4c1b_273:0.066148,((B4a1c2_224:0.200826,((((U5a1b1e_370:0.11173,(U5b3e_444:0.204299,U5a2d_396:0.150451):0.019967):0.007081,(U5a1a1_357:0.027756,U5a1a1a_359:0.033081):0.027137):0.107107,U3a1_489:0.180045):0.028112,((U6a7b_461:0.2811,((K1a5_576:0.140166,K1a4a1b1_570:0.231176):0.014552,K1b2a_596:0.018515):0.097356):0.020453,U4b1a4_519:0.304841):0.060288):0.160308):0.028874,(R2_7:0.28959,(B4d1_2_3_260:0.04172,R3_104:0.188231):0.015209):0.004539):0.006285):0.015087,R7b1_128:0.30685):0.049602):0.014822,(B5a2a_291:0.223761,(T2b1_82:0.323404,(J1c3a1_32:0.068295,J2a1a_50:0.132479):0.127456):0.020322):0.112856):0.007694,R_1:0.060532);
	tree rep.2420000_run1 = [&R] (R7b1_128:0.387133,(R2_7:0.348324,((V2a_662:0.066026,(((((J2a1a_50:0.095056,J1c3a1_32:0.214508):0.06515,T2b1_82:0.26518):0.011616,(R3_104:0.342736,(B4c1b_273:0.031875,((U4b1a4_519:0.196346,(U5b3e_444:0.104177,(U5a2d_396:0.200841,(U5a1b1e_370:0.105502,(U5a1a1_357:0.035746,U5a1a1a_359:0.036865):0.003603):0.029283):0.010196):0.09124):0.116043,(U3a1_489:0.281156,(((K1a4a1b1_570:0.056551,K1b2a_596:0.220641):0.016482,K1a5_576:0.193934):0.181567,U6a7b_461:0.240861):0.029254):0.019207):0.158105):0.016157):0.01126):0.029702,((((H1f_713:0.069725,H1t2_736:0.076064):0.008636,(H1c3_720:0.022152,(H4a1a1_763:0.14993,H4a2_766:0.057274):0.098222):0.036685):0.019198,((HV10_704:0.073721,HV_652:0.03422):0.014709,HV6a_698:0.102613):0.024667):0.034999,(no_name_647:0.003333,R0a1a1_625:0.010783):0.041392):0.020616):0.015591,(F3b1_193:0.141707,(B4d1_2_3_260:0.083168,B4a1c2_224:0.191546):0.026786):0.081099):0.090996):0.005247,B5a2a_291:0.178955):0.075376):0.002192,R_1:0.024801);
	tree rep.2430000_run1 = [&R] ((((J2a1a_50:0.22589,J1c3a1_32:0.034345):0.033803,T2b1_82:0.259862):0.034761,(((((R7b1_128:0.304601,B4d1_2_3_260:0.015062):0.002747,(R3_104:0.095327,B5a2a_291:0.210751):0.130794):0.03142,(R2_7:0.191057,((((H4a1a1_763:0.038255,H4a2_766:0.003875):0.080583,(H1t2_736:0.080386,H1f_713:0.124712):0.00335):0.017286,H1c3_720:0.041069):0.012723,(HV10_704:0.170823,(HV_652:0.001945,((no_name_647:0.013188,R0a1a1_625:0.14544):0.074539,(V2a_662:0.084969,HV6a_698:0.351027):0.006088):0.032696):0.01344):0.086129):0.033738):0.002343):0.001999,F3b1_193:0.285242):0.012626,B4a1c2_224:0.22784):8.31E-4):0.049002,(((((((U5a1b1e_370:0.07337,U5b3e_444:0.057662):0.003003,U5a2d_396:0.051209):0.060428,(U5a1a1_357:0.027427,U5a1a1a_359:0.044611):0.182676):0.20559,U4b1a4_519:0.323368):0.037274,(((K1b2a_596:0.100004,K1a5_576:0.10804):0.10535,K1a4a1b1_570:0.389229):0.167167,U3a1_489:0.166667):0.047513):0.005857,U6a7b_461:0.147634):0.016843,B4c1b_273:0.039649):7.62E-4,R_1:0.008148);
	tree rep.2440000_run1 = [&R] (B5a2a_291:0.198053,(((R3_104:0.113687,(B4c1b_273:0.0554,(((T2b1_82:0.374958,(J2a1a_50:0.136519,J1c3a1_32:0.010509):0.036301):0.058141,F3b1_193:0.25296):0.009679,((V2a_662:0.173511,(HV6a_698:0.182974,(((R0a1a1_625:0.034463,no_name_647:0.052651):0.082064,HV10_704:0.160319):0.022937,HV_652:0.007414):0.065118):0.04581):0.070398,R2_7:0.363116):0.007239):0.007243):0.003924):0.035784,R7b1_128:0.160908):0.080832,((((H1f_713:0.084465,(H1c3_720:0.154083,H1t2_736:0.039286):0.002979):0.031673,(H4a1a1_763:0.040018,H4a2_766:0.016153):0.023052):0.080615,B4a1c2_224:0.330569):0.039963,(((((U5a1b1e_370:0.028891,((U5a1a1a_359:0.006516,U5a1a1_357:0.129425):0.098523,U5b3e_444:0.10601):0.033808):0.03828,U4b1a4_519:0.46814):0.021498,(((K1a5_576:0.050469,K1a4a1b1_570:0.147373):0.089681,K1b2a_596:0.187301):0.120239,(U6a7b_461:0.115717,U3a1_489:0.200933):0.085754):0.026601):0.001278,U5a2d_396:0.338923):0.097748,B4d1_2_3_260:0.037673):0.032001):0.041442):0.062459,R_1:0.122594);
	tree rep.2450000_run1 = [&R] (((((((H1t2_736:0.051984,H1f_713:0.076853):0.114017,(H1c3_720:0.06089,(H4a1a1_763:0.129642,H4a2_766:0.014617):0.020525):0.030506):0.06565,(R0a1a1_625:0.039839,no_name_647:0.007611):0.037822):0.001583,V2a_662:0.053084):0.108241,(HV6a_698:0.127638,(HV10_704:0.055803,HV_652:0.094589):0.003012):0.039852):0.24717,(((B5a2a_291:0.333134,(((B4a1c2_224:0.442681,R7b1_128:0.312434):0.011407,((U3a1_489:0.132823,(((U5a1a1a_359:0.015624,U5a1a1_357:0.031586):0.049393,(U5a1b1e_370:0.073863,(U5b3e_444:0.168486,U5a2d_396:0.197866):0.025135):0.053038):0.02499,(((K1a5_576:0.156171,(K1a4a1b1_570:0.317369,K1b2a_596:0.151352):0.013659):0.203084,U6a7b_461:0.202549):0.009945,U4b1a4_519:0.369552):0.025346):0.019354):0.063422,R2_7:0.19218):0.020845):0.03792,B4d1_2_3_260:0.115287):0.023517):0.002855,B4c1b_273:0.096232):0.012309,(((J1c3a1_32:0.033543,J2a1a_50:0.110129):0.055154,T2b1_82:0.302448):0.020173,R3_104:0.159884):0.011535):0.00831):0.008624,F3b1_193:0.336426,R_1:0.03235);
	tree rep.2460000_run1 = [&R] (F3b1_193:0.413486,((V2a_662:0.154834,(((((H1f_713:0.034394,H1t2_736:0.208822):0.062548,H1c3_720:0.018185):0.032816,(H4a1a1_763:0.035118,H4a2_766:5.31E-4):0.045967):0.004629,(no_name_647:0.012318,R0a1a1_625:0.011698):0.115134):0.042257,(HV6a_698:0.089736,(HV10_704:0.009721,HV_652:0.071595):0.025945):0.045897):0.102049):0.060637,(((U4b1a4_519:0.341366,((K1a4a1b1_570:0.368838,(K1b2a_596:0.127983,K1a5_576:0.084388):0.001369):0.284668,(U6a7b_461:0.1399,(U3a1_489:0.239676,(U5a1b1e_370:0.121268,((U5b3e_444:0.11971,(U5a1a1a_359:0.042573,U5a1a1_357:0.008509):0.038146):0.0192,U5a2d_396:0.13513):0.023904):0.106578):0.016146):0.041666):0.003105):0.13814,R7b1_128:0.358894):0.03804,(R3_104:0.089129,((((R2_7:0.203017,B4c1b_273:0.065219):0.012795,B4d1_2_3_260:0.193463):0.025101,(T2b1_82:0.27221,(J2a1a_50:0.291677,J1c3a1_32:0.054659):0.01191):0.265957):0.128431,(B5a2a_291:0.244421,B4a1c2_224:0.145022):0.01245):0.033531):0.032222):0.071658):0.059117,R_1:0.010023);
	tree rep.2470000_run1 = [&R] (((((K1a5_576:0.056606,K1a4a1b1_570:0.104036):0.014748,K1b2a_596:0.052829):0.159956,(U3a1_489:0.229741,(U4b1a4_519:0.24132,U6a7b_461:0.206401):0.030144):0.005463):0.01206,(((U5a1b1e_370:0.044094,(U5a1a1a_359:0.031906,U5a1a1_357:0.043002):0.030269):0.077791,U5b3e_444:0.073452):0.088307,U5a2d_396:0.120831):0.032051):0.031456,(((((H4a1a1_763:0.007974,H4a2_766:0.00702):0.02656,H1c3_720:0.011729):0.006246,(H1t2_736:0.031586,H1f_713:0.016484):0.069196):0.045631,(((V2a_662:0.065764,HV10_704:0.074564):0.002845,HV6a_698:0.100066):0.049753,(HV_652:0.027228,(no_name_647:0.010015,R0a1a1_625:0.0704):0.095703):0.018532):0.003226):0.009772,((B4d1_2_3_260:0.042143,(B4c1b_273:0.032782,(((B5a2a_291:0.123579,R2_7:0.443342):0.028695,((R7b1_128:0.212956,B4a1c2_224:0.288367):0.00134,F3b1_193:0.379115):0.02945):0.29102,R3_104:0.300856):0.004947):0.018818):0.012966,((J1c3a1_32:0.063875,J2a1a_50:0.049026):0.001483,T2b1_82:0.171839):0.041476):0.01915):0.02275,R_1:0.0177);
	tree rep.2480000_run1 = [&R] ((((no_name_647:0.012817,R0a1a1_625:0.02709):0.00209,(HV6a_698:0.094618,(HV_652:0.023994,(V2a_662:0.025704,HV10_704:0.017805):0.054663):0.047745):0.021752):0.027773,(H1f_713:0.121848,(H1c3_720:0.100535,((H4a1a1_763:0.057625,H4a2_766:0.01399):0.091505,H1t2_736:0.227726):0.019989):0.044459):0.060799):0.230566,((((R2_7:0.324697,B4d1_2_3_260:0.023535):0.020035,((T2b1_82:0.505602,F3b1_193:0.175385):0.017365,R7b1_128:0.237997):0.012938):0.07675,((((B4a1c2_224:0.27219,B5a2a_291:0.112016):0.00712,B4c1b_273:0.018023):0.056311,R3_104:0.084018):0.033444,(J2a1a_50:0.096011,J1c3a1_32:0.161901):0.065514):5.83E-4):0.016758,(((U5b3e_444:0.103215,(((U5a2d_396:0.235426,U5a1a1a_359:0.182422):0.048419,U5a1a1_357:0.097569):0.020685,U5a1b1e_370:0.053239):0.138396):0.117598,(U6a7b_461:0.070292,(U3a1_489:0.252685,U4b1a4_519:0.258794):0.00962):0.003133):0.095128,(K1a4a1b1_570:0.233669,(K1b2a_596:0.12401,K1a5_576:0.111648):0.019434):0.118438):0.166481):0.015346,R_1:0.026104);
	tree rep.2490000_run1 = [&R] (((((((H1t2_736:0.213742,(H1f_713:0.03546,((H4a1a1_763:0.060178,H4a2_766:0.017259):0.028729,H1c3_720:0.093256):0.003962):0.02492):0.025584,V2a_662:0.065493):0.014455,HV10_704:0.081971):0.009699,((HV_652:0.002693,(R0a1a1_625:0.068741,no_name_647:0.001451):0.03721):0.027417,HV6a_698:0.139923):0.007043):0.160672,((B4c1b_273:0.023645,(T2b1_82:0.266428,(J2a1a_50:0.432575,J1c3a1_32:0.167653):0.029234):0.033664):0.025054,((((B4d1_2_3_260:0.066007,R3_104:0.271628):0.036781,R7b1_128:0.473596):0.081649,((U3a1_489:0.288718,U4b1a4_519:0.251285):0.054613,(U6a7b_461:0.208207,(((K1a4a1b1_570:0.21412,K1a5_576:0.218935):0.001843,K1b2a_596:0.045861):0.137936,(((U5a1a1_357:0.004122,U5a1a1a_359:0.045854):0.125814,U5a1b1e_370:0.038111):0.033755,(U5a2d_396:0.16875,U5b3e_444:0.069856):0.013267):0.044134):5.66E-4):0.071349):0.049015):0.057818,R2_7:0.377575):0.002803):0.167303):0.018554,F3b1_193:0.244928):0.01743,(B5a2a_291:0.325992,B4a1c2_224:0.278105):0.013884,R_1:0.013154);
	tree rep.2500000_run1 = [&R] ((B4c1b_273:0.067324,(B4d1_2_3_260:0.031466,(J2a1a_50:0.231048,(T2b1_82:0.292109,J1c3a1_32:0.198531):0.055092):0.082176):0.009284):0.016789,((F3b1_193:0.15895,(HV6a_698:0.410345,R3_104:0.229199):0.036599):0.006606,(((R7b1_128:0.443144,(B4a1c2_224:0.18158,R2_7:0.309396):0.039074):0.054537,((K1a4a1b1_570:0.261587,(K1a5_576:0.115544,K1b2a_596:0.00901):0.046):0.183546,(U3a1_489:0.119236,(((U4b1a4_519:0.383958,(U5a1b1e_370:0.084537,(U5a2d_396:0.222814,(U5b3e_444:0.056471,(U5a1a1_357:0.09679,U5a1a1a_359:0.068005):0.163664):0.005626):0.012653):0.076156):0.009791,B5a2a_291:0.08342):0.011173,U6a7b_461:0.237667):0.030047):0.048352):0.045412):0.033523,((HV_652:0.065113,(R0a1a1_625:0.070197,V2a_662:0.214036):0.009274):0.038831,(HV10_704:0.040153,((H1c3_720:0.089232,(((H4a1a1_763:0.082353,H4a2_766:0.052404):0.106348,H1f_713:0.052019):0.019212,H1t2_736:0.201838):0.072883):0.045754,no_name_647:0.019964):0.0019):0.009836):0.073143):0.026128):0.044169,R_1:0.005319);
	tree rep.2510000_run1 = [&R] ((R3_104:0.198069,(B5a2a_291:0.211156,((R7b1_128:0.354468,F3b1_193:0.348387):0.023969,(((((HV6a_698:0.18997,(HV_652:0.021307,(H1f_713:0.144367,(((H4a1a1_763:0.162195,H4a2_766:0.019179):0.109873,H1c3_720:0.040706):0.059576,H1t2_736:0.211436):0.076809):0.039557):0.018231):0.049647,(HV10_704:0.023246,V2a_662:0.082585):0.017972):0.011418,(R0a1a1_625:0.022064,no_name_647:0.022198):0.094973):0.044375,R2_7:0.257719):0.071461,(U3a1_489:0.070798,((((K1a5_576:0.04462,K1a4a1b1_570:0.344808):0.081576,K1b2a_596:0.080871):0.209539,(U4b1a4_519:0.456233,U6a7b_461:0.176351):0.057201):0.040744,((U5a1a1a_359:0.041494,U5a1a1_357:0.024974):0.062477,((U5a1b1e_370:0.061104,U5a2d_396:0.178274):0.112217,U5b3e_444:0.059596):0.064853):0.041381):0.036665):0.117418):0.090665):0.008418):0.013082):0.00267,(((B4d1_2_3_260:0.123762,B4c1b_273:0.034592):0.021523,B4a1c2_224:0.260505):0.015441,((J2a1a_50:0.284841,J1c3a1_32:0.069575):0.006868,T2b1_82:0.348446):0.054578):0.00135,R_1:0.01834);
	tree rep.2520000_run1 = [&R] ((((((HV_652:0.034783,(((((R0a1a1_625:0.124559,no_name_647:0.016405):0.043347,HV10_704:0.11865):0.00257,HV6a_698:0.150885):0.015584,(H1t2_736:0.071889,H1f_713:0.064585):0.004822):0.023238,(H1c3_720:0.072174,(H4a1a1_763:0.022431,H4a2_766:0.003161):0.040896):0.027801):0.016776):0.004387,V2a_662:0.076442):0.063032,((((B4a1c2_224:0.255995,((B4c1b_273:0.030471,R7b1_128:0.518068):0.001631,R3_104:0.151635):0.020642):0.002713,(T2b1_82:0.206383,(J1c3a1_32:0.081672,J2a1a_50:0.109027):0.083132):0.032316):0.018451,R2_7:0.387317):0.152633,F3b1_193:0.391126):0.025828):0.029242,B4d1_2_3_260:0.120319):0.004571,B5a2a_291:0.200013):0.014636,((((U5a1b1e_370:0.028636,((U5a2d_396:0.184558,(U5a1a1_357:0.010794,U5a1a1a_359:0.097217):0.024363):0.022808,U5b3e_444:0.1135):0.009623):0.18749,(U4b1a4_519:0.325198,U6a7b_461:0.310017):0.00609):6.86E-4,(K1b2a_596:0.047258,(K1a5_576:0.143334,K1a4a1b1_570:0.129173):0.004027):0.185459):0.021782,U3a1_489:0.233257):0.059275,R_1:0.050434);
	tree rep.2530000_run1 = [&R] (((((B5a2a_291:0.103812,B4a1c2_224:0.320223):0.025793,(((B4c1b_273:0.016151,T2b1_82:0.254376):0.001858,(B4d1_2_3_260:0.187954,R3_104:0.360251):0.013285):0.007123,(U3a1_489:0.242548,(((U6a7b_461:0.145267,(((U5b3e_444:0.023258,(U5a1a1_357:0.034044,U5a1a1a_359:0.116421):0.011002):0.023261,U5a1b1e_370:0.132779):0.117938,U5a2d_396:0.167824):0.045017):0.005547,U4b1a4_519:0.376518):0.066074,(K1a5_576:0.090117,(K1a4a1b1_570:0.294141,K1b2a_596:0.123837):0.039474):0.275587):0.036078):0.041943):0.027392):0.036018,R7b1_128:0.326856):0.014404,((((V2a_662:0.116776,(H1t2_736:0.110141,((H4a1a1_763:0.049171,H4a2_766:0.0024):0.152509,(H1c3_720:0.158011,H1f_713:0.185117):0.003315):0.04515):0.119968):0.00636,HV6a_698:0.196605):0.032383,(HV10_704:0.04285,HV_652:0.025935):0.012085):0.075332,(no_name_647:0.003511,R0a1a1_625:0.048109):0.167972):0.036725):0.001818,(((J2a1a_50:0.247066,J1c3a1_32:0.162685):0.039028,F3b1_193:0.252211):0.003333,R2_7:0.287415):0.073935,R_1:0.055703);
	tree rep.2540000_run1 = [&R] ((B4a1c2_224:0.202877,F3b1_193:0.256492):0.025885,(((R3_104:0.134848,B4c1b_273:0.051891):0.046509,(R2_7:0.307671,(B5a2a_291:0.239343,(((HV_652:0.132545,HV10_704:0.074721):0.00559,(((H1c3_720:0.043422,(H1f_713:0.005976,((H4a1a1_763:0.13705,H4a2_766:0.104345):0.079962,H1t2_736:0.045784):0.014544):0.08452):0.017334,(HV6a_698:0.154457,(R0a1a1_625:0.049727,no_name_647:0.040527):0.033987):0.025982):0.006392,V2a_662:0.229403):0.089906):0.013984,(((((((U5a2d_396:0.065001,U5b3e_444:0.063051):0.001154,(U5a1a1_357:0.00187,U5a1a1a_359:0.061357):0.005396):0.071762,U5a1b1e_370:0.152606):0.073164,U4b1a4_519:0.351786):0.013205,(U3a1_489:0.210389,((K1a4a1b1_570:0.296639,(K1a5_576:0.129979,K1b2a_596:0.073984):0.112953):0.207158,U6a7b_461:0.232861):0.007761):0.003186):0.04113,R7b1_128:0.157601):0.015768,B4d1_2_3_260:0.057707):0.043748):0.005592):0.012464):0.049429):0.036558,((J2a1a_50:0.045053,J1c3a1_32:0.126234):0.032485,T2b1_82:0.363833):0.06922):0.069028,R_1:0.001083);
	tree rep.2550000_run1 = [&R] ((B4d1_2_3_260:0.11812,(B4a1c2_224:0.220761,(R3_104:0.217968,(F3b1_193:0.4189,(((HV_652:0.076383,((V2a_662:0.087159,HV6a_698:0.120847):0.007605,(no_name_647:0.058902,R0a1a1_625:0.040696):0.100526):0.047541):0.011016,((H1f_713:0.047232,(H1t2_736:0.226903,(H1c3_720:0.06526,(H4a1a1_763:0.035856,H4a2_766:0.04556):0.03762):0.066434):0.007121):0.137957,HV10_704:0.154905):0.07679):0.087138,R7b1_128:0.384899):0.101381):0.018643):0.119242):0.002237):0.008775,(((J2a1a_50:0.160237,J1c3a1_32:0.021799):0.155911,T2b1_82:0.237007):0.012476,((B5a2a_291:0.19406,(R2_7:0.340687,((U6a7b_461:0.146106,((U5a1b1e_370:0.027939,((U5a2d_396:0.147982,U5b3e_444:0.13438):0.024335,(U5a1a1_357:0.020063,U5a1a1a_359:0.073289):0.080159):0.176156):0.013821,(K1a4a1b1_570:0.21356,(K1b2a_596:0.232321,K1a5_576:0.231627):0.048593):0.213326):0.02628):0.099943,(U3a1_489:0.327143,U4b1a4_519:0.464038):0.094867):0.220491):0.009321):0.012593,B4c1b_273:0.085759):0.053267):0.059504,R_1:0.014936);
	tree rep.2560000_run1 = [&R] ((B4d1_2_3_260:0.224427,((B5a2a_291:0.168969,(B4c1b_273:0.052379,((J1c3a1_32:0.014443,J2a1a_50:0.26078):0.040033,(R3_104:0.268967,T2b1_82:0.400489):0.142347):8.2E-5):7.98E-4):0.013157,((((HV_652:0.019957,(((V2a_662:0.027266,(HV6a_698:0.220684,HV10_704:0.063759):0.068967):0.010074,(no_name_647:0.017307,R0a1a1_625:0.131346):0.120131):0.017484,B4a1c2_224:0.251619):0.008662):0.12319,((H1f_713:0.272836,((H4a1a1_763:0.089466,H4a2_766:0.012533):0.114132,H1t2_736:0.053822):0.021334):6.15E-4,H1c3_720:0.098605):0.040365):0.077886,(F3b1_193:0.533194,((U5a2d_396:0.081083,((U5a1a1_357:0.029101,U5a1a1a_359:0.095551):0.027928,(U5a1b1e_370:0.159514,U5b3e_444:0.420342):0.009475):0.025078):0.056122,((U4b1a4_519:0.43146,(U3a1_489:0.278423,(K1a5_576:0.058958,(K1b2a_596:0.213415,K1a4a1b1_570:0.192679):0.013583):0.394665):0.058698):0.032926,U6a7b_461:0.209146):0.005095):0.037867):0.014256):0.01209,R7b1_128:0.35729):0.042352):0.084537):0.131008,R2_7:0.245553,R_1:0.133122);
	tree rep.2570000_run1 = [&R] (((J2a1a_50:0.193776,J1c3a1_32:0.105723):0.047331,T2b1_82:0.329934):0.03757,((B4c1b_273:0.048945,(((B4d1_2_3_260:0.086926,(B4a1c2_224:0.465598,(((((U6a7b_461:0.317196,((U5b3e_444:0.234396,((U5a1a1_357:0.003974,U5a1a1a_359:0.095245):0.025284,U5a2d_396:0.239109):0.006661):0.048226,U5a1b1e_370:0.096742):0.097825):0.108805,U4b1a4_519:0.353591):0.038861,((K1a5_576:0.067796,K1a4a1b1_570:0.197986):0.022443,K1b2a_596:0.043439):0.141519):0.053692,U3a1_489:0.151466):0.069431,(R3_104:0.277401,B5a2a_291:0.163926):0.056569):0.00757):0.017568):0.030054,(F3b1_193:0.192639,V2a_662:0.188559):0.085033):0.072763,R7b1_128:0.342352):6.15E-4):0.051565,((HV_652:0.004097,(((H1t2_736:0.090928,((H1f_713:0.213793,H1c3_720:0.013834):0.024414,(H4a1a1_763:0.068018,H4a2_766:0.056):0.293175):0.003548):0.052776,(R0a1a1_625:0.102457,no_name_647:0.064751):0.048748):0.01541,(HV6a_698:0.04789,HV10_704:0.110711):0.032742):0.070119):0.170999,R2_7:0.28233):0.032555):0.006689,R_1:0.021183);
	tree rep.2580000_run1 = [&R] (((B4a1c2_224:0.132342,(((K1a4a1b1_570:0.322851,(K1a5_576:0.090257,K1b2a_596:0.0943):0.043987):0.203858,((U3a1_489:0.247121,U6a7b_461:0.100831):0.005403,U4b1a4_519:0.314386):0.020068):0.016524,((((U5a1a1_357:0.017127,U5a1a1a_359:0.140528):0.028387,U5b3e_444:0.171642):0.055198,U5a1b1e_370:0.134915):0.009196,U5a2d_396:0.17266):0.063414):0.126111):0.049146,((R7b1_128:0.154314,(B4d1_2_3_260:0.075119,((B4c1b_273:0.161538,(((((R0a1a1_625:0.031597,HV6a_698:0.191991):0.001723,no_name_647:0.078768):0.069124,HV_652:0.013657):0.028257,(HV10_704:0.045667,(H1c3_720:0.07534,(((H4a1a1_763:0.079716,H4a2_766:0.011199):0.09036,H1f_713:0.203245):0.072814,H1t2_736:0.02465):0.013566):0.046181):0.013544):0.041039,(R2_7:0.144357,(B5a2a_291:0.111728,R3_104:0.244959):0.012777):0.054252):0.033233):0.005804,(F3b1_193:0.267666,T2b1_82:0.286286):0.016586):0.029308):0.026455):0.029633,V2a_662:0.088008):0.024139):0.002698,(J2a1a_50:0.091326,J1c3a1_32:0.049318):0.065673,R_1:8.34E-4);
	tree rep.2590000_run1 = [&R] (((((((HV10_704:0.033293,(HV6a_698:0.190908,((((H1c3_720:0.06995,(H4a1a1_763:0.038386,H4a2_766:0.060171):0.075013):0.130248,H1f_713:0.009787):0.047646,HV_652:0.084124):0.027716,((V2a_662:0.154689,R0a1a1_625:0.144291):0.013325,no_name_647:0.035242):0.163643):0.007349):0.059958):0.095821,(B4d1_2_3_260:0.062385,((R7b1_128:0.34083,(B4c1b_273:0.081735,R3_104:0.206851):0.00463):0.005499,(F3b1_193:0.304245,H1t2_736:0.186954):0.036554):0.018287):0.026603):0.029348,B5a2a_291:0.262924):0.00826,((U3a1_489:0.550702,((U4b1a4_519:0.315814,((K1a5_576:0.153316,K1b2a_596:0.143863):0.014689,K1a4a1b1_570:0.176006):0.106959):0.032523,U6a7b_461:0.214813):0.066512):0.010764,((((U5a1a1_357:0.034651,U5a1a1a_359:0.078224):0.103493,U5a1b1e_370:0.060855):0.001932,U5b3e_444:0.11724):0.012844,U5a2d_396:0.146726):0.098155):0.143264):0.044917,R2_7:0.182634):0.013801,B4a1c2_224:0.128584):0.006777,(J1c3a1_32:0.158348,(J2a1a_50:0.220511,T2b1_82:0.392919):0.090826):0.028775,R_1:0.00563);
	tree rep.2600000_run1 = [&R] ((((U4b1a4_519:0.351214,(K1a5_576:0.154383,(K1a4a1b1_570:0.197886,K1b2a_596:0.064833):0.035778):0.541441):0.026033,((U6a7b_461:0.098088,(((U5b3e_444:0.091095,(U5a1a1a_359:0.060343,U5a1a1_357:0.007105):0.019972):0.070207,U5a1b1e_370:0.047208):0.04304,U5a2d_396:0.26158):0.021855):0.026714,U3a1_489:0.110036):0.056132):0.073861,((T2b1_82:0.556751,(((((V2a_662:0.053783,(H1c3_720:0.01835,(H1t2_736:0.161286,(H4a1a1_763:0.020186,H4a2_766:0.028111):0.16672):0.151774):0.032367):0.023367,(HV10_704:0.038288,H1f_713:0.140543):0.009271):0.025817,(HV_652:0.02541,(R0a1a1_625:0.141307,no_name_647:0.017406):0.006569):0.046299):0.01104,HV6a_698:0.151111):0.091529,(J1c3a1_32:0.221913,J2a1a_50:0.226575):0.114147):0.022017):0.046616,F3b1_193:0.621618):0.113185):0.049131,(((B4c1b_273:0.050743,(R3_104:0.136841,R2_7:0.285282):0.027479):0.044839,(B5a2a_291:0.228023,(B4d1_2_3_260:0.045973,R7b1_128:0.078079):0.008708):0.010015):0.056083,B4a1c2_224:0.201903):0.023263,R_1:0.021738);
	tree rep.2610000_run1 = [&R] ((B4a1c2_224:0.33811,((((B4d1_2_3_260:0.132637,((((U4b1a4_519:0.236282,(((K1a5_576:0.213412,K1a4a1b1_570:0.098117):0.005456,K1b2a_596:0.255185):0.098915,((U5b3e_444:0.06647,(((U5a1a1a_359:0.021974,U5a1a1_357:0.040109):0.029105,U5a2d_396:0.168614):0.004349,U5a1b1e_370:0.016547):0.051798):0.02221,U6a7b_461:0.276277):0.002938):0.098827):0.089664,U3a1_489:0.164751):0.050273,F3b1_193:0.134679):0.025394,B4c1b_273:0.06166):0.06412):0.025016,((J2a1a_50:0.193538,J1c3a1_32:0.065113):0.055967,T2b1_82:0.303331):0.068125):0.055295,(R2_7:0.281657,R3_104:0.325027):0.025563):0.02533,(((H1t2_736:0.139423,(H1c3_720:0.033177,((H4a1a1_763:0.244238,H4a2_766:0.093805):0.096385,H1f_713:0.075274):0.02384):0.02863):0.018794,((((R0a1a1_625:0.008082,no_name_647:0.017016):0.023807,HV_652:0.026769):0.008065,HV6a_698:0.074588):0.012459,(HV10_704:0.07859,V2a_662:0.073617):0.161423):0.026717):0.221638,B5a2a_291:0.353847):0.009182):0.054848):0.053708,R7b1_128:0.425875,R_1:0.025721);
	tree rep.2620000_run1 = [&R] ((B4d1_2_3_260:0.031117,T2b1_82:0.424053):0.02641,((F3b1_193:0.274535,((((((J1c3a1_32:0.082167,J2a1a_50:0.186151):0.087048,(U4b1a4_519:0.209641,(U6a7b_461:0.217491,((((K1a5_576:0.06616,K1a4a1b1_570:0.192596):0.020984,K1b2a_596:0.244028):0.069782,(U5a2d_396:0.175904,((U5b3e_444:0.032696,U5a1b1e_370:0.109579):0.008239,(U5a1a1_357:0.060033,U5a1a1a_359:0.084458):0.038465):0.054286):0.019214):0.076523,U3a1_489:0.2694):0.007467):0.011326):0.068529):0.073436,(V2a_662:0.215913,R3_104:0.30082):0.00542):0.00423,R7b1_128:0.392602):0.004475,(B4a1c2_224:0.160398,B4c1b_273:0.045115):0.023796):0.003159,((H1t2_736:0.13888,(((H4a1a1_763:0.04459,H4a2_766:0.007783):0.075704,H1f_713:0.039257):0.011955,H1c3_720:0.03583):0.02743):0.021905,(((HV10_704:0.066841,(R0a1a1_625:0.110901,no_name_647:0.007922):0.040698):0.004738,HV6a_698:0.322372):0.020357,HV_652:0.014474):0.05973):0.112773):0.117014):0.027704,(B5a2a_291:0.382299,R2_7:0.244876):0.002929):0.004837,R_1:0.007977);
	tree rep.2630000_run1 = [&R] ((((R7b1_128:0.31638,R3_104:0.203424):0.011341,((F3b1_193:0.442814,(((U5a2d_396:0.124399,U5a1b1e_370:0.093452):0.133906,((U5a1a1a_359:0.031305,U5a1a1_357:0.048936):0.044971,U5b3e_444:0.150091):0.028739):0.033215,((K1b2a_596:0.072971,(K1a5_576:0.146228,K1a4a1b1_570:0.08409):0.04102):0.081718,(U6a7b_461:0.27677,(U4b1a4_519:0.248793,U3a1_489:0.269664):0.017795):0.057766):0.021083):0.083941):0.030257,R2_7:0.29755):0.024649):0.045972,((B4a1c2_224:0.184713,(HV6a_698:0.231231,B4d1_2_3_260:0.059354):0.082036):0.01262,(B5a2a_291:0.248249,B4c1b_273:0.112776):0.069887):0.016892):0.010084,((HV10_704:0.055742,((HV_652:1.93E-4,((R0a1a1_625:0.120613,no_name_647:0.030976):0.090818,V2a_662:0.169545):0.015869):0.051775,((H1c3_720:0.020455,H1f_713:0.0391):0.035958,((H4a1a1_763:0.014361,H4a2_766:0.047618):0.057516,H1t2_736:0.072693):0.071261):0.035753):0.0856):0.027281,((T2b1_82:0.276697,J2a1a_50:0.256147):0.034265,J1c3a1_32:0.126973):0.238505):0.075969,R_1:0.108957);
	tree rep.2640000_run1 = [&R] ((((U4b1a4_519:0.309635,((U6a7b_461:0.148515,U3a1_489:0.192989):0.002535,(((U5a2d_396:0.13853,(U5a1b1e_370:0.051331,(U5a1a1a_359:0.035055,U5a1a1_357:0.030726):0.081763):0.06577):0.057639,U5b3e_444:0.114519):0.166543,(K1a5_576:0.066997,(K1a4a1b1_570:0.312758,K1b2a_596:0.060669):0.08):0.171514):0.039125):0.008555):0.12586,B4d1_2_3_260:0.084756):0.031558,(B4a1c2_224:0.146482,(F3b1_193:0.273636,(T2b1_82:0.364806,((R2_7:0.213668,((J1c3a1_32:0.174489,J2a1a_50:0.206037):0.106267,(V2a_662:0.108522,(HV6a_698:0.110835,((no_name_647:0.014933,R0a1a1_625:0.069731):0.0349,((HV_652:0.007248,(H1f_713:0.051022,(((H4a1a1_763:0.085636,H4a2_766:0.007754):0.066449,H1t2_736:0.092441):0.020604,H1c3_720:0.032229):0.031386):0.053707):0.021606,HV10_704:0.085361):0.033834):0.002943):0.009442):0.015028):3.16E-4):0.006999,R7b1_128:0.471607):0.008477):0.021995):0.055476):0.016314):0.00248,(R3_104:0.210685,(B5a2a_291:0.3916,B4c1b_273:0.070956):0.113532):0.022073,R_1:0.037204);
	tree rep.2650000_run1 = [&R] ((((J1c3a1_32:0.158935,J2a1a_50:0.171991):0.064311,T2b1_82:0.331975):0.154421,B4d1_2_3_260:0.059036):0.00398,(((((U3a1_489:0.338411,((U5b3e_444:0.051808,(U5a1b1e_370:0.161926,U5a2d_396:0.171949):0.078052):4.05E-4,(U5a1a1a_359:0.02639,U5a1a1_357:0.047802):0.07881):0.073724):0.007137,((U6a7b_461:0.249522,(K1b2a_596:0.06192,(K1a5_576:0.105393,K1a4a1b1_570:0.218777):0.023269):0.128104):0.004269,U4b1a4_519:0.214769):0.004007):0.121944,((R7b1_128:0.160389,((((F3b1_193:0.32312,B4c1b_273:0.053191):0.009917,R2_7:0.314972):0.014179,B5a2a_291:0.191439):0.018895,B4a1c2_224:0.326424):0.01533):0.030144,HV10_704:0.122338):0.257085):0.011256,(HV6a_698:0.118727,(((no_name_647:0.167963,(V2a_662:0.232937,R0a1a1_625:0.085801):0.018098):0.176203,HV_652:0.017164):0.008229,(((H1c3_720:0.032057,H1t2_736:0.1182):0.010976,(H4a1a1_763:0.138472,H4a2_766:0.00974):0.092184):0.020925,H1f_713:0.053841):0.167727):0.115191):0.047814):0.003342,R3_104:0.154763):0.045955,R_1:3.81E-4);
	tree rep.2660000_run1 = [&R] ((R3_104:0.154791,B4d1_2_3_260:0.043058):0.070903,((V2a_662:0.101106,(((H1t2_736:0.104893,(H1c3_720:0.113654,((H4a1a1_763:0.04817,H4a2_766:0.003143):0.122649,H1f_713:0.036833):0.023684):0.022369):0.044469,(no_name_647:0.03648,R0a1a1_625:0.094738):0.013341):0.022688,(HV10_704:0.077752,(HV_652:0.021327,HV6a_698:0.097118):0.031971):0.023327):0.068918):0.042529,((B5a2a_291:0.395207,(((J2a1a_50:0.128723,J1c3a1_32:0.151237):0.046317,T2b1_82:0.454806):0.023777,((((R2_7:0.276716,B4a1c2_224:0.210233):0.01608,B4c1b_273:0.043515):0.060445,(U4b1a4_519:0.566444,(U3a1_489:0.28276,((U5b3e_444:0.122966,((U5a1b1e_370:0.043935,(U5a1a1_357:0.010807,U5a1a1a_359:0.076695):0.041255):0.025604,(U5a2d_396:0.185573,U6a7b_461:0.202979):0.015144):0.016908):0.05883,(K1b2a_596:0.051199,(K1a5_576:0.075189,K1a4a1b1_570:0.066766):0.004276):0.149023):4.7E-5):0.045325):0.180879):0.021255,R7b1_128:0.347542):0.028527):0.11427):0.002195,F3b1_193:0.28129):0.010771):0.071199,R_1:0.007535);
	tree rep.2670000_run1 = [&R] (((((((HV_652:0.031793,((R0a1a1_625:0.068964,no_name_647:0.016447):0.093411,HV10_704:0.052488):0.009174):7.3E-5,V2a_662:0.165428):0.012173,(((H4a1a1_763:0.042369,H4a2_766:0.016161):0.165903,H1c3_720:0.004675):0.01018,(H1t2_736:0.127152,(H1f_713:0.053554,HV6a_698:0.228382):0.007553):0.007267):0.101346):0.055674,(((J1c3a1_32:0.079973,J2a1a_50:0.21688):0.088512,T2b1_82:0.352191):0.056136,(B4c1b_273:0.030171,(R3_104:0.201508,B4d1_2_3_260:0.051412):0.020525):0.01416):0.003233):0.051857,(B4a1c2_224:0.184094,F3b1_193:0.360889):0.034359):0.015306,B5a2a_291:0.215566):0.002125,((R2_7:0.196313,(U3a1_489:0.174709,(((((U5a1a1a_359:0.056527,U5a1a1_357:0.005319):0.064949,(U5a1b1e_370:0.080978,U5a2d_396:0.20111):0.002865):8.08E-4,U5b3e_444:0.077854):0.008517,(U4b1a4_519:0.306829,((K1a4a1b1_570:0.113519,K1a5_576:0.127484):0.007344,K1b2a_596:0.215203):0.249181):0.001556):0.015453,U6a7b_461:0.183033):0.027794):0.045038):0.044767,R7b1_128:0.277961):0.014159,R_1:0.009317);
	tree rep.2680000_run1 = [&R] (((((R7b1_128:0.146966,(((U6a7b_461:0.259388,((((((U5a1a1a_359:0.092922,U5a1a1_357:0.021818):0.085635,U5a2d_396:0.31283):0.07739,U5a1b1e_370:0.173815):0.083285,U5b3e_444:0.107833):0.018878,U4b1a4_519:0.542641):0.110017,((K1b2a_596:0.104734,(K1a5_576:0.066765,K1a4a1b1_570:0.262613):0.041614):0.245671,U3a1_489:0.248653):0.017659):0.075849):0.073669,(((R0a1a1_625:0.087226,V2a_662:0.020431):0.054422,(HV10_704:0.059303,HV_652:0.008563):0.035863):0.006587,(no_name_647:0.059821,(((H1f_713:0.078641,(H4a1a1_763:0.093036,H4a2_766:0.078039):0.162412):3.05E-4,(H1c3_720:0.099543,H1t2_736:0.052557):0.021957):0.075483,HV6a_698:0.137328):0.040057):0.010321):0.080174):0.037258,(B5a2a_291:0.28476,B4a1c2_224:0.322459):0.022923):0.074957):0.005043,B4c1b_273:0.064822):0.081738,F3b1_193:0.51741):0.02188,(B4d1_2_3_260:0.251097,(((J1c3a1_32:0.073881,J2a1a_50:0.209252):0.10712,T2b1_82:0.426173):0.030269,R2_7:0.197686):0.03185):0.082767):0.038804,R3_104:0.354579,R_1:0.020173);
	tree rep.2690000_run1 = [&R] ((((R0a1a1_625:0.108064,no_name_647:0.013797):0.021974,(V2a_662:0.241314,(HV_652:0.023418,(((H1c3_720:0.027656,H1t2_736:0.051588):0.040727,(H1f_713:0.112924,(H4a1a1_763:0.131227,H4a2_766:0.009464):0.036554):0.015787):0.025538,(HV6a_698:0.160329,HV10_704:0.071141):0.075811):0.043534):0.022675):0.050663):0.013379,(((U5a2d_396:0.101789,U4b1a4_519:0.33097):0.010695,((U6a7b_461:0.178982,U3a1_489:0.132243):0.052444,(((U5a1a1a_359:0.198686,U5a1a1_357:0.038225):0.075091,(U5a1b1e_370:0.032466,U5b3e_444:0.044577):0.002322):0.019823,(K1a5_576:0.191435,(K1a4a1b1_570:0.209444,K1b2a_596:0.03969):0.001814):0.173723):0.005208):0.013559):0.118829,R3_104:0.218773):0.016011):0.016236,(R2_7:0.228999,((((T2b1_82:0.338605,(J2a1a_50:0.092083,J1c3a1_32:0.030895):0.051502):0.126123,R7b1_128:0.123703):0.012601,(F3b1_193:0.261771,((B4c1b_273:0.045861,B5a2a_291:0.210313):0.019427,B4a1c2_224:0.223922):0.002675):0.059561):0.006516,B4d1_2_3_260:0.179299):0.034612):0.023314,R_1:0.124866);
	tree rep.2700000_run1 = [&R] (((((U3a1_489:0.085267,(((U6a7b_461:0.078272,((((U5a1a1_357:0.017061,U5a1a1a_359:0.076444):0.042174,U5a1b1e_370:0.043333):0.006573,U5a2d_396:0.072887):0.035261,U5b3e_444:0.115866):0.116138):0.019798,U4b1a4_519:0.146707):0.100009,(K1a4a1b1_570:0.476954,(K1b2a_596:0.071383,K1a5_576:0.244198):0.033886):0.529708):0.0288):0.045225,B4d1_2_3_260:0.087439):0.003132,R3_104:0.26562):0.056102,(R7b1_128:0.308558,((((no_name_647:0.034057,R0a1a1_625:0.066321):0.091409,(V2a_662:0.088156,HV_652:0.037696):0.044551):0.00845,((H1f_713:0.091508,((H1c3_720:0.134884,H1t2_736:0.158273):0.020908,(H4a1a1_763:0.086142,H4a2_766:0.016277):0.115135):0.014868):0.007434,(HV10_704:0.00715,HV6a_698:0.191637):0.114254):0.034814):0.046296,(F3b1_193:0.352623,R2_7:0.339893):0.039244):0.050806):0.017891):0.008344,((((J2a1a_50:0.282633,T2b1_82:0.468683):0.019013,J1c3a1_32:0.077076):0.136021,(B4c1b_273:0.026936,B5a2a_291:0.17985):0.023792):0.065698,B4a1c2_224:0.225452):0.003873,R_1:0.082343);
	tree rep.2710000_run1 = [&R] ((B5a2a_291:0.215044,((F3b1_193:0.254935,R7b1_128:0.121343):6.61E-4,R3_104:0.172535):0.014992):0.001161,((((U3a1_489:0.135616,(U5a1a1a_359:0.102011,((U5a1a1_357:0.017826,(U5a2d_396:0.042162,U5a1b1e_370:0.049592):0.006713):0.002554,U5b3e_444:0.176096):0.001078):0.007514):0.029636,((U4b1a4_519:0.308207,(K1a4a1b1_570:0.181236,(K1b2a_596:0.026596,K1a5_576:0.107899):0.011133):0.139337):0.03947,U6a7b_461:0.237656):0.007792):0.042197,R2_7:0.281416):0.037602,(((T2b1_82:0.387553,(((((H1c3_720:0.005496,(H4a1a1_763:0.038651,H4a2_766:0.010328):0.262872):0.002362,H1f_713:0.020117):0.015156,H1t2_736:0.056648):0.122461,(((no_name_647:0.036142,R0a1a1_625:0.066025):0.076788,HV6a_698:0.250621):0.002216,(HV10_704:0.088959,HV_652:0.035403):0.035354):0.008418):0.042971,V2a_662:0.07572):0.009033):0.021141,(J2a1a_50:0.284304,J1c3a1_32:0.020935):0.084785):0.010366,((B4d1_2_3_260:0.059578,B4c1b_273:0.073813):0.043328,B4a1c2_224:0.230776):0.003407):0.009402):0.07735,R_1:0.021884);
[truncated: 20,628,071 more chars]
